# Supplementary material for: Structure of the HOPS tethering complex, a lysosomal membrane fusion machinery
Source: eLife. 2022 Sep 13;11:e80901. doi: 10.7554/eLife.80901 (PMC9592082; doi:10.7554/eLife.80901)
Supplement: Figure 1—source data 1. [file elife-80901-fig1-data1.zip]

Archive with 9 entries (6 files):
- Figure 1-source data 1/
- Figure 1-source data 1/Figure 1b and 1d/
- Figure 1-source data 1/Figure 1c/
- Figure 1-source data 1/Figure 1b and 1d/20211126_yeast_HOPS_SEC_labeled.svg
- Figure 1-source data 1/Figure 1b and 1d/20211126_yeast_HOPS_SEC.csv
- Figure 1-source data 1/Figure 1b and 1d/20211126_yeast_HOPS_Coomassie_gel_labeled.svg
- Figure 1-source data 1/Figure 1b and 1d/20211126_yeast_HOPS_Coomassie_gel_raw.jpg
- Figure 1-source data 1/Figure 1c/2022-02-16_HOPSwt_afterSEC_21nM.png
- Figure 1-source data 1/Figure 1c/2022-02-16_HOPSwt_afterSEC_21nM_with-orwo-Ypt7-GST.png
