# Supplementary material for: Structure of the HOPS tethering complex, a lysosomal membrane fusion machinery
Source: eLife. 2022 Sep 13;11:e80901. doi: 10.7554/eLife.80901 (PMC9592082; doi:10.7554/eLife.80901)
Supplement: Figure 1—source data 1. [file elife-80901-fig1-data1.zip › Figure 1-source data 1/Figure 1b and 1d/20211126_yeast_HOPS_SEC.csv]

Chrom.1		Chrom.1		Chrom.1		Chrom.1		Chrom.1		Chrom.1		Chrom.1
UV		Conductivity		Conc B		Injection		Run Log		Fraction		UV_CUT_TEMP@100,BASEM
ml	mAU	ml	mS/cm	ml	%B	ml	Injection	ml	Logbook	ml	Fraction	ml	mAU
-0.004994	1.14584	-0.004994	31.896751	-0.004994	0	0.000086		-0.004994	Method Settings	1.086685	1.A.2	0	1.126052
-0.004764	1.204948	-0.004533	31.897524	-0.002685	0			-0.004448	Sample Application	1.136764	1.A.3	0.000231	1.126052
-0.004533	1.205421	-0.004071	31.897615	-0.000375	0			0.496944	Elution	1.186836	1.A.4	0.000462	1.126052
-0.004302	1.205828	-0.003609	31.897734	0.001934	0					1.236732	1.A.5	0.000693	1.126052
-0.004071	1.206196	-0.003147	31.897861	0.004244	0					1.286802	1.A.6	0.000924	1.126052
-0.00384	1.206631	-0.002685	31.897955	0.006554	0					1.33703	1.A.7	0.001155	1.126052
-0.003609	1.207129	-0.002223	31.898031	0.008863	0					1.387	1.A.8	0.001386	1.126052
-0.003378	1.207827	-0.001761	31.898083	0.011173	0					1.437057	1.A.9	0.001616	1.126052
-0.003147	1.208825	-0.001299	31.898098	0.013482	0					1.487103	1.A.10	0.001847	1.126052
-0.002916	1.209843	-0.000838	31.898163	0.015792	0					1.537016	1.A.11	0.002078	1.126053
-0.002685	1.21091	-0.000376	31.898336	0.018102	0					1.587071	1.A.12	0.002309	1.126053
-0.002454	1.211977	0.000086	31.898504	0.020411	0					1.637171	1.B.12	0.00254	1.126053
-0.002223	1.213052	0.000548	31.898649	0.022721	0					1.687251	1.B.11	0.002771	1.126053
-0.001992	1.214126	0.00101	31.89879	0.02503	0					1.737223	1.B.10	0.003002	1.126053
-0.001761	1.215197	0.001472	31.898829	0.02734	0					1.787367	1.B.9	0.003233	1.126053
-0.001531	1.216268	0.001934	31.898867	0.029649	0					1.837323	1.B.8	0.003464	1.126053
-0.0013	1.216112	0.002396	31.898762	0.031959	0					1.887262	1.B.7	0.003695	1.126053
-0.001069	1.215642	0.002858	31.89864	0.034269	0					1.937246	1.B.6	0.003926	1.126053
-0.000838	1.215671	0.003319	31.898495	0.036578	0					1.987458	1.B.5	0.004157	1.126054
-0.000607	1.216021	0.003781	31.898344	0.038888	0					2.037296	1.B.4	0.004388	1.126054
-0.000376	1.216195	0.004243	31.898237	0.041197	0					2.087326	1.B.3	0.004619	1.126054
-0.000145	1.216223	0.004705	31.898167	0.043507	0					2.137406	1.B.2	0.004849	1.126054
0.000086	1.216136	0.005167	31.898129	0.045817	0					2.187474	1.B.1	0.00508	1.126054
0.000317	1.215856	0.005629	31.898127	0.048126	0					2.190925	Waste	0.005311	1.126054
0.000548	1.21589	0.006091	31.89817	0.050436	0					2.330736	Waste	0.005542	1.126054
0.000779	1.21658	0.006553	31.898319	0.052745	0							0.005773	1.126054
0.00101	1.217275	0.007014	31.898487	0.055055	0							0.006004	1.126054
0.001241	1.21805	0.007476	31.898733	0.057365	0							0.006235	1.126055
0.001471	1.218825	0.007938	31.898979	0.059674	0							0.006466	1.126055
0.001702	1.2181	0.0084	31.899134	0.061984	0							0.006697	1.126055
0.001933	1.217231	0.008862	31.899286	0.064293	0							0.006928	1.126055
0.002164	1.216799	0.009324	31.89945	0.066603	0							0.007159	1.126055
0.002395	1.216493	0.009786	31.899614	0.068913	0							0.00739	1.126055
0.002626	1.216266	0.010248	31.899649	0.071222	0							0.007621	1.126055
0.002857	1.216106	0.01071	31.899643	0.073532	0							0.007851	1.126055
0.003088	1.216277	0.011171	31.899635	0.075841	0							0.008082	1.126055
0.003319	1.216736	0.011633	31.899626	0.078151	0							0.008313	1.126055
0.00355	1.217277	0.012095	31.899614	0.080461	0							0.008544	1.126055
0.003781	1.217926	0.012557	31.899605	0.08277	0							0.008775	1.126055
0.004012	1.21839	0.013019	31.899544	0.08508	0							0.009006	1.126056
0.004243	1.217313	0.013481	31.899387	0.087389	0							0.009237	1.126056
0.004474	1.216256	0.013943	31.899239	0.089699	0							0.009468	1.126056
0.004704	1.216284	0.014405	31.89913	0.092009	0							0.009699	1.126056
0.004935	1.216313	0.014866	31.899021	0.094318	0							0.00993	1.126056
0.005166	1.215319	0.015328	31.898859	0.096628	0							0.010161	1.126056
0.005397	1.214259	0.01579	31.898697	0.098937	0							0.010392	1.126056
0.005628	1.21394	0.016252	31.898531	0.101247	0							0.010623	1.126056
0.005859	1.213854	0.016714	31.898363	0.103556	0							0.010854	1.126056
0.00609	1.213483	0.017176	31.898108	0.105866	0							0.011084	1.126056
0.006321	1.212917	0.017638	31.897827	0.108176	0							0.011315	1.126057
0.006552	1.212735	0.0181	31.897476	0.110485	0							0.011546	1.126057
0.006783	1.213053	0.018562	31.897076	0.112795	0							0.011777	1.126057
0.007014	1.213094	0.019023	31.896715	0.115104	0							0.012008	1.126057
0.007245	1.21271	0.019485	31.896404	0.117414	0							0.012239	1.126057
0.007476	1.212476	0.019947	31.896084	0.119724	0							0.01247	1.126057
0.007706	1.212673	0.020409	31.895739	0.122033	0							0.012701	1.126057
0.007937	1.212878	0.020871	31.895397	0.124343	0							0.012932	1.126057
0.008168	1.213352	0.021333	31.895069	0.126652	0							0.013163	1.126057
0.008399	1.213815	0.021795	31.894739	0.128962	0							0.013394	1.126058
0.00863	1.2136	0.022257	31.894424	0.131272	0							0.013625	1.126058
0.008861	1.213384	0.022718	31.894112	0.133581	0							0.013856	1.126058
0.009092	1.21286	0.02318	31.893772	0.135891	0							0.014086	1.126058
0.009323	1.212205	0.023642	31.893425	0.1382	0							0.014317	1.126058
0.009554	1.211273	0.024104	31.893101	0.14051	0							0.014548	1.126058
0.009785	1.210164	0.024566	31.892801	0.14282	0							0.014779	1.126058
0.010016	1.209427	0.025028	31.8925	0.145129	0							0.01501	1.126058
0.010247	1.209025	0.02549	31.892183	0.147439	0							0.015241	1.126058
0.010478	1.208607	0.025952	31.891867	0.149748	0							0.015472	1.126058
0.010709	1.208144	0.026413	31.891588	0.152058	0							0.015703	1.126058
0.010939	1.208013	0.026875	31.891314	0.154368	0							0.015934	1.126059
0.01117	1.209298	0.027337	31.890991	0.156677	0							0.016165	1.126059
0.011401	1.210512	0.027799	31.890638	0.158987	0							0.016396	1.126059
0.011632	1.209968	0.028261	31.89028	0.161296	0							0.016627	1.126059
0.011863	1.209424	0.028723	31.889906	0.163606	0							0.016858	1.126059
0.012094	1.210137	0.029185	31.889536	0.165916	0							0.017088	1.126059
0.012325	1.210987	0.029647	31.889208	0.168225	0							0.017319	1.126059
0.012556	1.211436	0.030109	31.888878	0.170535	0							0.01755	1.126059
0.012787	1.211691	0.03057	31.888601	0.172844	0							0.017781	1.126059
0.013018	1.211495	0.031032	31.888342	0.175154	0							0.018012	1.12606
0.013249	1.211069	0.031494	31.888058	0.177464	0							0.018243	1.12606
0.01348	1.210903	0.031956	31.887753	0.179773	0							0.018474	1.12606
0.013711	1.211042	0.032418	31.887463	0.182083	0							0.018705	1.12606
0.013941	1.211243	0.03288	31.88722	0.184392	0							0.018936	1.12606
0.014172	1.211548	0.033342	31.886978	0.186702	0							0.019167	1.12606
0.014403	1.211826	0.033804	31.886675	0.189011	0							0.019398	1.12606
0.014634	1.211998	0.034265	31.886374	0.191321	0							0.019629	1.12606
0.014865	1.212169	0.034727	31.886082	0.193631	0							0.01986	1.12606
0.015096	1.212467	0.035189	31.885794	0.19594	0							0.020091	1.12606
0.015327	1.212772	0.035651	31.885532	0.19825	0							0.020321	1.12606
0.015558	1.21255	0.036113	31.885302	0.200559	0							0.020552	1.126061
0.015789	1.212264	0.036575	31.88508	0.202869	0							0.020783	1.126061
0.01602	1.211258	0.037037	31.88488	0.205179	0							0.021014	1.126061
0.016251	1.210024	0.037499	31.884682	0.207488	0							0.021245	1.126061
0.016482	1.21008	0.037961	31.884449	0.209798	0							0.021476	1.126061
0.016713	1.210862	0.038422	31.884218	0.212107	0							0.021707	1.126061
0.016944	1.210969	0.038884	31.883989	0.214417	0							0.021938	1.126061
0.017174	1.210488	0.039346	31.883762	0.216727	0							0.022169	1.126061
0.017405	1.210823	0.039808	31.883583	0.219036	0							0.0224	1.126061
0.017636	1.212677	0.04027	31.88345	0.221346	0							0.022631	1.126061
0.017867	1.214222	0.040732	31.883314	0.223655	0							0.022862	1.126062
0.018098	1.214352	0.041194	31.883171	0.225965	0							0.023093	1.126062
0.018329	1.214449	0.041656	31.883028	0.228275	0							0.023323	1.126062
0.01856	1.214295	0.042117	31.882875	0.230584	0							0.023554	1.126062
0.018791	1.214142	0.042579	31.882723	0.232894	0							0.023785	1.126062
0.019022	1.213864	0.043041	31.882629	0.235203	0							0.024016	1.126062
0.019253	1.213571	0.043503	31.882555	0.237513	0							0.024247	1.126062
0.019484	1.21412	0.043965	31.882435	0.239823	0							0.024478	1.126062
0.019715	1.214813	0.044427	31.882277	0.242132	0							0.024709	1.126062
0.019946	1.214751	0.044889	31.882122	0.244442	0							0.02494	1.126063
0.020176	1.214105	0.045351	31.881975	0.246751	0							0.025171	1.126063
0.020407	1.213549	0.045813	31.881832	0.249061	0							0.025402	1.126063
0.020638	1.213097	0.046274	31.881714	0.251371	0							0.025633	1.126063
0.020869	1.212814	0.046736	31.881594	0.25368	0							0.025864	1.126063
0.0211	1.21298	0.047198	31.881447	0.25599	0							0.026095	1.126063
0.021331	1.213098	0.04766	31.881292	0.258299	0							0.026326	1.126063
0.021562	1.212653	0.048122	31.881233	0.260609	0							0.026556	1.126063
0.021793	1.212209	0.048584	31.881233	0.262919	0							0.026787	1.126063
0.022024	1.213293	0.049046	31.881193	0.265228	0							0.027018	1.126063
0.022255	1.214578	0.049508	31.881088	0.267538	0							0.027249	1.126063
0.022486	1.21535	0.049969	31.881001	0.269847	0							0.02748	1.126064
0.022717	1.215889	0.050431	31.880974	0.272157	0							0.027711	1.126064
0.022948	1.216006	0.050893	31.880949	0.274466	0							0.027942	1.126064
0.023178	1.215676	0.051355	31.880936	0.276776	0							0.028173	1.126064
0.023409	1.215366	0.051817	31.880924	0.279086	0							0.028404	1.126064
0.02364	1.215204	0.052279	31.880915	0.281395	0							0.028635	1.126064
0.023871	1.215043	0.052741	31.880905	0.283705	0							0.028866	1.126064
0.024102	1.216	0.053203	31.880928	0.286014	0							0.029097	1.126064
0.024333	1.216972	0.053664	31.880981	0.288324	0							0.029328	1.126064
0.024564	1.2169	0.054126	31.881018	0.290634	0							0.029558	1.126065
0.024795	1.21637	0.054588	31.881025	0.292943	0							0.029789	1.126065
0.025026	1.216241	0.05505	31.881029	0.295253	0							0.03002	1.126065
0.025257	1.216967	0.055512	31.881014	0.297562	0							0.030251	1.126065
0.025488	1.217575	0.055974	31.880999	0.299872	0							0.030482	1.126065
0.025719	1.217255	0.056436	31.881023	0.302182	0							0.030713	1.126065
0.02595	1.216935	0.056898	31.881054	0.304491	0							0.030944	1.126065
0.026181	1.216406	0.05736	31.881075	0.306801	0							0.031175	1.126065
0.026411	1.215802	0.057821	31.881092	0.30911	0							0.031406	1.126065
0.026642	1.215645	0.058283	31.881105	0.31142	0							0.031637	1.126065
0.026873	1.215885	0.058745	31.881119	0.31373	0							0.031868	1.126066
0.027104	1.216045	0.059207	31.881128	0.316039	0							0.032099	1.126066
0.027335	1.215944	0.059669	31.88113	0.318349	0							0.03233	1.126066
0.027566	1.215844	0.060131	31.881132	0.320658	0							0.032561	1.126066
0.027797	1.215823	0.060593	31.881109	0.322968	0							0.032791	1.126066
0.028028	1.215806	0.061055	31.881088	0.325278	0							0.033022	1.126066
0.028259	1.215856	0.061516	31.881174	0.327587	0							0.033253	1.126066
0.02849	1.21594	0.061978	31.881268	0.329897	0							0.033484	1.126066
0.028721	1.216119	0.06244	31.881311	0.332206	0							0.033715	1.126066
0.028952	1.216462	0.062902	31.881336	0.334516	0							0.033946	1.126066
0.029183	1.216825	0.063364	31.881332	0.336825	0							0.034177	1.126067
0.029413	1.217303	0.063826	31.881302	0.339135	0							0.034408	1.126067
0.029644	1.21778	0.064288	31.881348	0.341445	0							0.034639	1.126067
0.029875	1.217274	0.06475	31.881529	0.343754	0							0.03487	1.126067
0.030106	1.21668	0.065212	31.881693	0.346064	0							0.035101	1.126067
0.030337	1.21601	0.065673	31.881794	0.348373	0							0.035332	1.126067
0.030568	1.215279	0.066135	31.881895	0.350683	0							0.035563	1.126067
0.030799	1.214425	0.066597	31.881989	0.352993	0							0.035793	1.126067
0.03103	1.213392	0.067059	31.88208	0.355302	0							0.036024	1.126067
0.031261	1.212373	0.067521	31.882158	0.357612	0							0.036255	1.126067
0.031492	1.21165	0.067983	31.882235	0.359921	0							0.036486	1.126068
0.031723	1.210928	0.068445	31.882275	0.362231	0							0.036717	1.126068
0.031954	1.21129	0.068907	31.882298	0.364541	0							0.036948	1.126068
0.032185	1.211882	0.069368	31.882328	0.36685	0							0.037179	1.126068
0.032416	1.212068	0.06983	31.882366	0.36916	0							0.03741	1.126068
0.032646	1.211902	0.070292	31.882404	0.371469	0							0.037641	1.126068
0.032877	1.211909	0.070754	31.882448	0.373779	0							0.037872	1.126068
0.033108	1.212445	0.071216	31.882486	0.376089	0							0.038103	1.126068
0.033339	1.212978	0.071678	31.882496	0.378398	0							0.038334	1.126068
0.03357	1.213101	0.07214	31.882505	0.380708	0							0.038565	1.126068
0.033801	1.213225	0.072602	31.882566	0.383017	0							0.038796	1.126069
0.034032	1.213178	0.073064	31.882626	0.385327	0							0.039026	1.126069
0.034263	1.213063	0.073525	31.88266	0.387637	0							0.039257	1.126069
0.034494	1.213507	0.073987	31.882687	0.389946	0							0.039488	1.126069
0.034725	1.214373	0.074449	31.882706	0.392256	0							0.039719	1.126069
0.034956	1.21478	0.074911	31.882721	0.394565	0							0.03995	1.126069
0.035187	1.21348	0.075373	31.88282	0.396875	0							0.040181	1.126069
0.035418	1.212179	0.075835	31.882986	0.399185	0							0.040412	1.126069
0.035648	1.211056	0.076297	31.883137	0.401494	0							0.040643	1.126069
0.035879	1.209947	0.076759	31.883257	0.403804	0							0.040874	1.126069
0.03611	1.209605	0.07722	31.883366	0.406113	0							0.041105	1.12607
0.036341	1.209578	0.077682	31.883417	0.408423	0							0.041336	1.12607
0.036572	1.209319	0.078144	31.883472	0.410733	0							0.041567	1.12607
0.036803	1.208818	0.078606	31.88357	0.413042	0							0.041798	1.12607
0.037034	1.208327	0.079068	31.883667	0.415352	0							0.042028	1.12607
0.037265	1.207871	0.07953	31.883743	0.417661	0							0.042259	1.12607
0.037496	1.20742	0.079992	31.883818	0.419971	0							0.04249	1.12607
0.037727	1.207169	0.080454	31.883928	0.42228	0							0.042721	1.12607
0.037958	1.206918	0.080915	31.884056	0.42459	0							0.042952	1.12607
0.038189	1.206444	0.081377	31.884165	0.4269	0							0.043183	1.12607
0.03842	1.205866	0.081839	31.884254	0.429209	0							0.043414	1.12607
0.038651	1.20584	0.082301	31.884312	0.431519	0							0.043645	1.126071
0.038881	1.206453	0.082763	31.884319	0.433828	0							0.043876	1.126071
0.039112	1.20689	0.083225	31.884336	0.436138	0							0.044107	1.126071
0.039343	1.206938	0.083687	31.884386	0.438448	0							0.044338	1.126071
0.039574	1.206987	0.084149	31.884434	0.440757	0							0.044569	1.126071
0.039805	1.207175	0.084611	31.884476	0.443067	0							0.0448	1.126071
0.040036	1.207363	0.085072	31.884516	0.445376	0							0.045031	1.126071
0.040267	1.207167	0.085534	31.884668	0.447686	0							0.045261	1.126071
0.040498	1.206776	0.085996	31.884832	0.449996	0							0.045492	1.126071
0.040729	1.206309	0.086458	31.885023	0.452305	0							0.045723	1.126072
0.04096	1.205767	0.08692	31.885223	0.454615	0							0.045954	1.126072
0.041191	1.20538	0.087382	31.885439	0.456924	0							0.046185	1.126072
0.041422	1.205364	0.087844	31.885664	0.459234	0							0.046416	1.126072
0.041653	1.205348	0.088306	31.885839	0.461544	0							0.046647	1.126072
0.041883	1.204982	0.088767	31.885939	0.463853	0							0.046878	1.126072
0.042114	1.204612	0.089229	31.88604	0.466163	0							0.047109	1.126072
0.042345	1.203637	0.089691	31.886145	0.468472	0							0.04734	1.126072
0.042576	1.202484	0.090153	31.88625	0.470782	0							0.047571	1.126072
0.042807	1.201931	0.090615	31.886345	0.473092	0							0.047802	1.126072
0.043038	1.201968	0.091077	31.88644	0.475401	0							0.048033	1.126073
0.043269	1.202029	0.091539	31.886553	0.477711	0							0.048263	1.126073
0.0435	1.202145	0.092001	31.886665	0.48002	0							0.048494	1.126073
0.043731	1.202276	0.092463	31.88677	0.48233	0							0.048725	1.126073
0.043962	1.202745	0.092924	31.886875	0.48464	0							0.048956	1.126073
0.044193	1.203214	0.093386	31.886963	0.486949	0							0.049187	1.126073
0.044424	1.203987	0.093848	31.887045	0.489259	0							0.049418	1.126073
0.044655	1.204821	0.09431	31.887098	0.491568	0							0.049649	1.126073
0.044886	1.204927	0.094772	31.887115	0.493878	0							0.04988	1.126073
0.045116	1.204493	0.095234	31.887171	0.496187	0							0.050111	1.126073
0.045347	1.204156	0.095696	31.887308	0.498497	0							0.050342	1.126073
0.045578	1.204021	0.096158	31.887442	0.500807	0							0.050573	1.126073
0.045809	1.2039	0.096619	31.887554	0.503116	0							0.050804	1.126073
0.04604	1.203879	0.097081	31.887669	0.505426	0							0.051035	1.126074
0.046271	1.203859	0.097543	31.887865	0.507735	0							0.051265	1.126074
0.046502	1.204095	0.098005	31.888063	0.510045	0							0.051496	1.126074
0.046733	1.204354	0.098467	31.888241	0.512355	0							0.051727	1.126074
0.046964	1.204759	0.098929	31.888411	0.514664	0							0.051958	1.126074
0.047195	1.205253	0.099391	31.888531	0.516974	0							0.052189	1.126074
0.047426	1.20509	0.099853	31.888628	0.519283	0							0.05242	1.126074
0.047657	1.204006	0.100315	31.888714	0.521593	0							0.052651	1.126075
0.047888	1.203524	0.100776	31.888788	0.523903	0							0.052882	1.126075
0.048118	1.205223	0.101238	31.888863	0.526212	0							0.053113	1.126075
0.048349	1.206922	0.1017	31.888933	0.528522	0							0.053344	1.126075
0.04858	1.206363	0.102162	31.889019	0.530831	0							0.053575	1.126075
0.048811	1.205736	0.102624	31.889185	0.533141	0							0.053806	1.126075
0.049042	1.205924	0.103086	31.889353	0.535451	0							0.054037	1.126075
0.049273	1.206351	0.103548	31.889599	0.53776	0							0.054268	1.126075
0.049504	1.206767	0.10401	31.889847	0.54007	0							0.054498	1.126075
0.049735	1.207173	0.104471	31.89002	0.542379	0							0.054729	1.126075
0.049966	1.20762	0.104933	31.890181	0.544689	0							0.05496	1.126076
0.050197	1.208133	0.105395	31.890308	0.546999	0							0.055191	1.126076
0.050428	1.208577	0.105857	31.890421	0.549308	0							0.055422	1.126076
0.050659	1.2086	0.106319	31.890533	0.551618	0							0.055653	1.126076
0.05089	1.208623	0.106781	31.890648	0.553927	0							0.055884	1.126076
0.05112	1.209262	0.107243	31.89077	0.556237	0							0.056115	1.126076
0.051351	1.20997	0.107705	31.890909	0.558546	0							0.056346	1.126076
0.051582	1.209928	0.108166	31.891052	0.560856	0							0.056577	1.126076
0.051813	1.209579	0.108628	31.891216	0.563166	0							0.056808	1.126076
0.052044	1.209372	0.10909	31.891375	0.565475	0							0.057039	1.126076
0.052275	1.209328	0.109552	31.891468	0.567785	0							0.05727	1.126077
0.052506	1.209315	0.110014	31.89156	0.570094	0							0.0575	1.126077
0.052737	1.209382	0.110476	31.89172	0.572404	0							0.057731	1.126077
0.052968	1.209481	0.110938	31.89189	0.574714	0							0.057962	1.126077
0.053199	1.210272	0.1114	31.892109	0.577023	0							0.058193	1.126077
0.05343	1.211064	0.111862	31.892338	0.579333	0							0.058424	1.126077
0.053661	1.211039	0.112323	31.892551	0.581642	0							0.058655	1.126077
0.053892	1.210839	0.112785	31.892761	0.583952	0							0.058886	1.126077
0.054123	1.210711	0.113247	31.892828	0.586262	0							0.059117	1.126077
0.054353	1.210627	0.113709	31.8929	0.588571	0							0.059348	1.126077
0.054584	1.210334	0.114171	31.893036	0.590881	0							0.059579	1.126078
0.054815	1.20974	0.114633	31.893145	0.59319	0							0.05981	1.126078
0.055046	1.209591	0.115095	31.893253	0.5955	0							0.060041	1.126078
0.055277	1.211068	0.115557	31.893406	0.59781	0							0.060272	1.126078
0.055508	1.212542	0.116018	31.893436	0.600119	0							0.060503	1.126078
0.055739	1.213468	0.11648	31.89352	0.602429	0							0.060733	1.126078
0.05597	1.214394	0.116942	31.893936	0.604738	0							0.060964	1.126078
0.056201	1.214641	0.117404	31.894363	0.607048	0							0.061195	1.126078
0.056432	1.214693	0.117866	31.894793	0.609358	0							0.061426	1.126078
0.056663	1.214909	0.118328	31.895241	0.611667	0							0.061657	1.126078
0.056894	1.215232	0.11879	31.895618	0.613977	0							0.061888	1.126079
0.057125	1.215694	0.119252	31.895914	0.616286	0							0.062119	1.126079
0.057355	1.216355	0.119714	31.896299	0.618596	0							0.06235	1.126079
0.057586	1.216779	0.120175	31.896622	0.620906	0							0.062581	1.126079
0.057817	1.216492	0.120637	31.896988	0.623215	0							0.062812	1.126079
0.058048	1.216204	0.121099	31.89728	0.625525	0							0.063043	1.126079
0.058279	1.215577	0.121561	31.897453	0.627834	0							0.063274	1.126079
0.05851	1.214948	0.122023	31.897621	0.630144	0							0.063505	1.126079
0.058741	1.215414	0.122485	31.897911	0.632454	0							0.063735	1.126079
0.058972	1.216147	0.122947	31.898073	0.634763	0							0.063966	1.126079
0.059203	1.216513	0.123409	31.898176	0.637073	0							0.064197	1.12608
0.059434	1.216652	0.12387	31.898298	0.639382	0							0.064428	1.12608
0.059665	1.216741	0.124332	31.898605	0.641692	0							0.064659	1.12608
0.059896	1.216761	0.124794	31.898729	0.644001	0							0.06489	1.12608
0.060127	1.216953	0.125256	31.898876	0.646311	0							0.065121	1.12608
0.060358	1.217778	0.125718	31.899183	0.648621	0							0.065352	1.12608
0.060588	1.218482	0.12618	31.899227	0.65093	0							0.065583	1.12608
0.060819	1.217438	0.126642	31.899332	0.65324	0							0.065814	1.12608
0.06105	1.216394	0.127104	31.899542	0.655549	0							0.066045	1.12608
0.061281	1.217212	0.127566	31.899622	0.657859	0							0.066276	1.126081
0.061512	1.218352	0.128027	31.899864	0.660169	0							0.066507	1.126081
0.061743	1.218663	0.128489	31.900122	0.662478	0							0.066738	1.126081
0.061974	1.218515	0.128951	31.900333	0.664788	0							0.066968	1.126081
0.062205	1.218466	0.129413	31.900511	0.667097	0							0.067199	1.126081
0.062436	1.218546	0.129875	31.900654	0.669407	0							0.06743	1.126081
0.062667	1.218582	0.130337	31.900917	0.671717	0							0.067661	1.126081
0.062898	1.218515	0.130799	31.901262	0.674026	0							0.067892	1.126081
0.063129	1.218512	0.131261	31.901602	0.676336	0							0.068123	1.126081
0.06336	1.219306	0.131722	31.901928	0.678645	0							0.068354	1.126081
0.06359	1.2201	0.132184	31.902233	0.680955	0							0.068585	1.126081
0.063821	1.219419	0.132646	31.902445	0.683265	0							0.068816	1.126081
0.064052	1.218603	0.133108	31.902519	0.685574	0							0.069047	1.126081
0.064283	1.218236	0.13357	31.902597	0.687884	0							0.069278	1.126082
0.064514	1.218063	0.134032	31.902819	0.690193	0							0.069509	1.126082
0.064745	1.218434	0.134494	31.902964	0.692503	0							0.06974	1.126082
0.064976	1.219349	0.134956	31.903128	0.694813	0							0.06997	1.126082
0.065207	1.219802	0.135417	31.9034	0.697122	0							0.070201	1.126082
0.065438	1.219561	0.135879	31.903559	0.699432	0							0.070432	1.126082
0.065669	1.219164	0.136341	31.903799	0.701741	0							0.070663	1.126082
0.0659	1.218177	0.136803	31.904116	0.704051	0							0.070894	1.126082
0.066131	1.217232	0.137265	31.904402	0.706361	0							0.071125	1.126083
0.066362	1.218421	0.137727	31.9046	0.70867	0							0.071356	1.126083
0.066593	1.219611	0.138189	31.904726	0.71098	0							0.071587	1.126083
0.066823	1.220007	0.138651	31.904915	0.713289	0							0.071818	1.126083
0.067054	1.220244	0.139113	31.905153	0.715599	0							0.072049	1.126083
0.067285	1.221184	0.139574	31.905403	0.717909	0							0.07228	1.126083
0.067516	1.222477	0.140036	31.905605	0.720218	0							0.072511	1.126083
0.067747	1.223112	0.140498	31.905745	0.722528	0							0.072742	1.126083
0.067978	1.223005	0.14096	31.905823	0.724837	0							0.072972	1.126083
0.068209	1.222789	0.141422	31.906021	0.727147	0							0.073203	1.126083
0.06844	1.222327	0.141884	31.906279	0.729456	0							0.073434	1.126084
0.068671	1.221933	0.142346	31.906441	0.731766	0							0.073665	1.126084
0.068902	1.221995	0.142808	31.90663	0.734076	0							0.073896	1.126084
0.069133	1.222057	0.143269	31.906841	0.736385	0							0.074127	1.126084
0.069364	1.223056	0.143731	31.907097	0.738695	0							0.074358	1.126084
0.069595	1.224095	0.144193	31.907312	0.741004	0							0.074589	1.126084
0.069825	1.224063	0.144655	31.907475	0.743314	0							0.07482	1.126084
0.070056	1.223727	0.145117	31.907661	0.745624	0							0.075051	1.126084
0.070287	1.223519	0.145579	31.907934	0.747933	0							0.075282	1.126084
0.070518	1.223388	0.146041	31.908092	0.750243	0							0.075513	1.126084
0.070749	1.223541	0.146503	31.908239	0.752552	0							0.075744	1.126084
0.07098	1.224016	0.146965	31.908409	0.754862	0							0.075975	1.126084
0.071211	1.224306	0.147426	31.908554	0.757172	0							0.076205	1.126085
0.071442	1.224171	0.147888	31.908688	0.759481	0							0.076436	1.126085
0.071673	1.224226	0.14835	31.908873	0.761791	0							0.076667	1.126085
0.071904	1.225442	0.148812	31.909145	0.7641	0							0.076898	1.126085
0.072135	1.226656	0.149274	31.909342	0.76641	0							0.077129	1.126085
0.072366	1.22599	0.149736	31.90966	0.76872	0							0.07736	1.126085
0.072597	1.225325	0.150198	31.909864	0.771029	0							0.077591	1.126085
0.072828	1.225428	0.15066	31.909998	0.773339	0							0.077822	1.126085
0.073058	1.225665	0.151121	31.910126	0.775648	0							0.078053	1.126085
0.073289	1.226208	0.151583	31.910271	0.777958	0							0.078284	1.126086
0.07352	1.226938	0.152045	31.910387	0.780268	0							0.078515	1.126086
0.073751	1.227439	0.152507	31.910492	0.782577	0							0.078746	1.126086
0.073982	1.22769	0.152969	31.910593	0.784887	0							0.078977	1.126086
0.074213	1.228162	0.153431	31.910723	0.787196	0							0.079207	1.126086
0.074444	1.229062	0.153893	31.910908	0.789506	0							0.079438	1.126086
0.074675	1.229865	0.154355	31.911146	0.791816	0							0.079669	1.126086
0.074906	1.230295	0.154817	31.9114	0.794125	0							0.0799	1.126086
0.075137	1.230656	0.155278	31.911621	0.796435	0							0.080131	1.126086
0.075368	1.230132	0.15574	31.911829	0.798744	0							0.080362	1.126086
0.075599	1.229608	0.156202	31.911999	0.801054	0							0.080593	1.126086
0.07583	1.229776	0.156664	31.91222	0.803364	0							0.080824	1.126087
0.07606	1.230062	0.157126	31.912415	0.805673	0							0.081055	1.126087
0.076291	1.230954	0.157588	31.912571	0.807983	0							0.081286	1.126087
0.076522	1.232087	0.15805	31.912786	0.810292	0							0.081517	1.126087
0.076753	1.233492	0.158512	31.913105	0.812602	0							0.081748	1.126087
0.076984	1.235113	0.158973	31.913502	0.814911	0							0.081979	1.126087
0.077215	1.236222	0.159435	31.913654	0.817221	0							0.08221	1.126087
0.077446	1.236511	0.159897	31.913801	0.819531	0							0.08244	1.126087
0.077677	1.236789	0.160359	31.913919	0.82184	0							0.082671	1.126087
0.077908	1.237022	0.160821	31.914053	0.82415	0							0.082902	1.126088
0.078139	1.23739	0.161283	31.914267	0.826459	0							0.083133	1.126088
0.07837	1.239373	0.161745	31.914516	0.828769	0							0.083364	1.126088
0.078601	1.241355	0.162207	31.91473	0.831079	0							0.083595	1.126088
0.078832	1.242046	0.162668	31.914974	0.833388	0							0.083826	1.126088
0.079062	1.242515	0.16313	31.915226	0.835698	0							0.084057	1.126088
0.079293	1.243233	0.163592	31.915455	0.838007	0							0.084288	1.126088
0.079524	1.244057	0.164054	31.915649	0.840317	0							0.084519	1.126088
0.079755	1.244333	0.164516	31.915852	0.842627	0							0.08475	1.126088
0.079986	1.244148	0.164978	31.916132	0.844936	0							0.084981	1.126088
0.080217	1.24418	0.16544	31.916275	0.847246	0							0.085212	1.126089
0.080448	1.244588	0.165902	31.916531	0.849555	0							0.085442	1.126089
0.080679	1.24501	0.166364	31.916845	0.851865	0							0.085673	1.126089
0.08091	1.245469	0.166825	31.917034	0.854175	0							0.085904	1.126089
0.081141	1.246008	0.167287	31.9172	0.856484	0							0.086135	1.126089
0.081372	1.247837	0.167749	31.917452	0.858794	0							0.086366	1.126089
0.081603	1.249667	0.168211	31.917746	0.861103	0							0.086597	1.126089
0.081834	1.250537	0.168673	31.918003	0.863413	0							0.086828	1.126089
0.082065	1.251338	0.169135	31.918169	0.865723	0							0.087059	1.12609
0.082295	1.252853	0.169597	31.918383	0.868032	0							0.08729	1.12609
0.082526	1.254555	0.170059	31.918652	0.870342	0							0.087521	1.12609
0.082757	1.255894	0.17052	31.918816	0.872651	0							0.087752	1.12609
0.082988	1.257029	0.170982	31.918869	0.874961	0							0.087983	1.12609
0.083219	1.258107	0.171444	31.918957	0.87727	0							0.088214	1.12609
0.08345	1.259121	0.171906	31.919159	0.87958	0							0.088445	1.12609
0.083681	1.259831	0.172368	31.919352	0.88189	0							0.088675	1.12609
0.083912	1.259797	0.17283	31.919586	0.884199	0							0.088906	1.12609
0.084143	1.259688	0.173292	31.919889	0.886509	0							0.089137	1.12609
0.084374	1.258871	0.173754	31.920074	0.888818	0							0.089368	1.12609
0.084605	1.258054	0.174216	31.920261	0.891128	0							0.089599	1.12609
0.084836	1.260071	0.174677	31.920519	0.893438	0							0.08983	1.126091
0.085067	1.262117	0.175139	31.920753	0.895747	0							0.090061	1.126091
0.085297	1.26294	0.175601	31.920998	0.898057	0							0.090292	1.126091
0.085528	1.263394	0.176063	31.921228	0.900366	0							0.090523	1.126091
0.085759	1.263475	0.176525	31.921415	0.902676	0							0.090754	1.126091
0.08599	1.263343	0.176987	31.921635	0.904986	0							0.090985	1.126091
0.086221	1.263942	0.177449	31.921911	0.907295	0							0.091216	1.126091
0.086452	1.265293	0.177911	31.922178	0.909605	0							0.091447	1.126091
0.086683	1.266222	0.178372	31.922295	0.911914	0							0.091677	1.126091
0.086914	1.266322	0.178834	31.922434	0.914224	0							0.091908	1.126091
0.087145	1.266483	0.179296	31.922514	0.916534	0							0.092139	1.126092
0.087376	1.266944	0.179758	31.922724	0.918843	0							0.09237	1.126092
0.087607	1.267406	0.18022	31.922937	0.921153	0							0.092601	1.126092
0.087838	1.268607	0.180682	31.923187	0.923462	0							0.092832	1.126092
0.088069	1.269817	0.181144	31.923506	0.925772	0							0.093063	1.126092
0.0883	1.270704	0.181606	31.923775	0.928082	0							0.093294	1.126092
0.08853	1.271509	0.182067	31.923973	0.930391	0							0.093525	1.126092
0.088761	1.272297	0.182529	31.92425	0.932701	0							0.093756	1.126092
0.088992	1.273074	0.182991	31.924505	0.93501	0							0.093987	1.126092
0.089223	1.273311	0.183453	31.924587	0.93732	0							0.094218	1.126093
0.089454	1.27297	0.183915	31.924887	0.939629	0							0.094449	1.126093
0.089685	1.272815	0.184377	31.925014	0.941939	0							0.09468	1.126093
0.089916	1.272984	0.184839	31.925072	0.944249	0							0.09491	1.126093
0.090147	1.273333	0.185301	31.925173	0.946558	0							0.095141	1.126093
0.090378	1.274919	0.185763	31.925272	0.948868	0							0.095372	1.126093
0.090609	1.276505	0.186224	31.925442	0.951177	0							0.095603	1.126093
0.09084	1.276162	0.186686	31.925659	0.953487	0							0.095834	1.126093
0.091071	1.275788	0.187148	31.925718	0.955797	0							0.096065	1.126093
0.091302	1.276027	0.18761	31.925945	0.958106	0							0.096296	1.126094
0.091532	1.276388	0.188072	31.926136	0.960416	0							0.096527	1.126094
0.091763	1.276455	0.188534	31.92635	0.962725	0							0.096758	1.126094
0.091994	1.276376	0.188996	31.926514	0.965035	0							0.096989	1.126094
0.092225	1.276672	0.189458	31.926556	0.967345	0							0.09722	1.126094
0.092456	1.277348	0.189919	31.926727	0.969654	0							0.097451	1.126094
0.092687	1.277562	0.190381	31.926908	0.971964	0							0.097682	1.126094
0.092918	1.276764	0.190843	31.927124	0.974273	0							0.097912	1.126094
0.093149	1.276246	0.191305	31.927292	0.976583	0							0.098143	1.126094
0.09338	1.276662	0.191767	31.927483	0.978893	0							0.098374	1.126094
0.093611	1.27704	0.192229	31.927717	0.981202	0							0.098605	1.126095
0.093842	1.276064	0.192691	31.92795	0.983512	0							0.098836	1.126095
0.094073	1.275087	0.193153	31.928177	0.985821	0							0.099067	1.126095
0.094304	1.274806	0.193615	31.928322	0.988131	0							0.099298	1.126095
0.094535	1.274682	0.194076	31.928431	0.990441	0							0.099529	1.126095
0.094765	1.274544	0.194538	31.928535	0.99275	0							0.09976	1.126095
0.094996	1.2744	0.195	31.92865	0.99506	0							0.099991	1.126095
0.095227	1.273992	0.195462	31.928711	0.997369	0							0.100222	1.126095
0.095458	1.273394	0.195924	31.928738	0.999679	0							0.100453	1.126095
0.095689	1.273039	0.196386	31.928827	1.001989	0							0.100684	1.126096
0.09592	1.273157	0.196848	31.928993	1.004298	0							0.100915	1.126096
0.096151	1.273265	0.19731	31.929134	1.006608	0							0.101145	1.126096
0.096382	1.273327	0.197771	31.929312	1.008917	0							0.101376	1.126096
0.096613	1.273372	0.198233	31.929291	1.011227	0							0.101607	1.126096
0.096844	1.273106	0.198695	31.929413	1.013537	0							0.101838	1.126096
0.097075	1.27284	0.199157	31.929522	1.015846	0							0.102069	1.126096
0.097306	1.272227	0.199619	31.929585	1.018156	0							0.1023	1.126096
0.097537	1.271573	0.200081	31.929688	1.020465	0							0.102531	1.126096
0.097767	1.271527	0.200543	31.929893	1.022775	0							0.102762	1.126096
0.097998	1.271705	0.201005	31.930046	1.025085	0							0.102993	1.126096
0.098229	1.271828	0.201467	31.930161	1.027394	0							0.103224	1.126097
0.09846	1.271906	0.201928	31.930147	1.029704	0							0.103455	1.126097
0.098691	1.271684	0.20239	31.930412	1.032013	0							0.103686	1.126097
0.098922	1.270956	0.202852	31.930561	1.034323	0							0.103917	1.126097
0.099153	1.27031	0.203314	31.930563	1.036633	0							0.104147	1.126097
0.099384	1.269859	0.203776	31.930525	1.038942	0							0.104378	1.126097
0.099615	1.269474	0.204238	31.93051	1.041252	0							0.104609	1.126097
0.099846	1.269694	0.2047	31.930546	1.043561	0							0.10484	1.126097
0.100077	1.269912	0.205162	31.930676	1.045871	0							0.105071	1.126097
0.100308	1.269428	0.205623	31.930773	1.04818	0							0.105302	1.126097
0.100539	1.268944	0.206085	31.930872	1.05049	0							0.105533	1.126097
0.10077	1.268964	0.206547	31.931036	1.0528	0							0.105764	1.126098
0.101	1.269119	0.207009	31.93115	1.055109	0							0.105995	1.126098
0.101231	1.268473	0.207471	31.931149	1.057419	0							0.106226	1.126098
0.101462	1.267448	0.207933	31.931107	1.059729	0							0.106457	1.126098
0.101693	1.266753	0.208395	31.931025	1.062038	0							0.106688	1.126098
0.101924	1.266465	0.208857	31.931101	1.064348	0							0.106919	1.126098
0.102155	1.266351	0.209319	31.93121	1.066657	0							0.107149	1.126098
0.102386	1.2666	0.20978	31.931267	1.068967	0							0.10738	1.126098
0.102617	1.26665	0.210242	31.931244	1.071276	0							0.107611	1.126098
0.102848	1.265874	0.210704	31.931217	1.073586	0							0.107842	1.126098
0.103079	1.265099	0.211166	31.931219	1.075896	0							0.108073	1.126098
0.10331	1.264942	0.211628	31.931271	1.078205	0							0.108304	1.126098
0.103541	1.264827	0.21209	31.931293	1.080515	0							0.108535	1.126099
0.103772	1.264746	0.212552	31.931255	1.082824	0							0.108766	1.126099
0.104002	1.264673	0.213014	31.931314	1.085134	0							0.108997	1.126099
0.104233	1.264759	0.213475	31.931444	1.087444	0							0.109228	1.126099
0.104464	1.264935	0.213937	31.931738	1.089753	0							0.109459	1.126099
0.104695	1.264977	0.214399	31.931837	1.092063	0							0.10969	1.126099
0.104926	1.264874	0.214861	31.931908	1.094372	0							0.109921	1.126099
0.105157	1.264711	0.215323	31.932034	1.096682	0							0.110152	1.126099
0.105388	1.264413	0.215785	31.932171	1.098992	0							0.110382	1.126099
0.105619	1.264111	0.216247	31.932255	1.101301	0							0.110613	1.1261
0.10585	1.263786	0.216709	31.932299	1.103611	0							0.110844	1.1261
0.106081	1.263461	0.21717	31.932404	1.10592	0							0.111075	1.1261
0.106312	1.263148	0.217632	31.932642	1.10823	0							0.111306	1.1261
0.106543	1.262835	0.218094	31.932747	1.11054	0							0.111537	1.1261
0.106774	1.262769	0.218556	31.932919	1.112849	0							0.111768	1.1261
0.107005	1.262735	0.219018	31.932943	1.115159	0							0.111999	1.1261
0.107235	1.262478	0.21948	31.932951	1.117468	0							0.11223	1.1261
0.107466	1.26212	0.219942	31.932917	1.119778	0							0.112461	1.1261
0.107697	1.262319	0.220404	31.932817	1.122087	0							0.112692	1.1261
0.107928	1.262879	0.220866	31.932724	1.124397	0							0.112923	1.1261
0.108159	1.263183	0.221327	31.932753	1.126707	0							0.113154	1.126101
0.10839	1.263099	0.221789	31.932814	1.129016	0							0.113384	1.126101
0.108621	1.263105	0.222251	31.932955	1.131326	0							0.113615	1.126101
0.108852	1.26352	0.222713	31.933027	1.133636	0							0.113846	1.126101
0.109083	1.263893	0.223175	31.933041	1.135945	0							0.114077	1.126101
0.109314	1.263794	0.223637	31.933041	1.138255	0							0.114308	1.126101
0.109545	1.263695	0.224099	31.933041	1.140564	0							0.114539	1.126101
0.109776	1.26382	0.224561	31.93305	1.142874	0							0.11477	1.126101
0.110007	1.26395	0.225022	31.933146	1.145183	0							0.115001	1.126102
0.110237	1.263349	0.225484	31.933302	1.147493	0							0.115232	1.126102
0.110468	1.262491	0.225946	31.933392	1.149803	0							0.115463	1.126102
0.110699	1.26223	0.226408	31.933157	1.152112	0							0.115694	1.126102
0.11093	1.262335	0.22687	31.933052	1.154422	0							0.115925	1.126102
0.111161	1.261529	0.227332	31.932964	1.156731	0							0.116156	1.126102
0.111392	1.260169	0.227794	31.932981	1.159041	0							0.116387	1.126102
0.111623	1.25857	0.228256	31.933035	1.161351	0							0.116617	1.126102
0.111854	1.256824	0.228718	31.933048	1.16366	0							0.116848	1.126102
0.112085	1.255599	0.229179	31.933054	1.16597	0							0.117079	1.126102
0.112316	1.254712	0.229641	31.933052	1.168279	0							0.11731	1.126102
0.112547	1.253696	0.230103	31.93314	1.170589	0							0.117541	1.126102
0.112778	1.25263	0.230565	31.933285	1.172899	0							0.117772	1.126103
0.113009	1.251285	0.231027	31.933273	1.175208	0							0.118003	1.126103
0.113239	1.250029	0.231489	31.933359	1.177518	0							0.118234	1.126103
0.11347	1.24945	0.231951	31.933426	1.179827	0							0.118465	1.126103
0.113701	1.249048	0.232413	31.933496	1.182137	0							0.118696	1.126103
0.113932	1.248908	0.232874	31.933578	1.184447	0							0.118927	1.126103
0.114163	1.247512	0.233336	31.933586	1.186756	0							0.119158	1.126103
0.114394	1.245886	0.233798	31.933437	1.189066	0							0.119389	1.126103
0.114625	1.244893	0.23426	31.933434	1.191375	0							0.119619	1.126103
0.114856	1.244673	0.234722	31.933483	1.193685	0							0.11985	1.126104
0.115087	1.243636	0.235184	31.933453	1.195994	0							0.120081	1.126104
0.115318	1.2413	0.235646	31.933434	1.198304	0							0.120312	1.126104
0.115549	1.239468	0.236108	31.933411	1.200614	0							0.120543	1.126104
0.11578	1.239231	0.23657	31.933426	1.202923	0							0.120774	1.126104
0.116011	1.239671	0.237031	31.933489	1.205233	0							0.121005	1.126104
0.116242	1.239339	0.237493	31.933414	1.207543	0							0.121236	1.126104
0.116472	1.238919	0.237955	31.933426	1.209852	0							0.121467	1.126104
0.116703	1.236964	0.238417	31.933514	1.212162	0							0.121698	1.126104
0.116934	1.235314	0.238879	31.933647	1.214471	0							0.121929	1.126104
0.117165	1.236359	0.239341	31.93372	1.216781	0							0.12216	1.126105
0.117396	1.233267	0.239803	31.933668	1.21909	0							0.122391	1.126105
0.117627	1.230008	0.240265	31.933493	1.2214	0							0.122622	1.126105
0.117858	1.229018	0.240726	31.933296	1.22371	0							0.122852	1.126105
0.118089	1.2282	0.241188	31.93318	1.226019	0							0.123083	1.126105
0.11832	1.226028	0.24165	31.93314	1.228329	0							0.123314	1.126105
0.118551	1.228508	0.242112	31.933147	1.230638	0							0.123545	1.126105
0.118782	1.230228	0.242574	31.933329	1.232948	0							0.123776	1.126105
0.119013	1.232179	0.243036	31.933441	1.235258	0							0.124007	1.126105
0.119244	1.23184	0.243498	31.933475	1.237567	0							0.124238	1.126105
0.119474	1.231757	0.24396	31.933561	1.239877	0							0.124469	1.126106
0.119705	1.230721	0.244421	31.933603	1.242186	0							0.1247	1.126106
0.119936	1.230438	0.244883	31.933638	1.244496	0							0.124931	1.126106
0.120167	1.231339	0.245345	31.93371	1.246806	0							0.125162	1.126106
0.120398	1.229755	0.245807	31.93383	1.249115	0							0.125393	1.126106
0.120629	1.229907	0.246269	31.93391	1.251425	0							0.125624	1.126106
0.12086	1.230813	0.246731	31.933861	1.253734	0							0.125854	1.126106
0.121091	1.230253	0.247193	31.93395	1.256044	0							0.126085	1.126106
0.121322	1.228513	0.247655	31.933771	1.258354	0							0.126316	1.126106
0.121553	1.227195	0.248117	31.933617	1.260663	0							0.126547	1.126106
0.121784	1.225317	0.248578	31.93351	1.262973	0							0.126778	1.126106
0.122015	1.223419	0.24904	31.93343	1.265282	0							0.127009	1.126107
0.122246	1.222005	0.249502	31.933388	1.267592	0							0.12724	1.126107
0.122477	1.221662	0.249964	31.93338	1.269902	0							0.127471	1.126107
0.122707	1.221331	0.250426	31.933321	1.272211	0							0.127702	1.126107
0.122938	1.220292	0.250888	31.933268	1.274521	0							0.127933	1.126107
0.123169	1.219295	0.25135	31.933115	1.27683	0							0.128164	1.126107
0.1234	1.219978	0.251812	31.933111	1.27914	0							0.128395	1.126107
0.123631	1.221356	0.252273	31.93306	1.28145	0							0.128626	1.126107
0.123862	1.22152	0.252735	31.932999	1.283759	0							0.128857	1.126108
0.124093	1.219713	0.253197	31.932978	1.286069	0							0.129087	1.126108
0.124324	1.218821	0.253659	31.932997	1.288378	0							0.129318	1.126108
0.124555	1.218854	0.254121	31.933004	1.290688	0							0.129549	1.126108
0.124786	1.21968	0.254583	31.932743	1.292997	0							0.12978	1.126108
0.125017	1.219134	0.255045	31.932564	1.295307	0							0.130011	1.126108
0.125248	1.217965	0.255507	31.932627	1.297617	0							0.130242	1.126108
0.125479	1.216659	0.255969	31.932537	1.299926	0							0.130473	1.126108
0.125709	1.216245	0.25643	31.932467	1.302236	0							0.130704	1.126108
0.12594	1.214632	0.256892	31.932369	1.304545	0							0.130935	1.126108
0.126171	1.212887	0.257354	31.932261	1.306855	0							0.131166	1.126108
0.126402	1.211836	0.257816	31.932194	1.309165	0							0.131397	1.126108
0.126633	1.211703	0.258278	31.932125	1.311474	0							0.131628	1.126109
0.126864	1.211517	0.25874	31.932047	1.313784	0							0.131859	1.126109
0.127095	1.211347	0.259202	31.932045	1.316093	0							0.132089	1.126109
0.127326	1.212035	0.259664	31.932106	1.318403	0							0.13232	1.126109
0.127557	1.212144	0.260125	31.932306	1.320713	0							0.132551	1.126109
0.127788	1.211655	0.260587	31.932396	1.323022	0							0.132782	1.126109
0.128019	1.210744	0.261049	31.932377	1.325332	0							0.133013	1.126109
0.12825	1.210695	0.261511	31.932266	1.327641	0							0.133244	1.126109
0.128481	1.209871	0.261973	31.932119	1.329951	0							0.133475	1.12611
0.128712	1.209221	0.262435	31.931986	1.332261	0							0.133706	1.12611
0.128942	1.208539	0.262897	31.931915	1.33457	0							0.133937	1.12611
0.129173	1.20737	0.263359	31.931929	1.33688	0							0.134168	1.12611
0.129404	1.207151	0.263821	31.931835	1.339189	0							0.134399	1.12611
0.129635	1.206598	0.264282	31.931952	1.341499	0							0.13463	1.12611
0.129866	1.206788	0.264744	31.932037	1.343809	0							0.134861	1.12611
0.130097	1.206406	0.265206	31.932077	1.346118	0							0.135091	1.12611
0.130328	1.204728	0.265668	31.932146	1.348428	0							0.135322	1.12611
0.130559	1.202978	0.26613	31.932234	1.350737	0							0.135553	1.12611
0.13079	1.20271	0.266592	31.93228	1.353047	0							0.135784	1.12611
0.131021	1.202848	0.267054	31.932283	1.355357	0							0.136015	1.126111
0.131252	1.201467	0.267516	31.932291	1.357666	0							0.136246	1.126111
0.131483	1.200646	0.267977	31.932291	1.359976	0							0.136477	1.126111
0.131714	1.2001	0.268439	31.932293	1.362285	0							0.136708	1.126111
0.131944	1.197338	0.268901	31.932186	1.364595	0							0.136939	1.126111
0.132175	1.197155	0.269363	31.932087	1.366904	0							0.13717	1.126111
0.132406	1.197501	0.269825	31.932076	1.369214	0							0.137401	1.126111
0.132637	1.197319	0.270287	31.932076	1.371524	0							0.137632	1.126111
0.132868	1.197976	0.270749	31.932072	1.373833	0							0.137863	1.126112
0.133099	1.197149	0.271211	31.932049	1.376143	0							0.138094	1.126112
0.13333	1.196239	0.271672	31.932152	1.378452	0							0.138324	1.126112
0.133561	1.195946	0.272134	31.932182	1.380762	0							0.138555	1.126112
0.133792	1.194884	0.272596	31.932163	1.383072	0							0.138786	1.126112
0.134023	1.193491	0.273058	31.932245	1.385381	0							0.139017	1.126112
0.134254	1.193034	0.27352	31.932331	1.387691	0							0.139248	1.126112
0.134485	1.193927	0.273982	31.932198	1.39	0							0.139479	1.126112
0.134716	1.194093	0.274444	31.932129	1.39231	0							0.13971	1.126112
0.134946	1.194639	0.274906	31.932117	1.39462	0							0.139941	1.126112
0.135177	1.194114	0.275368	31.932049	1.396929	0							0.140172	1.126112
0.135408	1.194041	0.275829	31.931946	1.399239	0							0.140403	1.126112
0.135639	1.194658	0.276291	31.931835	1.401548	0							0.140634	1.126112
0.13587	1.195751	0.276753	31.93165	1.403858	0							0.140865	1.126112
0.136101	1.197108	0.277215	31.931446	1.406168	0							0.141096	1.126113
0.136332	1.196533	0.277677	31.931362	1.408477	0							0.141326	1.126113
0.136563	1.197647	0.278139	31.93137	1.410787	0							0.141557	1.126113
0.136794	1.197959	0.278601	31.931454	1.413096	0							0.141788	1.126113
0.137025	1.197876	0.279063	31.931293	1.415406	0							0.142019	1.126113
0.137256	1.197183	0.279524	31.931322	1.417716	0							0.14225	1.126113
0.137487	1.195837	0.279986	31.931421	1.420025	0							0.142481	1.126113
0.137718	1.194662	0.280448	31.931408	1.422335	0							0.142712	1.126114
0.137949	1.195575	0.28091	31.931303	1.424644	0							0.142943	1.126114
0.138179	1.19628	0.281372	31.931219	1.426954	0							0.143174	1.126114
0.13841	1.196837	0.281834	31.931129	1.429263	0							0.143405	1.126114
0.138641	1.19758	0.282296	31.930962	1.431573	0							0.143636	1.126114
0.138872	1.198123	0.282758	31.930824	1.433883	0							0.143867	1.126114
0.139103	1.196871	0.28322	31.930855	1.436192	0							0.144098	1.126114
0.139334	1.197051	0.283681	31.930777	1.438502	0							0.144329	1.126114
0.139565	1.197155	0.284143	31.930679	1.440812	0							0.144559	1.126114
0.139796	1.196773	0.284605	31.930613	1.443121	0							0.14479	1.126114
0.140027	1.198158	0.285067	31.930681	1.445431	0							0.145021	1.126114
0.140258	1.19744	0.285529	31.93062	1.44774	0							0.145252	1.126114
0.140489	1.197294	0.285991	31.930656	1.45005	0							0.145483	1.126115
0.14072	1.197089	0.286453	31.930689	1.452359	0							0.145714	1.126115
0.140951	1.196461	0.286915	31.930655	1.454669	0							0.145945	1.126115
0.141181	1.195325	0.287376	31.930573	1.456979	0							0.146176	1.126115
0.141412	1.19359	0.287838	31.930428	1.459288	0							0.146407	1.126115
0.141643	1.193167	0.2883	31.930397	1.461598	0							0.146638	1.126115
0.141874	1.192164	0.288762	31.930389	1.463907	0							0.146869	1.126115
0.142105	1.191382	0.289224	31.930294	1.466217	0							0.1471	1.126115
0.142336	1.191854	0.289686	31.930161	1.468527	0							0.147331	1.126115
0.142567	1.191507	0.290148	31.930046	1.470836	0							0.147561	1.126115
0.142798	1.190493	0.29061	31.929953	1.473146	0							0.147792	1.126115
0.143029	1.190238	0.291072	31.929913	1.475455	0							0.148023	1.126115
0.14326	1.190309	0.291533	31.92988	1.477765	0							0.148254	1.126116
0.143491	1.190183	0.291995	31.929836	1.480075	0							0.148485	1.126116
0.143722	1.189861	0.292457	31.929806	1.482384	0							0.148716	1.126116
0.143953	1.189963	0.292919	31.929754	1.484694	0							0.148947	1.126116
0.144184	1.188625	0.293381	31.929846	1.487003	0							0.149178	1.126116
0.144414	1.187679	0.293843	31.929794	1.489313	0							0.149409	1.126116
0.144645	1.187753	0.294305	31.929571	1.491623	0							0.14964	1.126117
0.144876	1.187818	0.294767	31.929516	1.493932	0							0.149871	1.126117
0.145107	1.187166	0.295228	31.92952	1.496242	0							0.150102	1.126117
0.145338	1.186241	0.29569	31.929401	1.498551	0							0.150333	1.126117
0.145569	1.186055	0.296152	31.929256	1.500861	0							0.150564	1.126117
0.1458	1.185882	0.296614	31.92919	1.50317	0							0.150794	1.126117
0.146031	1.185957	0.297076	31.92915	1.50548	0							0.151025	1.126117
0.146262	1.184789	0.297538	31.929111	1.50779	0							0.151256	1.126117
0.146493	1.184286	0.298	31.929058	1.510099	0							0.151487	1.126117
0.146724	1.184046	0.298462	31.928865	1.512409	0							0.151718	1.126117
0.146955	1.18321	0.298923	31.928671	1.514719	0							0.151949	1.126117
0.147186	1.183385	0.299385	31.928705	1.517028	0							0.15218	1.126117
0.147416	1.18367	0.299847	31.928713	1.519338	0							0.152411	1.126118
0.147647	1.183476	0.300309	31.928797	1.521647	0							0.152642	1.126118
0.147878	1.184199	0.300771	31.928757	1.523957	0							0.152873	1.126118
0.148109	1.184697	0.301233	31.928722	1.526266	0							0.153104	1.126118
0.14834	1.184335	0.301695	31.928671	1.528576	0							0.153335	1.126118
0.148571	1.183685	0.302157	31.928638	1.530886	0							0.153566	1.126118
0.148802	1.18365	0.302619	31.928663	1.533195	0							0.153796	1.126118
0.149033	1.183562	0.30308	31.928665	1.535505	0							0.154027	1.126119
0.149264	1.182421	0.303542	31.928619	1.537814	0							0.154258	1.126119
0.149495	1.182419	0.304004	31.928516	1.540124	0							0.154489	1.126119
0.149726	1.181791	0.304466	31.928474	1.542434	0							0.15472	1.126119
0.149957	1.180589	0.304928	31.928413	1.544743	0							0.154951	1.126119
0.150188	1.179726	0.30539	31.928368	1.547053	0							0.155182	1.126119
0.150419	1.179552	0.305852	31.928387	1.549362	0							0.155413	1.126119
0.150649	1.179072	0.306314	31.928341	1.551672	0							0.155644	1.126119
0.15088	1.178639	0.306775	31.928308	1.553982	0							0.155875	1.126119
0.151111	1.179972	0.307237	31.928226	1.556291	0							0.156106	1.126119
0.151342	1.179673	0.307699	31.928167	1.558601	0							0.156337	1.12612
0.151573	1.179249	0.308161	31.928123	1.56091	0							0.156568	1.12612
0.151804	1.179896	0.308623	31.92795	1.56322	0							0.156799	1.12612
0.152035	1.17975	0.309085	31.92786	1.56553	0							0.157029	1.12612
0.152266	1.178111	0.309547	31.927784	1.567839	0							0.15726	1.12612
0.152497	1.178283	0.310009	31.927612	1.570149	0							0.157491	1.12612
0.152728	1.17808	0.310471	31.927538	1.572458	0							0.157722	1.12612
0.152959	1.178878	0.310932	31.927534	1.574768	0							0.157953	1.12612
0.15319	1.17961	0.311394	31.927458	1.577078	0							0.158184	1.12612
0.153421	1.179107	0.311856	31.927362	1.579387	0							0.158415	1.12612
0.153651	1.179021	0.312318	31.927158	1.581697	0							0.158646	1.12612
0.153882	1.177617	0.31278	31.92705	1.584006	0							0.158877	1.126121
0.154113	1.17729	0.313242	31.926964	1.586316	0							0.159108	1.126121
0.154344	1.176512	0.313704	31.926884	1.588626	0							0.159339	1.126121
0.154575	1.175412	0.314166	31.92684	1.590935	0							0.15957	1.126121
0.154806	1.174733	0.314627	31.926899	1.593245	0							0.159801	1.126121
0.155037	1.174927	0.315089	31.926878	1.595554	0							0.160031	1.126121
0.155268	1.175303	0.315551	31.926807	1.597864	0							0.160262	1.126121
0.155499	1.175841	0.316013	31.926718	1.600173	0							0.160493	1.126122
0.15573	1.175566	0.316475	31.926655	1.602483	0							0.160724	1.126122
0.155961	1.176097	0.316937	31.926592	1.604793	0							0.160955	1.126122
0.156192	1.177246	0.317399	31.926508	1.607102	0							0.161186	1.126122
0.156423	1.177763	0.317861	31.926392	1.609412	0							0.161417	1.126122
0.156654	1.176981	0.318323	31.92638	1.611722	0							0.161648	1.126122
0.156884	1.17872	0.318784	31.926334	1.614031	0							0.161879	1.126122
0.157115	1.177047	0.319246	31.92627	1.616341	0							0.16211	1.126122
0.157346	1.176226	0.319708	31.926228	1.61865	0							0.162341	1.126122
0.157577	1.177002	0.32017	31.926163	1.62096	0							0.162572	1.126123
0.157808	1.177391	0.320632	31.926113	1.623269	0							0.162803	1.126123
0.158039	1.176716	0.321094	31.926147	1.625579	0							0.163034	1.126123
0.15827	1.177012	0.321556	31.926233	1.627889	0							0.163264	1.126123
0.158501	1.177471	0.322018	31.926283	1.630198	0							0.163495	1.126123
0.158732	1.176402	0.322479	31.92625	1.632508	0							0.163726	1.126123
0.158963	1.176908	0.322941	31.926231	1.634817	0							0.163957	1.126123
0.159194	1.176539	0.323403	31.926243	1.637127	0							0.164188	1.126123
0.159425	1.175715	0.323865	31.92609	1.639437	0							0.164419	1.126123
0.159656	1.174462	0.324327	31.925911	1.641746	0							0.16465	1.126123
0.159886	1.172636	0.324789	31.925739	1.644056	0							0.164881	1.126123
0.160117	1.17177	0.325251	31.92561	1.646365	0							0.165112	1.126123
0.160348	1.171221	0.325713	31.92544	1.648675	0							0.165343	1.126124
0.160579	1.17241	0.326174	31.925043	1.650985	0							0.165574	1.126124
0.16081	1.172257	0.326636	31.924894	1.653294	0							0.165805	1.126124
0.161041	1.172592	0.327098	31.924673	1.655604	0							0.166036	1.126124
0.161272	1.173494	0.32756	31.924564	1.657913	0							0.166266	1.126124
0.161503	1.173728	0.328022	31.924492	1.660223	0							0.166497	1.126124
0.161734	1.172588	0.328484	31.924473	1.662533	0							0.166728	1.126124
0.161965	1.172978	0.328946	31.924513	1.664842	0							0.166959	1.126124
0.162196	1.173063	0.329408	31.924528	1.667152	0							0.16719	1.126125
0.162427	1.171666	0.32987	31.92453	1.669461	0							0.167421	1.126125
0.162658	1.170158	0.330331	31.924566	1.671771	0							0.167652	1.126125
0.162888	1.168658	0.330793	31.924585	1.67408	0							0.167883	1.126125
0.163119	1.167655	0.331255	31.924582	1.67639	0							0.168114	1.126125
0.16335	1.168639	0.331717	31.92462	1.6787	0							0.168345	1.126125
0.163581	1.168771	0.332179	31.924658	1.681009	0							0.168576	1.126126
0.163812	1.169321	0.332641	31.924662	1.683319	0							0.168807	1.126126
0.164043	1.170428	0.333103	31.924623	1.685628	0							0.169038	1.126126
0.164274	1.170196	0.333565	31.924501	1.687938	0							0.169268	1.126126
0.164505	1.168989	0.334026	31.924381	1.690248	0							0.169499	1.126126
0.164736	1.168862	0.334488	31.924168	1.692557	0							0.16973	1.126126
0.164967	1.16968	0.33495	31.924023	1.694867	0							0.169961	1.126126
0.165198	1.168797	0.335412	31.923971	1.697176	0							0.170192	1.126126
0.165429	1.169413	0.335874	31.923756	1.699486	0							0.170423	1.126126
0.16566	1.17055	0.336336	31.923729	1.701796	0							0.170654	1.126126
0.165891	1.170849	0.336798	31.923626	1.704105	0							0.170885	1.126126
0.166121	1.170937	0.33726	31.923553	1.706415	0							0.171116	1.126127
0.166352	1.171397	0.337722	31.923525	1.708724	0							0.171347	1.126127
0.166583	1.17221	0.338183	31.923458	1.711034	0							0.171578	1.126127
0.166814	1.173625	0.338645	31.923416	1.713344	0							0.171809	1.126127
0.167045	1.17425	0.339107	31.923416	1.715653	0							0.17204	1.126127
0.167276	1.174682	0.339569	31.923429	1.717963	0							0.172271	1.126127
0.167507	1.174873	0.340031	31.92341	1.720272	0							0.172501	1.126127
0.167738	1.175047	0.340493	31.923277	1.722582	0							0.172732	1.126127
0.167969	1.175069	0.340955	31.923119	1.724892	0							0.172963	1.126127
0.1682	1.174862	0.341417	31.923004	1.727201	0							0.173194	1.126127
0.168431	1.174825	0.341878	31.922932	1.729511	0							0.173425	1.126127
0.168662	1.175499	0.34234	31.922909	1.73182	0							0.173656	1.126128
0.168893	1.175152	0.342802	31.922918	1.73413	0							0.173887	1.126128
0.169124	1.177522	0.343264	31.922926	1.73644	0							0.174118	1.126128
0.169354	1.178805	0.343726	31.922812	1.738749	0							0.174349	1.126128
0.169585	1.179288	0.344188	31.922691	1.741059	0							0.17458	1.126128
0.169816	1.17848	0.34465	31.922544	1.743368	0							0.174811	1.126129
0.170047	1.177163	0.345112	31.922518	1.745678	0							0.175042	1.126129
0.170278	1.176852	0.345574	31.922539	1.747988	0							0.175273	1.126129
0.170509	1.177467	0.346035	31.922535	1.750297	0							0.175503	1.126129
0.17074	1.17649	0.346497	31.922575	1.752607	0							0.175734	1.126129
0.170971	1.17646	0.346959	31.922527	1.754916	0							0.175965	1.126129
0.171202	1.177011	0.347421	31.922493	1.757226	0							0.176196	1.126129
0.171433	1.176866	0.347883	31.922398	1.759535	0							0.176427	1.12613
0.171664	1.176059	0.348345	31.922295	1.761845	0							0.176658	1.12613
0.171895	1.175502	0.348807	31.922148	1.764155	0							0.176889	1.12613
0.172126	1.176016	0.349269	31.922049	1.766464	0							0.17712	1.12613
0.172356	1.175239	0.34973	31.922028	1.768774	0							0.177351	1.12613
0.172587	1.175201	0.350192	31.921957	1.771083	0							0.177582	1.12613
0.172818	1.175771	0.350654	31.921778	1.773393	0							0.177813	1.12613
0.173049	1.17635	0.351116	31.921587	1.775703	0							0.178044	1.12613
0.17328	1.176404	0.351578	31.921505	1.778012	0							0.178275	1.12613
0.173511	1.17597	0.35204	31.921457	1.780322	0							0.178506	1.12613
0.173742	1.176219	0.352502	31.921402	1.782631	0							0.178736	1.12613
0.173973	1.17635	0.352964	31.921429	1.784941	0							0.178967	1.126131
0.174204	1.175381	0.353426	31.921459	1.787251	0							0.179198	1.126131
0.174435	1.175375	0.353887	31.921377	1.78956	0							0.179429	1.126131
0.174666	1.174696	0.354349	31.921284	1.79187	0							0.17966	1.126131
0.174897	1.173377	0.354811	31.921211	1.794179	0							0.179891	1.126131
0.175128	1.172469	0.355273	31.921261	1.796489	0							0.180122	1.126131
0.175358	1.171229	0.355735	31.921309	1.798799	0							0.180353	1.126131
0.175589	1.171017	0.356197	31.921209	1.801108	0							0.180584	1.126131
0.17582	1.169286	0.356659	31.920988	1.803418	0							0.180815	1.126132
0.176051	1.16934	0.357121	31.920767	1.805727	0							0.181046	1.126132
0.176282	1.169868	0.357582	31.920578	1.808037	0							0.181277	1.126132
0.176513	1.170148	0.358044	31.9205	1.810347	0							0.181508	1.126132
0.176744	1.170953	0.358506	31.920368	1.812656	0							0.181738	1.126132
0.176975	1.170098	0.358968	31.920206	1.814966	0							0.181969	1.126133
0.177206	1.169475	0.35943	31.92013	1.817275	0							0.1822	1.126133
0.177437	1.169395	0.359892	31.920057	1.819585	0							0.182431	1.126133
0.177668	1.168912	0.360354	31.920023	1.821895	0							0.182662	1.126133
0.177899	1.167974	0.360816	31.920061	1.824204	0							0.182893	1.126133
0.17813	1.167882	0.361277	31.920109	1.826514	0							0.183124	1.126133
0.178361	1.169353	0.361739	31.920065	1.828823	0							0.183355	1.126133
0.178591	1.168723	0.362201	31.91983	1.831133	0							0.183586	1.126134
0.178822	1.167801	0.362663	31.919672	1.833442	0							0.183817	1.126134
0.179053	1.167639	0.363125	31.919659	1.835752	0							0.184048	1.126134
0.179284	1.167233	0.363587	31.919554	1.838062	0							0.184279	1.126134
0.179515	1.166491	0.364049	31.919373	1.840371	0							0.18451	1.126134
0.179746	1.165988	0.364511	31.91917	1.842681	0							0.184741	1.126134
0.179977	1.165752	0.364973	31.918999	1.84499	0							0.184971	1.126134
0.180208	1.16551	0.365434	31.91889	1.8473	0							0.185202	1.126134
0.180439	1.165985	0.365896	31.918814	1.84961	0							0.185433	1.126134
0.18067	1.164828	0.366358	31.918774	1.851919	0							0.185664	1.126135
0.180901	1.164801	0.36682	31.918827	1.854229	0							0.185895	1.126135
0.181132	1.16489	0.367282	31.918858	1.856538	0							0.186126	1.126135
0.181363	1.165029	0.367744	31.918787	1.858848	0							0.186357	1.126135
0.181593	1.165493	0.368206	31.918703	1.861158	0							0.186588	1.126135
0.181824	1.165829	0.368668	31.91851	1.863467	0							0.186819	1.126135
0.182055	1.165997	0.369129	31.918503	1.865777	0							0.18705	1.126135
0.182286	1.165762	0.369591	31.91847	1.868086	0							0.187281	1.126135
0.182517	1.165297	0.370053	31.918447	1.870396	0							0.187512	1.126135
0.182748	1.165042	0.370515	31.918402	1.872706	0							0.187743	1.126136
0.182979	1.163953	0.370977	31.91832	1.875015	0							0.187973	1.126136
0.18321	1.164136	0.371439	31.918207	1.877325	0							0.188204	1.126136
0.183441	1.164486	0.371901	31.917955	1.879634	0							0.188435	1.126136
0.183672	1.164399	0.372363	31.917976	1.881944	0							0.188666	1.126137
0.183903	1.165091	0.372825	31.91785	1.884254	0							0.188897	1.126137
0.184134	1.166948	0.373286	31.917713	1.886563	0							0.189128	1.126137
0.184365	1.167983	0.373748	31.917624	1.888873	0							0.189359	1.126137
0.184596	1.16681	0.37421	31.917501	1.891182	0							0.18959	1.126137
0.184826	1.165238	0.374672	31.917337	1.893492	0							0.189821	1.126137
0.185057	1.167185	0.375134	31.91716	1.895802	0							0.190052	1.126137
0.185288	1.168354	0.375596	31.917002	1.898111	0							0.190283	1.126138
0.185519	1.169034	0.376058	31.916931	1.900421	0							0.190514	1.126138
0.18575	1.169293	0.37652	31.916874	1.90273	0							0.190745	1.126138
0.185981	1.169431	0.376981	31.916761	1.90504	0							0.190976	1.126138
0.186212	1.169875	0.377443	31.916628	1.907349	0							0.191206	1.126138
0.186443	1.170087	0.377905	31.916544	1.909659	0							0.191437	1.126138
0.186674	1.171651	0.378367	31.916363	1.911969	0							0.191668	1.126138
0.186905	1.171232	0.378829	31.916248	1.914278	0							0.191899	1.126138
0.187136	1.171235	0.379291	31.916172	1.916588	0							0.19213	1.126138
0.187367	1.172101	0.379753	31.91608	1.918898	0							0.192361	1.126139
0.187598	1.173136	0.380215	31.916025	1.921207	0							0.192592	1.126139
0.187828	1.17401	0.380677	31.916018	1.923517	0							0.192823	1.126139
0.188059	1.174811	0.381138	31.915838	1.925826	0							0.193054	1.126139
0.18829	1.175267	0.3816	31.915667	1.928136	0							0.193285	1.126139
0.188521	1.174547	0.382062	31.91555	1.930445	0							0.193516	1.126139
0.188752	1.173003	0.382524	31.915442	1.932755	0							0.193747	1.126139
0.188983	1.172028	0.382986	31.915409	1.935065	0							0.193978	1.126139
0.189214	1.171391	0.383448	31.915348	1.937374	0							0.194208	1.12614
0.189445	1.171368	0.38391	31.915285	1.939684	0							0.194439	1.12614
0.189676	1.172282	0.384372	31.915232	1.941993	0							0.19467	1.12614
0.189907	1.170171	0.384833	31.915119	1.944303	0							0.194901	1.12614
0.190138	1.171009	0.385295	31.915056	1.946613	0							0.195132	1.12614
0.190369	1.171529	0.385757	31.915009	1.948922	0							0.195363	1.12614
0.1906	1.169892	0.386219	31.914825	1.951232	0							0.195594	1.12614
0.19083	1.167865	0.386681	31.914677	1.953541	0							0.195825	1.12614
0.191061	1.168031	0.387143	31.914648	1.955851	0							0.196056	1.12614
0.191292	1.169642	0.387605	31.9146	1.958161	0							0.196287	1.12614
0.191523	1.169623	0.388067	31.914579	1.96047	0							0.196518	1.126141
0.191754	1.167108	0.388528	31.914543	1.96278	0							0.196749	1.126141
0.191985	1.16633	0.38899	31.914536	1.965089	0							0.19698	1.126141
0.192216	1.165438	0.389452	31.914518	1.967399	0							0.19721	1.126141
0.192447	1.164938	0.389914	31.914371	1.969709	0							0.197441	1.126142
0.192678	1.165302	0.390376	31.914194	1.972018	0							0.197672	1.126142
0.192909	1.165133	0.390838	31.914183	1.974328	0							0.197903	1.126142
0.19314	1.163506	0.3913	31.91407	1.976637	0							0.198134	1.126142
0.193371	1.161809	0.391762	31.914028	1.978947	0							0.198365	1.126143
0.193602	1.160606	0.392224	31.914038	1.981256	0							0.198596	1.126143
0.193833	1.161793	0.392685	31.914082	1.983566	0							0.198827	1.126143
0.194063	1.161434	0.393147	31.914022	1.985876	0							0.199058	1.126143
0.194294	1.15961	0.393609	31.91396	1.988185	0							0.199289	1.126143
0.194525	1.157886	0.394071	31.913996	1.990495	0							0.19952	1.126143
0.194756	1.15747	0.394533	31.914028	1.992805	0							0.199751	1.126143
0.194987	1.158068	0.394995	31.913904	1.995114	0							0.199982	1.126144
0.195218	1.158171	0.395457	31.913818	1.997424	0							0.200213	1.126144
0.195449	1.158178	0.395919	31.913675	1.999733	0							0.200443	1.126144
0.19568	1.159015	0.39638	31.913605	2.002043	0							0.200674	1.126144
0.195911	1.158855	0.396842	31.913544	2.004352	0							0.200905	1.126144
0.196142	1.157383	0.397304	31.913568	2.006662	0							0.201136	1.126144
0.196373	1.156849	0.397766	31.913525	2.008972	0							0.201367	1.126144
0.196604	1.157895	0.398228	31.913431	2.011281	0							0.201598	1.126144
0.196835	1.157735	0.39869	31.9133	2.013591	0							0.201829	1.126145
0.197066	1.156852	0.399152	31.913107	2.0159	0							0.20206	1.126145
0.197296	1.15753	0.399614	31.912918	2.01821	0							0.202291	1.126145
0.197527	1.159206	0.400076	31.912716	2.020519	0							0.202522	1.126145
0.197758	1.158735	0.400537	31.912506	2.022829	0							0.202753	1.126145
0.197989	1.159277	0.400999	31.912367	2.025139	0							0.202984	1.126145
0.19822	1.159666	0.401461	31.91234	2.027448	0							0.203215	1.126145
0.198451	1.159556	0.401923	31.912298	2.029758	0							0.203445	1.126145
0.198682	1.159728	0.402385	31.912268	2.032068	0							0.203676	1.126146
0.198913	1.160257	0.402847	31.912109	2.034377	0							0.203907	1.126146
0.199144	1.160413	0.403309	31.912058	2.036687	0							0.204138	1.126146
0.199375	1.158932	0.403771	31.912066	2.038996	0							0.204369	1.126147
0.199606	1.159258	0.404232	31.912075	2.041306	0							0.2046	1.126147
0.199837	1.159718	0.404694	31.912136	2.043616	0							0.204831	1.126147
0.200068	1.159418	0.405156	31.912098	2.045925	0							0.205062	1.126147
0.200298	1.158516	0.405618	31.911964	2.048235	0							0.205293	1.126148
0.200529	1.158045	0.40608	31.911985	2.050544	0							0.205524	1.126148
0.20076	1.158547	0.406542	31.911947	2.052854	0							0.205755	1.126148
0.200991	1.159067	0.407004	31.911867	2.055164	0							0.205986	1.126148
0.201222	1.157386	0.407466	31.911749	2.057473	0							0.206217	1.126148
0.201453	1.157428	0.407927	31.911572	2.059783	0							0.206448	1.126148
0.201684	1.157357	0.408389	31.911419	2.062092	0							0.206678	1.126148
0.201915	1.157807	0.408851	31.911402	2.064402	0							0.206909	1.126148
0.202146	1.158605	0.409313	31.911261	2.066711	0							0.20714	1.126149
0.202377	1.159346	0.409775	31.911108	2.069021	0							0.207371	1.126149
0.202608	1.160502	0.410237	31.911161	2.071331	0							0.207602	1.126149
0.202839	1.162427	0.410699	31.911182	2.07364	0							0.207833	1.126149
0.20307	1.164201	0.411161	31.911097	2.07595	0							0.208064	1.126149
0.2033	1.163419	0.411623	31.911104	2.078259	0							0.208295	1.126149
0.203531	1.163461	0.412084	31.910925	2.080569	0							0.208526	1.126149
0.203762	1.163827	0.412546	31.910875	2.082879	0							0.208757	1.126149
0.203993	1.163097	0.413008	31.910801	2.085188	0							0.208988	1.12615
0.204224	1.161742	0.41347	31.910666	2.087498	0							0.209219	1.12615
0.204455	1.161002	0.413932	31.910624	2.089808	0							0.20945	1.12615
0.204686	1.159021	0.414394	31.910627	2.092117	0							0.20968	1.12615
0.204917	1.160445	0.414856	31.91062	2.094427	0							0.209911	1.12615
0.205148	1.160459	0.415318	31.910603	2.096736	0							0.210142	1.12615
0.205379	1.159835	0.415779	31.910532	2.099046	0							0.210373	1.12615
0.20561	1.15957	0.416241	31.910414	2.101355	0							0.210604	1.126151
0.205841	1.160464	0.416703	31.910122	2.103665	0							0.210835	1.126151
0.206072	1.162172	0.417165	31.909971	2.105975	0							0.211066	1.126151
0.206303	1.162951	0.417627	31.909969	2.108284	0							0.211297	1.126152
0.206533	1.162774	0.418089	31.909992	2.110594	0							0.211528	1.126152
0.206764	1.164932	0.418551	31.909891	2.112903	0							0.211759	1.126152
0.206995	1.164091	0.419013	31.909882	2.115213	0							0.21199	1.126152
0.207226	1.163182	0.419475	31.909903	2.117522	0							0.212221	1.126153
0.207457	1.162652	0.419936	31.909842	2.119832	0							0.212452	1.126153
0.207688	1.162756	0.420398	31.909794	2.122142	0							0.212683	1.126153
0.207919	1.162283	0.42086	31.90983	2.124451	0							0.212913	1.126153
0.20815	1.160859	0.421322	31.909805	2.126761	0							0.213144	1.126153
0.208381	1.160537	0.421784	31.909784	2.129071	0							0.213375	1.126153
0.208612	1.160583	0.422246	31.909811	2.13138	0							0.213606	1.126154
0.208843	1.160105	0.422708	31.909824	2.13369	0							0.213837	1.126154
0.209074	1.15971	0.42317	31.9097	2.135999	0							0.214068	1.126154
0.209305	1.158074	0.423631	31.909662	2.138309	0							0.214299	1.126154
0.209535	1.156067	0.424093	31.909662	2.140619	0							0.21453	1.126154
0.209766	1.155811	0.424555	31.909719	2.142928	0							0.214761	1.126154
0.209997	1.1562	0.425017	31.909821	2.145238	0							0.214992	1.126154
0.210228	1.15575	0.425479	31.909845	2.147547	0							0.215223	1.126155
0.210459	1.15488	0.425941	31.909777	2.149857	0							0.215454	1.126155
0.21069	1.154489	0.426403	31.909712	2.152166	0							0.215685	1.126155
0.210921	1.154747	0.426865	31.90954	2.154476	0							0.215915	1.126155
0.211152	1.155999	0.427327	31.909399	2.156786	0							0.216146	1.126155
0.211383	1.156712	0.427788	31.90922	2.159095	0							0.216377	1.126155
0.211614	1.155883	0.42825	31.909094	2.161405	0							0.216608	1.126155
0.211845	1.155993	0.428712	31.909035	2.163714	0							0.216839	1.126156
0.212076	1.156223	0.429174	31.909008	2.166024	0							0.21707	1.126156
0.212307	1.156311	0.429636	31.908947	2.168334	0							0.217301	1.126156
0.212538	1.155861	0.430098	31.908871	2.170643	0							0.217532	1.126156
0.212768	1.155232	0.43056	31.908821	2.172953	0							0.217763	1.126156
0.212999	1.155047	0.431022	31.908691	2.175262	0							0.217994	1.126156
0.21323	1.154609	0.431483	31.908606	2.177572	0							0.218225	1.126156
0.213461	1.15416	0.431945	31.908466	2.179882	0							0.218456	1.126157
0.213692	1.155254	0.432407	31.908539	2.182191	0							0.218687	1.126157
0.213923	1.155472	0.432869	31.908583	2.184501	0							0.218918	1.126157
0.214154	1.15687	0.433331	31.908501	2.18681	0							0.219148	1.126157
0.214385	1.157825	0.433793	31.908363	2.18912	0							0.219379	1.126157
0.214616	1.158617	0.434255	31.908396	2.19143	0							0.21961	1.126157
0.214847	1.1594	0.434717	31.908247	2.193739	0							0.219841	1.126158
0.215078	1.16016	0.435178	31.908165	2.196049	0							0.220072	1.126158
0.215309	1.160662	0.43564	31.90801	2.198358	0							0.220303	1.126158
0.21554	1.160626	0.436102	31.907795	2.200668	0							0.220534	1.126159
0.21577	1.162323	0.436564	31.907606	2.202978	0							0.220765	1.126159
0.216001	1.163017	0.437026	31.907537	2.205287	0							0.220996	1.126159
0.216232	1.161517	0.437488	31.907427	2.207597	0							0.221227	1.126159
0.216463	1.16124	0.43795	31.907455	2.209906	0							0.221458	1.12616
0.216694	1.160344	0.438412	31.907368	2.212216	0							0.221689	1.12616
0.216925	1.159949	0.438874	31.907349	2.214525	0							0.22192	1.12616
0.217156	1.16097	0.439335	31.907236	2.216835	0							0.22215	1.12616
0.217387	1.162288	0.439797	31.907066	2.219145	0							0.222381	1.126161
0.217618	1.161387	0.440259	31.907009	2.221454	0							0.222612	1.126161
0.217849	1.159617	0.440721	31.907007	2.223764	0							0.222843	1.126161
0.21808	1.161176	0.441183	31.906925	2.226074	0							0.223074	1.126161
0.218311	1.16069	0.441645	31.906881	2.228383	0							0.223305	1.126161
0.218542	1.160066	0.442107	31.90687	2.230693	0							0.223536	1.126161
0.218773	1.159369	0.442569	31.906752	2.233002	0							0.223767	1.126161
0.219003	1.158695	0.44303	31.906773	2.235312	0							0.223998	1.126162
0.219234	1.158757	0.443492	31.906677	2.237622	0							0.224229	1.126162
0.219465	1.157713	0.443954	31.906523	2.239931	0							0.22446	1.126162
0.219696	1.157252	0.444416	31.906525	2.242241	0							0.224691	1.126162
0.219927	1.157525	0.444878	31.906622	2.24455	0							0.224922	1.126162
0.220158	1.157533	0.44534	31.906626	2.24686	0							0.225152	1.126162
0.220389	1.157208	0.445802	31.906494	2.249169	0							0.225383	1.126162
0.22062	1.156433	0.446264	31.906267	2.251479	0							0.225614	1.126163
0.220851	1.155333	0.446726	31.906046	2.253789	0							0.225845	1.126163
0.221082	1.154682	0.447187	31.905909	2.256098	0							0.226076	1.126163
0.221313	1.155215	0.447649	31.905746	2.258408	0							0.226307	1.126163
0.221544	1.154457	0.448111	31.90568	2.260717	0							0.226538	1.126163
0.221775	1.153733	0.448573	31.905693	2.263027	0							0.226769	1.126164
0.222005	1.155161	0.449035	31.905657	2.265337	0							0.227	1.126164
0.222236	1.156621	0.449497	31.905579	2.267646	0							0.227231	1.126164
0.222467	1.156207	0.449959	31.905487	2.269956	0							0.227462	1.126165
0.222698	1.1551	0.450421	31.905376	2.272265	0							0.227693	1.126165
0.222929	1.157053	0.450882	31.905277	2.274575	0							0.227924	1.126165
0.22316	1.155857	0.451344	31.905245	2.276885	0							0.228155	1.126166
0.223391	1.157354	0.451806	31.905277	2.279194	0							0.228385	1.126166
0.223622	1.158197	0.452268	31.905205	2.281504	0							0.228616	1.126166
0.223853	1.157737	0.45273	31.905163	2.283813	0							0.228847	1.126166
0.224084	1.157846	0.453192	31.905153	2.286123	0							0.229078	1.126167
0.224315	1.158828	0.453654	31.905067	2.288433	0							0.229309	1.126167
0.224546	1.15882	0.454116	31.905005	2.290742	0							0.22954	1.126167
0.224777	1.157233	0.454578	31.905024	2.293052	0							0.229771	1.126167
0.225008	1.157275	0.455039	31.905045	2.295361	0							0.230002	1.126167
0.225238	1.157034	0.455501	31.904972	2.297671	0							0.230233	1.126167
0.225469	1.158128	0.455963	31.904806	2.29998	0							0.230464	1.126167
0.2257	1.158327	0.456425	31.904581	2.30229	0							0.230695	1.126168
0.225931	1.158797	0.456887	31.904419	2.3046	0							0.230926	1.126168
0.226162	1.159459	0.457349	31.904213	2.306909	0							0.231157	1.126168
0.226393	1.159887	0.457811	31.904133	2.309219	0							0.231387	1.126168
0.226624	1.160267	0.458273	31.904127	2.311528	0							0.231618	1.126168
0.226855	1.16078	0.458734	31.904152	2.313838	0							0.231849	1.126168
0.227086	1.161264	0.459196	31.904165	2.316148	0							0.23208	1.126169
0.227317	1.162005	0.459658	31.904148	2.318457	0							0.232311	1.126169
0.227548	1.163168	0.46012	31.904078	2.320767	0							0.232542	1.126169
0.227779	1.161337	0.460582	31.903931	2.323076	0							0.232773	1.126169
0.22801	1.161678	0.461044	31.903872	2.325386	0							0.233004	1.126169
0.22824	1.162529	0.461506	31.903749	2.327696	0							0.233235	1.126169
0.228471	1.161367	0.461968	31.903671	2.330005	0							0.233466	1.12617
0.228702	1.160226	0.462429	31.903654	2.332315	0							0.233697	1.12617
0.228933	1.160021	0.462891	31.903645	2.334624	0							0.233928	1.12617
0.229164	1.159603	0.463353	31.903587	2.336934	0							0.234159	1.126171
0.229395	1.159411	0.463815	31.903397	2.339244	0							0.23439	1.126171
0.229626	1.160186	0.464277	31.903399	2.341553	0							0.23462	1.126171
0.229857	1.160048	0.464739	31.903358	2.343863	0							0.234851	1.126172
0.230088	1.159917	0.465201	31.903202	2.346172	0							0.235082	1.126172
0.230319	1.159244	0.465663	31.902931	2.348482	0							0.235313	1.126172
0.23055	1.158785	0.466125	31.902725	2.350791	0							0.235544	1.126173
0.230781	1.158763	0.466586	31.902527	2.353101	0							0.235775	1.126173
0.231012	1.158993	0.467048	31.902308	2.355411	0							0.236006	1.126173
0.231242	1.15994	0.46751	31.902071	2.35772	0							0.236237	1.126173
0.231473	1.160565	0.467972	31.901819	2.36003	0							0.236468	1.126173
0.231704	1.159423	0.468434	31.901686	2.362339	0							0.236699	1.126173
0.231935	1.157409	0.468896	31.901661	2.364649	0							0.23693	1.126174
0.232166	1.157775	0.469358	31.901775	2.366959	0							0.237161	1.126174
0.232397	1.159173	0.46982	31.901867	2.369268	0							0.237392	1.126174
0.232628	1.157268	0.470281	31.901703	2.371578	0							0.237622	1.126174
0.232859	1.155978	0.470743	31.901651	2.373888	0							0.237853	1.126174
0.23309	1.155643	0.471205	31.901562	2.376197	0							0.238084	1.126175
0.233321	1.156056	0.471667	31.901587	2.378507	0							0.238315	1.126175
0.233552	1.156901	0.472129	31.901531	2.380816	0							0.238546	1.126175
0.233783	1.157634	0.472591	31.901482	2.383126	0							0.238777	1.126175
0.234014	1.157136	0.473053	31.901518	2.385436	0							0.239008	1.126175
0.234245	1.15796	0.473515	31.901449	2.387745	0							0.239239	1.126175
0.234475	1.157028	0.473977	31.901423	2.390055	0							0.23947	1.126176
0.234706	1.155939	0.474438	31.901447	2.392364	0							0.239701	1.126176
0.234937	1.154838	0.4749	31.901434	2.394674	0							0.239932	1.126176
0.235168	1.154171	0.475362	31.901358	2.396983	0							0.240163	1.126176
0.235399	1.154427	0.475824	31.901184	2.399293	0							0.240394	1.126176
0.23563	1.15491	0.476286	31.90098	2.401603	0							0.240625	1.126176
0.235861	1.155923	0.476748	31.900848	2.403912	0							0.240855	1.126177
0.236092	1.15547	0.47721	31.900736	2.406222	0							0.241086	1.126177
0.236323	1.153843	0.477672	31.900591	2.408531	0							0.241317	1.126177
0.236554	1.152434	0.478133	31.900568	2.410841	0							0.241548	1.126177
0.236785	1.151659	0.478595	31.900608	2.413151	0							0.241779	1.126177
0.237016	1.151366	0.479057	31.900536	2.41546	0							0.24201	1.126178
0.237247	1.151398	0.479519	31.900471	2.41777	0							0.242241	1.126178
0.237477	1.151676	0.479981	31.900494	2.420079	0							0.242472	1.126178
0.237708	1.151527	0.480443	31.900473	2.422389	0							0.242703	1.126178
0.237939	1.151559	0.480905	31.900387	2.424699	0							0.242934	1.126179
0.23817	1.151124	0.481367	31.900383	2.427008	0							0.243165	1.126179
0.238401	1.151608	0.481829	31.900248	2.429318	0							0.243396	1.126179
0.238632	1.152258	0.48229	31.900034	2.431627	0							0.243627	1.12618
0.238863	1.15214	0.482752	31.900066	2.433937	0							0.243857	1.12618
0.239094	1.152068	0.483214	31.900118	2.436247	0							0.244088	1.12618
0.239325	1.15226	0.483676	31.900232	2.438556	0							0.244319	1.126181
0.239556	1.151741	0.484138	31.900309	2.440866	0							0.24455	1.126181
0.239787	1.151136	0.4846	31.900322	2.443175	0							0.244781	1.126181
0.240018	1.149925	0.485062	31.90033	2.445485	0							0.245012	1.126182
0.240249	1.149288	0.485524	31.900352	2.447794	0							0.245243	1.126182
0.24048	1.149139	0.485985	31.900248	2.450104	0							0.245474	1.126182
0.24071	1.149429	0.486447	31.900005	2.452414	0							0.245705	1.126182
0.240941	1.149427	0.486909	31.899839	2.454723	0							0.245936	1.126182
0.241172	1.150237	0.487371	31.89974	2.457033	0							0.246167	1.126183
0.241403	1.149697	0.487833	31.899708	2.459342	0							0.246398	1.126183
0.241634	1.148767	0.488295	31.899715	2.461652	0							0.246629	1.126183
0.241865	1.148216	0.488757	31.89975	2.463962	0							0.24686	1.126183
0.242096	1.147178	0.489219	31.899738	2.466271	0							0.24709	1.126183
0.242327	1.146332	0.48968	31.899693	2.468581	0							0.247321	1.126184
0.242558	1.148388	0.490142	31.899649	2.470891	0							0.247552	1.126184
0.242789	1.149897	0.490604	31.899595	2.4732	0							0.247783	1.126184
0.24302	1.150573	0.491066	31.899624	2.47551	0							0.248014	1.126184
0.243251	1.151704	0.491528	31.899599	2.477819	0							0.248245	1.126184
0.243482	1.15185	0.49199	31.89945	2.480129	0							0.248476	1.126184
0.243712	1.151261	0.492452	31.899446	2.482438	0							0.248707	1.126185
0.243943	1.150212	0.492914	31.899408	2.484748	0							0.248938	1.126185
0.244174	1.149221	0.493376	31.899433	2.487058	0							0.249169	1.126185
0.244405	1.148959	0.493837	31.899429	2.489367	0							0.2494	1.126185
0.244636	1.149531	0.494299	31.899416	2.491677	0							0.249631	1.126186
0.244867	1.149898	0.494761	31.899408	2.493986	0							0.249862	1.126186
0.245098	1.149417	0.495223	31.899353	2.496296	0							0.250092	1.126186
0.245329	1.148904	0.495685	31.899305	2.498605	0							0.250323	1.126187
0.24556	1.148378	0.496147	31.899212	2.500915	0							0.250554	1.126187
0.245791	1.149234	0.496609	31.899042	2.503225	0							0.250785	1.126187
0.246022	1.148519	0.497071	31.898926	2.505534	0							0.251016	1.126188
0.246253	1.148198	0.497532	31.898827	2.507844	0							0.251247	1.126188
0.246484	1.148948	0.497994	31.898737	2.510154	0							0.251478	1.126189
0.246715	1.149407	0.498456	31.898743	2.512463	0							0.251709	1.126189
0.246945	1.149411	0.498918	31.898703	2.514773	0							0.25194	1.126189
0.247176	1.150579	0.49938	31.898716	2.517082	0							0.252171	1.126189
0.247407	1.151536	0.499842	31.89868	2.519392	0							0.252402	1.12619
0.247638	1.150714	0.500304	31.898649	2.521702	0							0.252633	1.12619
0.247869	1.150489	0.500766	31.8986	2.524011	0							0.252864	1.12619
0.2481	1.150831	0.501227	31.898588	2.526321	0							0.253095	1.12619
0.248331	1.150915	0.501689	31.898628	2.52863	0							0.253325	1.12619
0.248562	1.151749	0.502151	31.898624	2.53094	0							0.253556	1.126191
0.248793	1.152619	0.502613	31.898546	2.533249	0							0.253787	1.126191
0.249024	1.151266	0.503075	31.898561	2.535559	0							0.254018	1.126191
0.249255	1.150409	0.503537	31.898495	2.537869	0							0.254249	1.126191
0.249486	1.151303	0.503999	31.898352	2.540178	0							0.25448	1.126191
0.249717	1.152437	0.504461	31.898241	2.542488	0							0.254711	1.126191
0.249947	1.152619	0.504923	31.898174	2.544797	0							0.254942	1.126192
0.250178	1.152448	0.505384	31.898127	2.547107	0							0.255173	1.126192
0.250409	1.153545	0.505846	31.898079	2.549417	0							0.255404	1.126192
0.25064	1.156071	0.506308	31.898001	2.551726	0							0.255635	1.126192
0.250871	1.155449	0.50677	31.897924	2.554036	0							0.255866	1.126192
0.251102	1.155658	0.507232	31.897938	2.556345	0							0.256097	1.126193
0.251333	1.155937	0.507694	31.897717	2.558655	0							0.256327	1.126193
0.251564	1.155928	0.508156	31.897667	2.560965	0							0.256558	1.126193
0.251795	1.155943	0.508618	31.897495	2.563274	0							0.256789	1.126194
0.252026	1.156374	0.509079	31.897362	2.565584	0							0.25702	1.126194
0.252257	1.157209	0.509541	31.897263	2.567894	0							0.257251	1.126194
0.252488	1.156639	0.510003	31.897177	2.570203	0							0.257482	1.126195
0.252719	1.158808	0.510465	31.897064	2.572513	0							0.257713	1.126195
0.25295	1.158059	0.510927	31.896942	2.574822	0							0.257944	1.126196
0.25318	1.156482	0.511389	31.896927	2.577132	0							0.258175	1.126196
0.253411	1.156116	0.511851	31.897013	2.579441	0							0.258406	1.126197
0.253642	1.154972	0.512313	31.897068	2.581751	0							0.258637	1.126197
0.253873	1.152869	0.512775	31.897032	2.584061	0							0.258868	1.126197
0.254104	1.152401	0.513236	31.897049	2.58637	0							0.259099	1.126197
0.254335	1.153093	0.513698	31.89711	2.58868	0							0.259329	1.126197
0.254566	1.152987	0.51416	31.8971	2.590989	0							0.25956	1.126198
0.254797	1.152393	0.514622	31.897022	2.593299	0							0.259791	1.126198
0.255028	1.152141	0.515084	31.89694	2.595608	0							0.260022	1.126198
0.255259	1.153465	0.515546	31.896866	2.597918	0							0.260253	1.126198
0.25549	1.153354	0.516008	31.896755	2.600228	0							0.260484	1.126199
0.255721	1.15364	0.51647	31.896631	2.602537	0							0.260715	1.126199
0.255952	1.153273	0.516931	31.896601	2.604847	0							0.260946	1.126199
0.256182	1.151198	0.517393	31.896564	2.607157	0							0.261177	1.126199
0.256413	1.149751	0.517855	31.896587	2.609466	0							0.261408	1.126199
0.256644	1.149199	0.518317	31.896536	2.611776	0							0.261639	1.126199
0.256875	1.147777	0.518779	31.89649	2.614085	0							0.26187	1.1262
0.257106	1.146411	0.519241	31.896433	2.616395	0							0.262101	1.1262
0.257337	1.146588	0.519703	31.896389	2.618705	0							0.262332	1.1262
0.257568	1.145055	0.520165	31.896318	2.621014	0							0.262562	1.1262
0.257799	1.145935	0.520626	31.896185	2.623324	0							0.262793	1.126201
0.25803	1.143449	0.521088	31.896084	2.625633	0							0.263024	1.126201
0.258261	1.142113	0.52155	31.895956	2.627943	0							0.263255	1.126201
0.258492	1.141312	0.522012	31.895916	2.630252	0							0.263486	1.126201
0.258723	1.140681	0.522474	31.89588	2.632562	0							0.263717	1.126201
0.258954	1.140239	0.522936	31.895876	2.634872	0							0.263948	1.126202
0.259185	1.140756	0.523398	31.895895	2.637181	0							0.264179	1.126202
0.259415	1.142316	0.52386	31.895998	2.639491	0							0.26441	1.126202
0.259646	1.142534	0.524322	31.895967	2.6418	0							0.264641	1.126202
0.259877	1.143411	0.524783	31.895929	2.64411	0							0.264872	1.126202
0.260108	1.143641	0.525245	31.895891	2.64642	0							0.265103	1.126203
0.260339	1.144565	0.525707	31.895824	2.648729	0							0.265334	1.126203
0.26057	1.143976	0.526169	31.895807	2.651039	0							0.265565	1.126203
0.260801	1.143525	0.526631	31.895836	2.653348	0							0.265795	1.126204
0.261032	1.144256	0.527093	31.895777	2.655658	0							0.266026	1.126204
0.261263	1.145716	0.527555	31.895718	2.657968	0							0.266257	1.126204
0.261494	1.14644	0.528017	31.895796	2.660277	0							0.266488	1.126205
0.261725	1.145609	0.528479	31.895889	2.662587	0							0.266719	1.126205
0.261956	1.146582	0.52894	31.895615	2.664896	0							0.26695	1.126206
0.262187	1.147176	0.529402	31.895382	2.667206	0							0.267181	1.126206
0.262417	1.145664	0.529864	31.895243	2.669516	0							0.267412	1.126207
0.262648	1.145613	0.530326	31.895119	2.671825	0							0.267643	1.126207
0.262879	1.147251	0.530788	31.895002	2.674135	0							0.267874	1.126207
0.26311	1.14858	0.53125	31.894894	2.676444	0							0.268105	1.126208
0.263341	1.148285	0.531712	31.894773	2.678754	0							0.268336	1.126208
0.263572	1.148345	0.532174	31.894739	2.681063	0							0.268567	1.126208
0.263803	1.148919	0.532635	31.894657	2.683373	0							0.268797	1.126208
0.264034	1.14894	0.533097	31.894632	2.685683	0							0.269028	1.126208
0.264265	1.148626	0.533559	31.894623	2.687992	0							0.269259	1.126209
0.264496	1.150416	0.534021	31.894545	2.690302	0							0.26949	1.126209
0.264727	1.152616	0.534483	31.894468	2.692611	0							0.269721	1.126209
0.264958	1.153367	0.534945	31.894445	2.694921	0							0.269952	1.126209
0.265189	1.15339	0.535407	31.894415	2.697231	0							0.270183	1.126209
0.26542	1.153481	0.535869	31.89447	2.69954	0							0.270414	1.12621
0.26565	1.153302	0.53633	31.894436	2.70185	0							0.270645	1.12621
0.265881	1.151843	0.536792	31.894417	2.704159	0							0.270876	1.12621
0.266112	1.151682	0.537254	31.894466	2.706469	0							0.271107	1.12621
0.266343	1.150527	0.537716	31.894444	2.708779	0							0.271338	1.126211
0.266574	1.150507	0.538178	31.894348	2.711088	0							0.271569	1.126211
0.266805	1.15017	0.53864	31.894176	2.713398	0							0.271799	1.126211
0.267036	1.150143	0.539102	31.893923	2.715708	0							0.27203	1.126211
0.267267	1.150864	0.539564	31.89378	2.718017	0							0.272261	1.126212
0.267498	1.151816	0.540026	31.893755	2.720327	0							0.272492	1.126212
0.267729	1.151931	0.540487	31.893675	2.722636	0							0.272723	1.126212
0.26796	1.151273	0.540949	31.89353	2.724946	0							0.272954	1.126213
0.268191	1.151191	0.541411	31.893412	2.727255	0							0.273185	1.126213
0.268422	1.150114	0.541873	31.893305	2.729565	0							0.273416	1.126214
0.268652	1.15107	0.542335	31.893187	2.731874	0							0.273647	1.126214
0.268883	1.153623	0.542797	31.893078	2.734184	0							0.273878	1.126214
0.269114	1.153862	0.543259	31.893095	2.736494	0							0.274109	1.126215
0.269345	1.152969	0.543721	31.893024	2.738803	0							0.27434	1.126215
0.269576	1.15291	0.544182	31.892946	2.741113	0							0.274571	1.126216
0.269807	1.153135	0.544644	31.892918	2.743423	0							0.274802	1.126216
0.270038	1.154406	0.545106	31.892916	2.745732	0							0.275032	1.126216
0.270269	1.155419	0.545568	31.892952	2.748042	0							0.275263	1.126217
0.2705	1.155488	0.54603	31.893032	2.750351	0							0.275494	1.126217
0.270731	1.154866	0.546492	31.893089	2.752661	0							0.275725	1.126217
0.270962	1.153965	0.546954	31.893024	2.754971	0							0.275956	1.126217
0.271193	1.154519	0.547416	31.893084	2.75728	0							0.276187	1.126217
0.271424	1.156928	0.547877	31.893019	2.75959	0							0.276418	1.126218
0.271654	1.157444	0.548339	31.892918	2.761899	0							0.276649	1.126218
0.271885	1.158961	0.548801	31.892792	2.764209	0							0.27688	1.126218
0.272116	1.158655	0.549263	31.892672	2.766519	0							0.277111	1.126218
0.272347	1.159103	0.549725	31.892561	2.768828	0							0.277342	1.126219
0.272578	1.158923	0.550187	31.892456	2.771138	0							0.277573	1.126219
0.272809	1.160909	0.550649	31.892342	2.773447	0							0.277804	1.126219
0.27304	1.163054	0.551111	31.89221	2.775757	0							0.278034	1.126219
0.273271	1.163918	0.551573	31.892159	2.778066	0							0.278265	1.12622
0.273502	1.163692	0.552034	31.892136	2.780376	0							0.278496	1.12622
0.273733	1.162849	0.552496	31.892269	2.782686	0							0.278727	1.12622
0.273964	1.161682	0.552958	31.892281	2.784995	0							0.278958	1.12622
0.274195	1.161333	0.55342	31.892426	2.787305	0							0.279189	1.126221
0.274426	1.159635	0.553882	31.892336	2.789614	0							0.27942	1.126221
0.274657	1.160733	0.554344	31.892311	2.791924	0							0.279651	1.126221
0.274887	1.159753	0.554806	31.892355	2.794234	0							0.279882	1.126222
0.275118	1.159381	0.555268	31.892323	2.796543	0							0.280113	1.126222
0.275349	1.159025	0.55573	31.892239	2.798853	0							0.280344	1.126223
0.27558	1.158083	0.556191	31.892145	2.801162	0							0.280575	1.126223
0.275811	1.158039	0.556653	31.892096	2.803472	0							0.280806	1.126224
0.276042	1.160067	0.557115	31.892054	2.805782	0							0.281037	1.126224
0.276273	1.159083	0.557577	31.891949	2.808091	0							0.281267	1.126225
0.276504	1.15752	0.558039	31.891884	2.810401	0							0.281498	1.126225
0.276735	1.156786	0.558501	31.89179	2.81271	0							0.281729	1.126225
0.276966	1.156396	0.558963	31.891663	2.81502	0							0.28196	1.126226
0.277197	1.156114	0.559425	31.891644	2.81733	0							0.282191	1.126226
0.277428	1.156286	0.559886	31.891634	2.819639	0							0.282422	1.126226
0.277659	1.155205	0.560348	31.891533	2.821949	0							0.282653	1.126226
0.277889	1.152258	0.56081	31.891426	2.824258	0							0.282884	1.126227
0.27812	1.151889	0.561272	31.891392	2.826568	0							0.283115	1.126227
0.278351	1.1485	0.561734	31.891361	2.828877	0							0.283346	1.126227
0.278582	1.147804	0.562196	31.89134	2.831187	0							0.283577	1.126227
0.278813	1.148331	0.562658	31.891399	2.833497	0							0.283808	1.126228
0.279044	1.148509	0.56312	31.891392	2.835806	0							0.284039	1.126228
0.279275	1.14562	0.563581	31.891298	2.838116	0							0.284269	1.126228
0.279506	1.143068	0.564043	31.891235	2.840425	0							0.2845	1.126228
0.279737	1.142756	0.564505	31.891098	2.842735	0							0.284731	1.126229
0.279968	1.142798	0.564967	31.890957	2.845045	0							0.284962	1.126229
0.280199	1.142181	0.565429	31.890903	2.847354	0							0.285193	1.126229
0.28043	1.142107	0.565891	31.890865	2.849664	0							0.285424	1.126229
0.280661	1.141998	0.566353	31.890787	2.851974	0							0.285655	1.12623
0.280892	1.143315	0.566815	31.890621	2.854283	0							0.285886	1.12623
0.281122	1.143131	0.567277	31.890419	2.856593	0							0.286117	1.12623
0.281353	1.141707	0.567738	31.89032	2.858902	0							0.286348	1.12623
0.281584	1.139866	0.5682	31.890202	2.861212	0							0.286579	1.126231
0.281815	1.14034	0.568662	31.890114	2.863521	0							0.28681	1.126231
0.282046	1.140329	0.569124	31.890127	2.865831	0							0.287041	1.126232
0.282277	1.13833	0.569586	31.890133	2.868141	0							0.287271	1.126232
0.282508	1.136958	0.570048	31.890028	2.87045	0							0.287502	1.126233
0.282739	1.136608	0.57051	31.889872	2.87276	0							0.287733	1.126233
0.28297	1.137024	0.570972	31.88973	2.875069	0							0.287964	1.126234
0.283201	1.137626	0.571433	31.889645	2.877379	0							0.288195	1.126234
0.283432	1.136147	0.571895	31.889629	2.879689	0							0.288426	1.126235
0.283663	1.135996	0.572357	31.889603	2.881998	0							0.288657	1.126235
0.283894	1.134897	0.572819	31.889639	2.884308	0							0.288888	1.126235
0.284124	1.136353	0.573281	31.889553	2.886617	0							0.289119	1.126236
0.284355	1.136086	0.573743	31.889549	2.888927	0							0.28935	1.126236
0.284586	1.136357	0.574205	31.889536	2.891237	0							0.289581	1.126236
0.284817	1.137174	0.574667	31.889536	2.893546	0							0.289812	1.126236
0.285048	1.137634	0.575128	31.889576	2.895856	0							0.290043	1.126237
0.285279	1.137168	0.57559	31.88961	2.898165	0							0.290274	1.126237
0.28551	1.1371	0.576052	31.889606	2.900475	0							0.290504	1.126237
0.285741	1.138581	0.576514	31.889503	2.902785	0							0.290735	1.126238
0.285972	1.139424	0.576976	31.889336	2.905094	0							0.290966	1.126238
0.286203	1.138265	0.577438	31.889204	2.907404	0							0.291197	1.126238
0.286434	1.140069	0.5779	31.888987	2.909713	0							0.291428	1.126238
0.286665	1.140635	0.578362	31.888771	2.912023	0							0.291659	1.126238
0.286896	1.141018	0.578824	31.888643	2.914333	0							0.29189	1.126239
0.287127	1.139509	0.579285	31.88834	2.916642	0							0.292121	1.126239
0.287357	1.138477	0.579747	31.888273	2.918952	0							0.292352	1.126239
0.287588	1.139116	0.580209	31.888252	2.921261	0							0.292583	1.12624
0.287819	1.140413	0.580671	31.888254	2.923571	0							0.292814	1.12624
0.28805	1.141238	0.581133	31.888248	2.92588	0							0.293045	1.12624
0.288281	1.140046	0.581595	31.88814	2.92819	0							0.293276	1.12624
0.288512	1.140249	0.582057	31.888008	2.9305	0							0.293507	1.126241
0.288743	1.141459	0.582519	31.887918	2.932809	0							0.293737	1.126241
0.288974	1.142226	0.582981	31.887863	2.935119	0							0.293968	1.126242
0.289205	1.142533	0.583442	31.887821	2.937428	0							0.294199	1.126242
0.289436	1.141424	0.583904	31.887745	2.939738	0							0.29443	1.126243
0.289667	1.141637	0.584366	31.887638	2.942048	0							0.294661	1.126243
0.289898	1.142498	0.584828	31.887602	2.944357	0							0.294892	1.126244
0.290129	1.141406	0.58529	31.887648	2.946667	0							0.295123	1.126244
0.290359	1.140678	0.585752	31.887541	2.948977	0							0.295354	1.126245
0.29059	1.140208	0.586214	31.88731	2.951286	0							0.295585	1.126245
0.290821	1.140515	0.586676	31.887115	2.953596	0							0.295816	1.126246
0.291052	1.141105	0.587137	31.887094	2.955905	0							0.296047	1.126246
0.291283	1.141518	0.587599	31.886965	2.958215	0							0.296278	1.126246
0.291514	1.14126	0.588061	31.886744	2.960524	0							0.296509	1.126246
0.291745	1.14212	0.588523	31.886675	2.962834	0							0.296739	1.126247
0.291976	1.143808	0.588985	31.886593	2.965144	0							0.29697	1.126247
0.292207	1.143826	0.589447	31.886389	2.967453	0							0.297201	1.126247
0.292438	1.144024	0.589909	31.886164	2.969763	0							0.297432	1.126248
0.292669	1.145025	0.590371	31.886017	2.972072	0							0.297663	1.126248
0.2929	1.144714	0.590832	31.885933	2.974382	0							0.297894	1.126248
0.293131	1.143853	0.591294	31.885792	2.976691	0							0.298125	1.126248
0.293362	1.144219	0.591756	31.885761	2.979001	0							0.298356	1.126248
0.293592	1.146979	0.592218	31.885803	2.981311	0							0.298587	1.126249
0.293823	1.145936	0.59268	31.88575	2.98362	0							0.298818	1.126249
0.294054	1.148993	0.593142	31.885595	2.98593	0							0.299049	1.126249
0.294285	1.14929	0.593604	31.885496	2.98824	0							0.29928	1.12625
0.294516	1.149255	0.594066	31.885521	2.990549	0							0.299511	1.12625
0.294747	1.148914	0.594528	31.885462	2.992859	0							0.299741	1.12625
0.294978	1.149511	0.594989	31.885468	2.995168	0							0.299972	1.12625
0.295209	1.14974	0.595451	31.885366	2.997478	0							0.300203	1.126251
0.29544	1.150504	0.595913	31.885273	2.999788	0							0.300434	1.126251
0.295671	1.15204	0.596375	31.885197	3.002097	0							0.300665	1.126252
0.295902	1.152618	0.596837	31.885124	3.004407	0							0.300896	1.126252
0.296133	1.152667	0.597299	31.885084	3.006716	0							0.301127	1.126253
0.296364	1.154631	0.597761	31.88508	3.009026	0							0.301358	1.126253
0.296594	1.15494	0.598223	31.885056	3.011335	0							0.301589	1.126254
0.296825	1.155403	0.598684	31.884983	3.013645	0							0.30182	1.126254
0.297056	1.155826	0.599146	31.884861	3.015955	0							0.302051	1.126255
0.297287	1.155993	0.599608	31.884815	3.018264	0							0.302282	1.126256
0.297518	1.156025	0.60007	31.884781	3.020574	0							0.302513	1.126256
0.297749	1.155696	0.600532	31.884712	3.022883	0							0.302744	1.126256
0.29798	1.154525	0.600994	31.884598	3.025193	0							0.302974	1.126256
0.298211	1.153595	0.601456	31.884514	3.027503	0							0.303205	1.126257
0.298442	1.153759	0.601918	31.884516	3.029812	0							0.303436	1.126257
0.298673	1.153169	0.60238	31.884539	3.032122	0							0.303667	1.126257
0.298904	1.152611	0.602841	31.884535	3.034431	0							0.303898	1.126258
0.299135	1.151769	0.603303	31.884453	3.036741	0							0.304129	1.126258
0.299366	1.151315	0.603765	31.884401	3.039051	0							0.30436	1.126258
0.299596	1.151377	0.604227	31.884396	3.04136	0							0.304591	1.126258
0.299827	1.151307	0.604689	31.884302	3.04367	0							0.304822	1.126259
0.300058	1.151136	0.605151	31.884239	3.045979	0							0.305053	1.126259
0.300289	1.150314	0.605613	31.884207	3.048289	0							0.305284	1.126259
0.30052	1.148898	0.606075	31.884178	3.050599	0							0.305515	1.126259
0.300751	1.147943	0.606536	31.88419	3.052908	0							0.305746	1.12626
0.300982	1.147914	0.606998	31.884193	3.055218	0							0.305976	1.12626
0.301213	1.148094	0.60746	31.884157	3.057527	0							0.306207	1.12626
0.301444	1.146805	0.607922	31.884056	3.059837	0							0.306438	1.126261
0.301675	1.147139	0.608384	31.883945	3.062146	0							0.306669	1.126261
0.301906	1.145939	0.608846	31.883879	3.064456	0							0.3069	1.126261
0.302137	1.145872	0.609308	31.883659	3.066766	0							0.307131	1.126261
0.302368	1.146062	0.60977	31.883671	3.069075	0							0.307362	1.126262
0.302599	1.145296	0.610232	31.883537	3.071385	0							0.307593	1.126262
0.302829	1.145155	0.610693	31.883492	3.073694	0							0.307824	1.126263
0.30306	1.145458	0.611155	31.883465	3.076004	0							0.308055	1.126264
0.303291	1.145582	0.611617	31.883373	3.078314	0							0.308286	1.126264
0.303522	1.145736	0.612079	31.88332	3.080623	0							0.308517	1.126265
0.303753	1.146162	0.612541	31.883324	3.082933	0							0.308748	1.126265
0.303984	1.146728	0.613003	31.883333	3.085243	0							0.308979	1.126266
0.304215	1.147745	0.613465	31.883429	3.087552	0							0.309209	1.126266
0.304446	1.14966	0.613927	31.883429	3.089862	0							0.30944	1.126267
0.304677	1.148847	0.614388	31.883436	3.092171	0							0.309671	1.126267
0.304908	1.148509	0.61485	31.88341	3.094481	0							0.309902	1.126268
0.305139	1.148584	0.615312	31.8834	3.096791	0							0.310133	1.126268
0.30537	1.149708	0.615774	31.88344	3.0991	0							0.310364	1.126268
0.305601	1.150557	0.616236	31.883221	3.10141	0							0.310595	1.126268
0.305831	1.151523	0.616698	31.883137	3.103719	0							0.310826	1.126269
0.306062	1.151496	0.61716	31.883047	3.106029	0							0.311057	1.126269
0.306293	1.150768	0.617622	31.882957	3.108338	0							0.311288	1.126269
0.306524	1.150077	0.618083	31.882872	3.110648	0							0.311519	1.12627
0.306755	1.150042	0.618545	31.882618	3.112958	0							0.31175	1.12627
0.306986	1.151059	0.619007	31.882484	3.115267	0							0.311981	1.12627
0.307217	1.151572	0.619469	31.882441	3.117577	0							0.312211	1.12627
0.307448	1.151564	0.619931	31.882414	3.119886	0							0.312442	1.126271
0.307679	1.15138	0.620393	31.882357	3.122196	0							0.312673	1.126271
0.30791	1.151281	0.620855	31.882263	3.124506	0							0.312904	1.126271
0.308141	1.150554	0.621317	31.88212	3.126815	0							0.313135	1.126271
0.308372	1.149257	0.621779	31.882032	3.129125	0							0.313366	1.126272
0.308603	1.148232	0.62224	31.881979	3.131434	0							0.313597	1.126272
0.308834	1.147768	0.622702	31.882004	3.133744	0							0.313828	1.126272
0.309064	1.146373	0.623164	31.881874	3.136054	0							0.314059	1.126273
0.309295	1.145674	0.623626	31.881811	3.138363	0							0.31429	1.126273
0.309526	1.144658	0.624088	31.881727	3.140673	0							0.314521	1.126274
0.309757	1.143552	0.62455	31.881624	3.142982	0							0.314752	1.126274
0.309988	1.142947	0.625012	31.881428	3.145292	0							0.314983	1.126275
0.310219	1.142597	0.625474	31.88122	3.147602	0							0.315214	1.126276
0.31045	1.141444	0.625935	31.881176	3.149911	0							0.315444	1.126276
0.310681	1.141082	0.626397	31.88117	3.152221	0							0.315675	1.126277
0.310912	1.140009	0.626859	31.88113	3.15453	0							0.315906	1.126277
0.311143	1.138962	0.627321	31.881056	3.15684	0							0.316137	1.126278
0.311374	1.138662	0.627783	31.881069	3.159149	0							0.316368	1.126278
0.311605	1.138562	0.628245	31.881105	3.161459	0							0.316599	1.126279
0.311836	1.13734	0.628707	31.881094	3.163769	0							0.31683	1.126279
0.312066	1.137717	0.629169	31.881067	3.166078	0							0.317061	1.126279
0.312297	1.137611	0.629631	31.88105	3.168388	0							0.317292	1.12628
0.312528	1.136573	0.630092	31.880949	3.170697	0							0.317523	1.12628
0.312759	1.135045	0.630554	31.880741	3.173007	0							0.317754	1.12628
0.31299	1.134819	0.631016	31.880571	3.175317	0							0.317985	1.12628
0.313221	1.136747	0.631478	31.880419	3.177626	0							0.318216	1.126281
0.313452	1.136023	0.63194	31.880293	3.179936	0							0.318446	1.126281
0.313683	1.135596	0.632402	31.880228	3.182245	0							0.318677	1.126281
0.313914	1.136012	0.632864	31.880232	3.184555	0							0.318908	1.126281
0.314145	1.136012	0.633326	31.880215	3.186865	0							0.319139	1.126282
0.314376	1.13615	0.633787	31.880182	3.189174	0							0.31937	1.126282
0.314607	1.136894	0.634249	31.880175	3.191484	0							0.319601	1.126282
0.314838	1.138347	0.634711	31.880182	3.193793	0							0.319832	1.126283
0.315069	1.140105	0.635173	31.880089	3.196103	0							0.320063	1.126283
0.315299	1.139716	0.635635	31.880011	3.198413	0							0.320294	1.126283
0.31553	1.141142	0.636097	31.879978	3.200722	0							0.320525	1.126284
0.315761	1.142057	0.636559	31.879938	3.203032	0							0.320756	1.126284
0.315992	1.142235	0.637021	31.879896	3.205341	0							0.320987	1.126284
0.316223	1.143033	0.637482	31.879915	3.207651	0							0.321218	1.126285
0.316454	1.143929	0.637944	31.880003	3.20996	0							0.321449	1.126285
0.316685	1.144796	0.638406	31.879992	3.21227	0							0.321679	1.126286
0.316916	1.145693	0.638868	31.87991	3.21458	0							0.32191	1.126287
0.317147	1.147873	0.63933	31.879898	3.216889	0							0.322141	1.126287
0.317378	1.148743	0.639792	31.879883	3.219199	0							0.322372	1.126288
0.317609	1.149055	0.640254	31.879826	3.221509	0							0.322603	1.126288
0.31784	1.149418	0.640716	31.879749	3.223818	0							0.322834	1.126289
0.318071	1.14936	0.641178	31.879684	3.226128	0							0.323065	1.12629
0.318301	1.149861	0.641639	31.879635	3.228437	0							0.323296	1.12629
0.318532	1.150874	0.642101	31.87965	3.230747	0							0.323527	1.126291
0.318763	1.150709	0.642563	31.879568	3.233057	0							0.323758	1.126291
0.318994	1.151088	0.643025	31.879536	3.235366	0							0.323989	1.126291
0.319225	1.151495	0.643487	31.879469	3.237676	0							0.32422	1.126291
0.319456	1.150907	0.643949	31.8794	3.239985	0							0.324451	1.126292
0.319687	1.150197	0.644411	31.879333	3.242295	0							0.324681	1.126292
0.319918	1.149598	0.644873	31.879278	3.244604	0							0.324912	1.126292
0.320149	1.149613	0.645334	31.879274	3.246914	0							0.325143	1.126293
0.32038	1.150861	0.645796	31.879164	3.249224	0							0.325374	1.126293
0.320611	1.151956	0.646258	31.878969	3.251533	0							0.325605	1.126293
0.320842	1.151997	0.64672	31.878862	3.253843	0							0.325836	1.126293
0.321073	1.151956	0.647182	31.87879	3.256152	0							0.326067	1.126294
0.321304	1.152696	0.647644	31.878689	3.258462	0							0.326298	1.126294
0.321534	1.154367	0.648106	31.878674	3.260772	0							0.326529	1.126294
0.321765	1.15392	0.648568	31.878702	3.263081	0							0.32676	1.126295
0.321996	1.15404	0.64903	31.878632	3.265391	0							0.326991	1.126295
0.322227	1.154623	0.649491	31.878496	3.2677	0							0.327222	1.126295
0.322458	1.155391	0.649953	31.878422	3.27001	0							0.327453	1.126296
0.322689	1.15472	0.650415	31.878365	3.27232	0							0.327683	1.126296
0.32292	1.153139	0.650877	31.878355	3.274629	0							0.327914	1.126296
0.323151	1.153141	0.651339	31.878326	3.276939	0							0.328145	1.126297
0.323382	1.153696	0.651801	31.878378	3.279248	0							0.328376	1.126297
0.323613	1.15357	0.652263	31.878393	3.281558	0							0.328607	1.126298
0.323844	1.154357	0.652725	31.878313	3.283868	0							0.328838	1.126299
0.324075	1.156334	0.653186	31.878397	3.286177	0							0.329069	1.126299
0.324306	1.155302	0.653648	31.878527	3.288487	0							0.3293	1.1263
0.324536	1.155189	0.65411	31.878605	3.290796	0							0.329531	1.1263
0.324767	1.154126	0.654572	31.878548	3.293106	0							0.329762	1.126301
0.324998	1.153865	0.655034	31.878374	3.295416	0							0.329993	1.126302
0.325229	1.152832	0.655496	31.878315	3.297725	0							0.330224	1.126302
0.32546	1.151894	0.655958	31.878326	3.300035	0							0.330455	1.126303
0.325691	1.152581	0.65642	31.878239	3.302344	0							0.330686	1.126303
0.325922	1.153688	0.656882	31.878157	3.304654	0							0.330916	1.126303
0.326153	1.154658	0.657343	31.87812	3.306963	0							0.331147	1.126304
0.326384	1.153182	0.657805	31.878059	3.309273	0							0.331378	1.126304
0.326615	1.156364	0.658267	31.877964	3.311583	0							0.331609	1.126304
0.326846	1.155702	0.658729	31.877874	3.313892	0							0.33184	1.126305
0.327077	1.154224	0.659191	31.877741	3.316202	0							0.332071	1.126305
0.327308	1.15338	0.659653	31.877554	3.318511	0							0.332302	1.126305
0.327538	1.152715	0.660115	31.877413	3.320821	0							0.332533	1.126305
0.327769	1.153053	0.660577	31.877167	3.323131	0							0.332764	1.126306
0.328	1.15152	0.661038	31.876932	3.32544	0							0.332995	1.126307
0.328231	1.150807	0.6615	31.876696	3.32775	0							0.333226	1.126307
0.328462	1.150413	0.661962	31.876608	3.33006	0							0.333457	1.126308
0.328693	1.150161	0.662424	31.876652	3.332369	0							0.333688	1.126309
0.328924	1.149854	0.662886	31.876669	3.334679	0							0.333918	1.126309
0.329155	1.150774	0.663348	31.876652	3.336988	0							0.334149	1.12631
0.329386	1.150686	0.66381	31.876686	3.339298	0							0.33438	1.12631
0.329617	1.151258	0.664272	31.876717	3.341607	0							0.334611	1.126311
0.329848	1.152881	0.664733	31.876608	3.343917	0							0.334842	1.126312
0.330079	1.154158	0.665195	31.876678	3.346227	0							0.335073	1.126312
0.33031	1.153914	0.665657	31.876535	3.348536	0							0.335304	1.126312
0.330541	1.154124	0.666119	31.876572	3.350846	0							0.335535	1.126313
0.330771	1.153065	0.666581	31.876612	3.353155	0							0.335766	1.126313
0.331002	1.154849	0.667043	31.876642	3.355465	0							0.335997	1.126313
0.331233	1.156042	0.667505	31.8766	3.357774	0							0.336228	1.126314
0.331464	1.155826	0.667967	31.876543	3.360084	0							0.336459	1.126314
0.331695	1.155049	0.668429	31.876545	3.362394	0							0.33669	1.126314
0.331926	1.153922	0.66889	31.87648	3.364703	0							0.336921	1.126315
0.332157	1.154357	0.669352	31.876303	3.367013	0							0.337151	1.126315
0.332388	1.155359	0.669814	31.876307	3.369323	0							0.337382	1.126315
0.332619	1.154593	0.670276	31.87619	3.371632	0							0.337613	1.126316
0.33285	1.151475	0.670738	31.876116	3.373942	0							0.337844	1.126316
0.333081	1.150447	0.6712	31.876175	3.376251	0							0.338075	1.126316
0.333312	1.150686	0.671662	31.87616	3.378561	0							0.338306	1.126317
0.333543	1.151427	0.672124	31.87607	3.380871	0							0.338537	1.126317
0.333773	1.1511	0.672585	31.876045	3.38318	0							0.338768	1.126317
0.334004	1.150387	0.673047	31.876059	3.38549	0							0.338999	1.126318
0.334235	1.15072	0.673509	31.875952	3.387799	0							0.33923	1.126318
0.334466	1.150157	0.673971	31.875738	3.390109	0							0.339461	1.126318
0.334697	1.151332	0.674433	31.875423	3.392418	0							0.339692	1.126319
0.334928	1.151171	0.674895	31.875269	3.394728	0							0.339923	1.126319
0.335159	1.150566	0.675357	31.875273	3.397038	0							0.340153	1.12632
0.33539	1.150758	0.675819	31.875134	3.399347	0							0.340384	1.126321
0.335621	1.151664	0.67628	31.87495	3.401657	0							0.340615	1.126321
0.335852	1.151622	0.676742	31.874834	3.403966	0							0.340846	1.126322
0.336083	1.151506	0.677204	31.874788	3.406276	0							0.341077	1.126323
0.336314	1.150939	0.677666	31.874784	3.408586	0							0.341308	1.126323
0.336545	1.150598	0.678128	31.8748	3.410895	0							0.341539	1.126324
0.336776	1.149134	0.67859	31.874826	3.413205	0							0.34177	1.126325
0.337006	1.148543	0.679052	31.874807	3.415514	0							0.342001	1.126325
0.337237	1.14847	0.679514	31.874857	3.417824	0							0.342232	1.126325
0.337468	1.150153	0.679976	31.874771	3.420134	0							0.342463	1.126325
0.337699	1.151011	0.680437	31.874666	3.422443	0							0.342694	1.126325
0.33793	1.149982	0.680899	31.874655	3.424753	0							0.342925	1.126325
0.338161	1.149218	0.681361	31.874638	3.427063	0							0.343156	1.126325
0.338392	1.149686	0.681823	31.874578	3.429372	0							0.343386	1.126325
0.338623	1.150465	0.682285	31.874559	3.431682	0							0.343617	1.126325
0.338854	1.150535	0.682747	31.874565	3.433991	0							0.343848	1.126325
0.339085	1.150388	0.683209	31.874475	3.436301	0							0.344079	1.126325
0.339316	1.151159	0.683671	31.874441	3.43861	0							0.34431	1.126325
0.339547	1.152292	0.684133	31.874495	3.44092	0							0.344541	1.126326
0.339778	1.153018	0.684594	31.874466	3.443229	0							0.344772	1.126327
0.340008	1.1541	0.685056	31.874453	3.445539	0							0.345003	1.126327
0.340239	1.154831	0.685518	31.874355	3.447849	0							0.345234	1.126328
0.34047	1.154185	0.68598	31.874153	3.450158	0							0.345465	1.126329
0.340701	1.153495	0.686442	31.874058	3.452468	0							0.345696	1.126329
0.340932	1.153133	0.686904	31.874084	3.454777	0							0.345927	1.12633
0.341163	1.153996	0.687366	31.874054	3.457087	0							0.346158	1.126331
0.341394	1.154271	0.687828	31.873907	3.459397	0							0.346388	1.126331
0.341625	1.153907	0.688289	31.873949	3.461706	0							0.346619	1.126332
0.341856	1.152298	0.688751	31.873869	3.464016	0							0.34685	1.126333
0.342087	1.151215	0.689213	31.873835	3.466326	0							0.347081	1.126333
0.342318	1.151143	0.689675	31.873669	3.468635	0							0.347312	1.126334
0.342549	1.151426	0.690137	31.873453	3.470945	0							0.347543	1.126335
0.34278	1.15162	0.690599	31.873322	3.473254	0							0.347774	1.126335
0.343011	1.152059	0.691061	31.873266	3.475564	0							0.348005	1.126336
0.343241	1.152843	0.691523	31.873209	3.477874	0							0.348236	1.126337
0.343472	1.151829	0.691984	31.87315	3.480183	0							0.348467	1.126337
0.343703	1.151247	0.692446	31.873127	3.482493	0							0.348698	1.126338
0.343934	1.151276	0.692908	31.873058	3.484802	0							0.348929	1.126338
0.344165	1.15096	0.69337	31.87295	3.487112	0							0.34916	1.126338
0.344396	1.150267	0.693832	31.87294	3.489421	0							0.349391	1.126338
0.344627	1.149791	0.694294	31.872974	3.491731	0							0.349621	1.126338
0.344858	1.149935	0.694756	31.872972	3.494041	0							0.349852	1.126338
0.345089	1.150607	0.695218	31.872908	3.49635	0							0.350083	1.126338
0.34532	1.150611	0.69568	31.872807	3.49866	0							0.350314	1.126338
0.345551	1.151359	0.696141	31.872673	3.500969	0							0.350545	1.126338
0.345782	1.152786	0.696603	31.872519	3.503279	0							0.350776	1.126338
0.346013	1.153133	0.697065	31.872437	3.505589	0							0.351007	1.126338
0.346243	1.151939	0.697527	31.872519	3.507898	0							0.351238	1.126339
0.346474	1.150529	0.697989	31.872499	3.510208	0							0.351469	1.126339
0.346705	1.149682	0.698451	31.872429	3.512517	0							0.3517	1.12634
0.346936	1.150257	0.698913	31.872366	3.514827	0							0.351931	1.126341
0.347167	1.149545	0.699375	31.872066	3.517137	0							0.352162	1.126341
0.347398	1.149872	0.699836	31.871708	3.519446	0							0.352393	1.126342
0.347629	1.150728	0.700298	31.871569	3.521756	0							0.352623	1.126343
0.34786	1.151818	0.70076	31.871544	3.524065	0							0.352854	1.126343
0.348091	1.153094	0.701222	31.871468									0.353085	1.126344
0.348322	1.154322	0.701684	31.871428									0.353316	1.126345
0.348553	1.15557	0.702146	31.871382									0.353547	1.126345
0.348784	1.155404	0.702608	31.871534									0.353778	1.126346
0.349015	1.155667	0.70307	31.871452									0.354009	1.126347
0.349246	1.156027	0.703532	31.871387									0.35424	1.126347
0.349476	1.156044	0.703993	31.871363									0.354471	1.126348
0.349707	1.154405	0.704455	31.87129									0.354702	1.126349
0.349938	1.154971	0.704917	31.87118									0.354933	1.126349
0.350169	1.154896	0.705379	31.871147									0.355164	1.12635
0.3504	1.154102	0.705841	31.871162									0.355395	1.126351
0.350631	1.154677	0.706303	31.871145									0.355625	1.126351
0.350862	1.156223	0.706765	31.87108									0.355856	1.126352
0.351093	1.156302	0.707227	31.870983									0.356087	1.126353
0.351324	1.154661	0.707688	31.87097									0.356318	1.126354
0.351555	1.153903	0.70815	31.870974									0.356549	1.126354
0.351786	1.154665	0.708612	31.871027									0.35678	1.126355
0.352017	1.154709	0.709074	31.871023									0.357011	1.126356
0.352248	1.153404	0.709536	31.870968									0.357242	1.126356
0.352478	1.15528	0.709998	31.870913									0.357473	1.126357
0.352709	1.155389	0.71046	31.870796									0.357704	1.126358
0.35294	1.155609	0.710922	31.87068									0.357935	1.126358
0.353171	1.155781	0.711384	31.870642									0.358166	1.126358
0.353402	1.157588	0.711845	31.870586									0.358397	1.126358
0.353633	1.157015	0.712307	31.870384									0.358628	1.126358
0.353864	1.156822	0.712769	31.870316									0.358858	1.126358
0.354095	1.156433	0.713231	31.870308									0.359089	1.126358
0.354326	1.154552	0.713693	31.870241									0.35932	1.126358
0.354557	1.154058	0.714155	31.870131									0.359551	1.126358
0.354788	1.154765	0.714617	31.869991									0.359782	1.126358
0.355019	1.154254	0.715079	31.869843									0.360013	1.126358
0.35525	1.154095	0.71554	31.869898									0.360244	1.126358
0.35548	1.154173	0.716002	31.869862									0.360475	1.126359
0.355711	1.153988	0.716464	31.869879									0.360706	1.12636
0.355942	1.155531	0.716926	31.869904									0.360937	1.126361
0.356173	1.154447	0.717388	31.869864									0.361168	1.126361
0.356404	1.154244	0.71785	31.86977									0.361399	1.126362
0.356635	1.153837	0.718312	31.869709									0.36163	1.126363
0.356866	1.153031	0.718774	31.86972									0.36186	1.126363
0.357097	1.152315	0.719235	31.869596									0.362091	1.126364
0.357328	1.150768	0.719697	31.869507									0.362322	1.126365
0.357559	1.151003	0.720159	31.86944									0.362553	1.126365
0.35779	1.152939	0.720621	31.869364									0.362784	1.126366
0.358021	1.154177	0.721083	31.8694									0.363015	1.126367
0.358252	1.155564	0.721545	31.869425									0.363246	1.126368
0.358483	1.155105	0.722007	31.869432									0.363477	1.126368
0.358713	1.153372	0.722469	31.869461									0.363708	1.126369
0.358944	1.15269	0.722931	31.869377									0.363939	1.12637
0.359175	1.153512	0.723392	31.869215									0.36417	1.12637
0.359406	1.153713	0.723854	31.869179									0.364401	1.126371
0.359637	1.153067	0.724316	31.869228									0.364632	1.126372
0.359868	1.153158	0.724778	31.869215									0.364863	1.126373
0.360099	1.153295	0.72524	31.869078									0.365093	1.126373
0.36033	1.152532	0.725702	31.869139									0.365324	1.126373
0.360561	1.15283	0.726164	31.86912									0.365555	1.126373
0.360792	1.153709	0.726626	31.868975									0.365786	1.126373
0.361023	1.152908	0.727087	31.868748									0.366017	1.126373
0.361254	1.151272	0.727549	31.868519									0.366248	1.126373
0.361485	1.152064	0.728011	31.868376									0.366479	1.126373
0.361715	1.150542	0.728473	31.86829									0.36671	1.126373
0.361946	1.150051	0.728935	31.868097									0.366941	1.126373
0.362177	1.149907	0.729397	31.867971									0.367172	1.126373
0.362408	1.150601	0.729859	31.867956									0.367403	1.126373
0.362639	1.150892	0.730321	31.867876									0.367634	1.126374
0.36287	1.150779	0.730783	31.867798									0.367865	1.126375
0.363101	1.151096	0.731244	31.867741									0.368095	1.126375
0.363332	1.151288	0.731706	31.867682									0.368326	1.126376
0.363563	1.151479	0.732168	31.867723									0.368557	1.126377
0.363794	1.152683	0.73263	31.8678									0.368788	1.126378
0.364025	1.153079	0.733092	31.867565									0.369019	1.126378
0.364256	1.150453	0.733554	31.867498									0.36925	1.126379
0.364487	1.14692	0.734016	31.867382									0.369481	1.12638
0.364718	1.145605	0.734478	31.867273									0.369712	1.126381
0.364948	1.145043	0.734939	31.867319									0.369943	1.126381
0.365179	1.145767	0.735401	31.867334									0.370174	1.126382
0.36541	1.144885	0.735863	31.867279									0.370405	1.126383
0.365641	1.146007	0.736325	31.867258									0.370636	1.126384
0.365872	1.147724	0.736787	31.867151									0.370867	1.126384
0.366103	1.148249	0.737249	31.867054									0.371098	1.126385
0.366334	1.148201	0.737711	31.867027									0.371328	1.126386
0.366565	1.147275	0.738173	31.866962									0.371559	1.126386
0.366796	1.145663	0.738635	31.866808									0.37179	1.126387
0.367027	1.144554	0.739096	31.866787									0.372021	1.126388
0.367258	1.143333	0.739558	31.866852									0.372252	1.126389
0.367489	1.144083	0.74002	31.866804									0.372483	1.126389
0.36772	1.14296	0.740482	31.866661									0.372714	1.12639
0.36795	1.144446	0.740944	31.866545									0.372945	1.126391
0.368181	1.144412	0.741406	31.866463									0.373176	1.126392
0.368412	1.144524	0.741868	31.866341									0.373407	1.126392
0.368643	1.143971	0.74233	31.866312									0.373638	1.126393
0.368874	1.145717	0.742791	31.866201									0.373869	1.126394
0.369105	1.147416	0.743253	31.866272									0.3741	1.126394
0.369336	1.147556	0.743715	31.866161									0.37433	1.126394
0.369567	1.147621	0.744177	31.866079									0.374561	1.126394
0.369798	1.147828	0.744639	31.866041									0.374792	1.126394
0.370029	1.148602	0.745101	31.86598									0.375023	1.126394
0.37026	1.146791	0.745563	31.865902									0.375254	1.126394
0.370491	1.147571	0.746025	31.865902									0.375485	1.126394
0.370722	1.148862	0.746486	31.865877									0.375716	1.126394
0.370953	1.149804	0.746948	31.865883									0.375947	1.126394
0.371183	1.150878	0.74741	31.865902									0.376178	1.126394
0.371414	1.151948	0.747872	31.865782									0.376409	1.126394
0.371645	1.151815	0.748334	31.865658									0.37664	1.126395
0.371876	1.151083	0.748796	31.865582									0.376871	1.126396
0.372107	1.150625	0.749258	31.865534									0.377102	1.126397
0.372338	1.150221	0.74972	31.865467									0.377333	1.126397
0.372569	1.149957	0.750182	31.865355									0.377563	1.126398
0.3728	1.149763	0.750643	31.865339									0.377794	1.126399
0.373031	1.15029	0.751105	31.865303									0.378025	1.1264
0.373262	1.150927	0.751567	31.865263									0.378256	1.1264
0.373493	1.151371	0.752029	31.865238									0.378487	1.126401
0.373724	1.152693	0.752491	31.865074									0.378718	1.126402
0.373955	1.152739	0.752953	31.86492									0.378949	1.126403
0.374185	1.154129	0.753415	31.86467									0.37918	1.126403
0.374416	1.153501	0.753877	31.864471									0.379411	1.126404
0.374647	1.152438	0.754338	31.864361									0.379642	1.126405
0.374878	1.152757	0.7548	31.864256									0.379873	1.126406
0.375109	1.151703	0.755262	31.864113									0.380104	1.126406
0.37534	1.149127	0.755724	31.86397									0.380335	1.126407
0.375571	1.147465	0.756186	31.863895									0.380565	1.126408
0.375802	1.147645	0.756648	31.863827									0.380796	1.126409
0.376033	1.146891	0.75711	31.863842									0.381027	1.126409
0.376264	1.146005	0.757572	31.863821									0.381258	1.12641
0.376495	1.146	0.758034	31.863794									0.381489	1.126411
0.376726	1.147785	0.758495	31.863764									0.38172	1.126412
0.376957	1.148958	0.758957	31.863712									0.381951	1.126413
0.377188	1.148101	0.759419	31.863708									0.382182	1.126413
0.377418	1.145823	0.759881	31.86376									0.382413	1.126414
0.377649	1.14636	0.760343	31.863684									0.382644	1.126415
0.37788	1.146941	0.760805	31.863638									0.382875	1.126415
0.378111	1.147397	0.761267	31.863583									0.383106	1.126416
0.378342	1.147773	0.761729	31.863527									0.383337	1.126417
0.378573	1.147419	0.76219	31.863459									0.383567	1.126417
0.378804	1.146872	0.762652	31.863352									0.383798	1.126417
0.379035	1.146315	0.763114	31.863157									0.384029	1.126417
0.379266	1.145386	0.763576	31.862988									0.38426	1.126417
0.379497	1.144792	0.764038	31.862848									0.384491	1.126417
0.379728	1.14421	0.7645	31.862715									0.384722	1.126417
0.379959	1.144314	0.764962	31.862616									0.384953	1.126417
0.38019	1.145119	0.765424	31.862488									0.385184	1.126417
0.38042	1.144165	0.765886	31.862421									0.385415	1.126417
0.380651	1.142062	0.766347	31.862499									0.385646	1.126417
0.380882	1.142384	0.766809	31.86241									0.385877	1.126418
0.381113	1.142939	0.767271	31.862272									0.386108	1.126419
0.381344	1.141677	0.767733	31.862143									0.386339	1.126419
0.381575	1.144299	0.768195	31.862072									0.38657	1.12642
0.381806	1.145094	0.768657	31.862									0.3868	1.126421
0.382037	1.145596	0.769119	31.861902									0.387031	1.126422
0.382268	1.145798	0.769581	31.861811									0.387262	1.126422
0.382499	1.14633	0.770042	31.861759									0.387493	1.126423
0.38273	1.147047	0.770504	31.861727									0.387724	1.126424
0.382961	1.146561	0.770966	31.861645									0.387955	1.126425
0.383192	1.146456	0.771428	31.861696									0.388186	1.126426
0.383422	1.144723	0.77189	31.861649									0.388417	1.126426
0.383653	1.144298	0.772352	31.861584									0.388648	1.126427
0.383884	1.145498	0.772814	31.861473									0.388879	1.126428
0.384115	1.14573	0.773276	31.861395									0.38911	1.126429
0.384346	1.145344	0.773737	31.861341									0.389341	1.126429
0.384577	1.144903	0.774199	31.861265									0.389572	1.12643
0.384808	1.144501	0.774661	31.861307									0.389802	1.126431
0.385039	1.143897	0.775123	31.861305									0.390033	1.126432
0.38527	1.142714	0.775585	31.861301									0.390264	1.126432
0.385501	1.141384	0.776047	31.861254									0.390495	1.126432
0.385732	1.141853	0.776509	31.861309									0.390726	1.126432
0.385963	1.144894	0.776971	31.861185									0.390957	1.126432
0.386194	1.145601	0.777433	31.861231									0.391188	1.126432
0.386425	1.146125	0.777894	31.861341									0.391419	1.126432
0.386655	1.145312	0.778356	31.861366									0.39165	1.126432
0.386886	1.146464	0.778818	31.861309									0.391881	1.126432
0.387117	1.14843	0.77928	31.86125									0.392112	1.126432
0.387348	1.150175	0.779742	31.861187									0.392343	1.126432
0.387579	1.151242	0.780204	31.861095									0.392574	1.126432
0.38781	1.151174	0.780666	31.861031									0.392805	1.126433
0.388041	1.151327	0.781128	31.860886									0.393035	1.126434
0.388272	1.150644	0.781589	31.860783									0.393266	1.126435
0.388503	1.149549	0.782051	31.860645									0.393497	1.126436
0.388734	1.150399	0.782513	31.860903									0.393728	1.126436
0.388965	1.148475	0.782975	31.861073									0.393959	1.126437
0.389196	1.147657	0.783437	31.861155									0.39419	1.126438
0.389427	1.146682	0.783899	31.861195									0.394421	1.126439
0.389657	1.14626	0.784361	31.861181									0.394652	1.126439
0.389888	1.147165	0.784823	31.861147									0.394883	1.12644
0.390119	1.147579	0.785285	31.861061									0.395114	1.126441
0.39035	1.1477	0.785746	31.860903									0.395345	1.126442
0.390581	1.147608	0.786208	31.860807									0.395576	1.126443
0.390812	1.146862	0.78667	31.86075									0.395807	1.126443
0.391043	1.147382	0.787132	31.860796									0.396037	1.126444
0.391274	1.145889	0.787594	31.860733									0.396268	1.126445
0.391505	1.145367	0.788056	31.860733									0.396499	1.126446
0.391736	1.146041	0.788518	31.860798									0.39673	1.126447
0.391967	1.146404	0.78898	31.860874									0.396961	1.126447
0.392198	1.146003	0.789441	31.860937									0.397192	1.126448
0.392429	1.145288	0.789903	31.860966									0.397423	1.126449
0.39266	1.14467	0.790365	31.86092									0.397654	1.12645
0.39289	1.144465	0.790827	31.860813									0.397885	1.126451
0.393121	1.145716	0.791289	31.860792									0.398116	1.126451
0.393352	1.145555	0.791751	31.860737									0.398347	1.126452
0.393583	1.144645	0.792213	31.86072									0.398578	1.126453
0.393814	1.143215	0.792675	31.860607									0.398809	1.126454
0.394045	1.14308	0.793136	31.860468									0.39904	1.126455
0.394276	1.142811	0.793598	31.860468									0.39927	1.126455
0.394507	1.142002	0.79406	31.860502									0.399501	1.126456
0.394738	1.141549	0.794522	31.860386									0.399732	1.126456
0.394969	1.141723	0.794984	31.86027									0.399963	1.126456
0.3952	1.141987	0.795446	31.860233									0.400194	1.126456
0.395431	1.144516	0.795908	31.860254									0.400425	1.126456
0.395662	1.145465	0.79637	31.860092									0.400656	1.126456
0.395892	1.14536	0.796832	31.859945									0.400887	1.126456
0.396123	1.145976	0.797293	31.859905									0.401118	1.126456
0.396354	1.145538	0.797755	31.859808									0.401349	1.126456
0.396585	1.144047	0.798217	31.85972									0.40158	1.126456
0.396816	1.142129	0.798679	31.859697									0.401811	1.126456
0.397047	1.141275	0.799141	31.859701									0.402042	1.126457
0.397278	1.141807	0.799603	31.859356									0.402272	1.126458
0.397509	1.139704	0.800065	31.858698									0.402503	1.126459
0.39774	1.140057	0.800527	31.85815									0.402734	1.126459
0.397971	1.140286	0.800988	31.857811									0.402965	1.12646
0.398202	1.142502	0.80145	31.857555									0.403196	1.126461
0.398433	1.143067	0.801912	31.85738									0.403427	1.126462
0.398664	1.140929	0.802374	31.857347									0.403658	1.126463
0.398895	1.140554	0.802836	31.857222									0.403889	1.126463
0.399125	1.140724	0.803298	31.857134									0.40412	1.126464
0.399356	1.140598	0.80376	31.857065									0.404351	1.126465
0.399587	1.140727	0.804222	31.857006									0.404582	1.126466
0.399818	1.140775	0.804684	31.856985									0.404813	1.126467
0.400049	1.139438	0.805145	31.856916									0.405044	1.126467
0.40028	1.137838	0.805607	31.856886									0.405275	1.126468
0.400511	1.138167	0.806069	31.856781									0.405505	1.126469
0.400742	1.138173	0.806531	31.856707									0.405736	1.12647
0.400973	1.139431	0.806993	31.856668									0.405967	1.126471
0.401204	1.140349	0.807455	31.856611									0.406198	1.126472
0.401435	1.140032	0.807917	31.856583									0.406429	1.126472
0.401666	1.137791	0.808379	31.856531									0.40666	1.126473
0.401897	1.136886	0.80884	31.856447									0.406891	1.126474
0.402127	1.136991	0.809302	31.856379									0.407122	1.126475
0.402358	1.137178	0.809764	31.856298									0.407353	1.126476
0.402589	1.13827	0.810226	31.856165									0.407584	1.126476
0.40282	1.141279	0.810688	31.855942									0.407815	1.126477
0.403051	1.142978	0.81115	31.855896									0.408046	1.126478
0.403282	1.143801	0.811612	31.855673									0.408277	1.126479
0.403513	1.144249	0.812074	31.855587									0.408507	1.12648
0.403744	1.146405	0.812536	31.855566									0.408738	1.12648
0.403975	1.146271	0.812997	31.855377									0.408969	1.126481
0.404206	1.144918	0.813459	31.855244									0.4092	1.126482
0.404437	1.143724	0.813921	31.855186									0.409431	1.126483
0.404668	1.142922	0.814383	31.855244									0.409662	1.126484
0.404899	1.14299	0.814845	31.855345									0.409893	1.126485
0.40513	1.143774	0.815307	31.855375									0.410124	1.126485
0.40536	1.143926	0.815769	31.855356									0.410355	1.126486
0.405591	1.143432	0.816231	31.855223									0.410586	1.126487
0.405822	1.142661	0.816692	31.85527									0.410817	1.126488
0.406053	1.14204	0.817154	31.855175									0.411048	1.126489
0.406284	1.141638	0.817616	31.85512									0.411279	1.126489
0.406515	1.14112	0.818078	31.855129									0.411509	1.126489
0.406746	1.143375	0.81854	31.855122									0.41174	1.126489
0.406977	1.142095	0.819002	31.85507									0.411971	1.126489
0.407208	1.142174	0.819464	31.855085									0.412202	1.126489
0.407439	1.141587	0.819926	31.855158									0.412433	1.126489
0.40767	1.140506	0.820387	31.85511									0.412664	1.126489
0.407901	1.139898	0.820849	31.855093									0.412895	1.126489
0.408132	1.140356	0.821311	31.855026									0.413126	1.126489
0.408362	1.140989	0.821773	31.854948									0.413357	1.126489
0.408593	1.140334	0.822235	31.854906									0.413588	1.12649
0.408824	1.140774	0.822697	31.854904									0.413819	1.12649
0.409055	1.137966	0.823159	31.854954									0.41405	1.126491
0.409286	1.136171	0.823621	31.855007									0.414281	1.126492
0.409517	1.135001	0.824083	31.854939									0.414512	1.126493
0.409748	1.133219	0.824544	31.854929									0.414742	1.126494
0.409979	1.132505	0.825006	31.854755									0.414973	1.126495
0.41021	1.131609	0.825468	31.854748									0.415204	1.126495
0.410441	1.131408	0.82593	31.854565									0.415435	1.126496
0.410672	1.132885	0.826392	31.854446									0.415666	1.126497
0.410903	1.134308	0.826854	31.854401									0.415897	1.126498
0.411134	1.133811	0.827316	31.854286									0.416128	1.126499
0.411364	1.133678	0.827778	31.854223									0.416359	1.1265
0.411595	1.133807	0.82824	31.854189									0.41659	1.1265
0.411826	1.133156	0.828701	31.854156									0.416821	1.126501
0.412057	1.133635	0.829163	31.854181									0.417052	1.126502
0.412288	1.133565	0.829625	31.854254									0.417283	1.126503
0.412519	1.133475	0.830087	31.854313									0.417514	1.126504
0.41275	1.134242	0.830549	31.854273									0.417744	1.126505
0.412981	1.134165	0.831011	31.8543									0.417975	1.126505
0.413212	1.135736	0.831473	31.854277									0.418206	1.126506
0.413443	1.134588	0.831935	31.854248									0.418437	1.126507
0.413674	1.134793	0.832396	31.854279									0.418668	1.126508
0.413905	1.133919	0.832858	31.854317									0.418899	1.126509
0.414136	1.133883	0.83332	31.854233									0.41913	1.12651
0.414367	1.132352	0.833782	31.854261									0.419361	1.126511
0.414597	1.133017	0.834244	31.854111									0.419592	1.126511
0.414828	1.13291	0.834706	31.854008									0.419823	1.125974
0.415059	1.133995	0.835168	31.85392									0.420054	1.126513
0.41529	1.134825	0.83563	31.853905									0.420285	1.126514
0.415521	1.135479	0.836091	31.853905									0.420516	1.126514
0.415752	1.135839	0.836553	31.853922									0.420747	1.126514
0.415983	1.135325	0.837015	31.853895									0.420977	1.126514
0.416214	1.135169	0.837477	31.853848									0.421208	1.126514
0.416445	1.133694	0.837939	31.853851									0.421439	1.126514
0.416676	1.133092	0.838401	31.853848									0.42167	1.126514
0.416907	1.132497	0.838863	31.853804									0.421901	1.126514
0.417138	1.131256	0.839325	31.853802									0.422132	1.126514
0.417369	1.129157	0.839787	31.853825									0.422363	1.126514
0.417599	1.130419	0.840248	31.85387									0.422594	1.126514
0.41783	1.131419	0.84071	31.853758									0.422825	1.126515
0.418061	1.130622	0.841172	31.853455									0.423056	1.126516
0.418292	1.129989	0.841634	31.853268									0.423287	1.126516
0.418523	1.130029	0.842096	31.853197									0.423518	1.126517
0.418754	1.129987	0.842558	31.853186									0.423749	1.126518
0.418985	1.129444	0.84302	31.853149									0.423979	1.126519
0.419216	1.128401	0.843482	31.853119									0.42421	1.12652
0.419447	1.127044	0.843943	31.85317									0.424441	1.126521
0.419678	1.126529	0.844405	31.853209									0.424672	1.126521
0.419909	1.125974	0.844867	31.853312									0.424903	1.126522
0.42014	1.127385	0.845329	31.853418									0.425134	1.126523
0.420371	1.128283	0.845791	31.853508									0.425365	1.126524
0.420602	1.128992	0.846253	31.853399									0.425596	1.126525
0.420832	1.12986	0.846715	31.853313									0.425827	1.126526
0.421063	1.130349	0.847177	31.853296									0.426058	1.126527
0.421294	1.130762	0.847638	31.853275									0.426289	1.126527
0.421525	1.130751	0.8481	31.853258									0.42652	1.126528
0.421756	1.129617	0.848562	31.853228									0.426751	1.126529
0.421987	1.128931	0.849024	31.853064									0.426982	1.12653
0.422218	1.128791	0.849486	31.852987									0.427212	1.126531
0.422449	1.129236	0.849948	31.853014									0.427443	1.126532
0.42268	1.129853	0.85041	31.852949									0.427674	1.126533
0.422911	1.131896	0.850872	31.852743									0.427905	1.126534
0.423142	1.133618	0.851334	31.852737									0.428136	1.126534
0.423373	1.134931	0.851795	31.852749									0.428367	1.126535
0.423604	1.13723	0.852257	31.852676									0.428598	1.126536
0.423834	1.138015	0.852719	31.852648									0.428829	1.126537
0.424065	1.135965	0.853181	31.852722									0.42906	1.126538
0.424296	1.136386	0.853643	31.852839									0.429291	1.126539
0.424527	1.137021	0.854105	31.852896									0.429522	1.126539
0.424758	1.136501	0.854567	31.852829									0.429753	1.12654
0.424989	1.135961	0.855029	31.852737									0.429984	1.126541
0.42522	1.135093	0.855491	31.852665									0.430214	1.126542
0.425451	1.135413	0.855952	31.852556									0.430445	1.126543
0.425682	1.136028	0.856414	31.852459									0.430676	1.126544
0.425913	1.136148	0.856876	31.852369									0.430907	1.126545
0.426144	1.136088	0.857338	31.852266									0.431138	1.126546
0.426375	1.135463	0.8578	31.852184									0.431369	1.126546
0.426606	1.134605	0.858262	31.852198									0.4316	1.126547
0.426837	1.136496	0.858724	31.852289									0.431831	1.126548
0.427067	1.136967	0.859186	31.852312									0.432062	1.126548
0.427298	1.135669	0.859647	31.852228									0.432293	1.126548
0.427529	1.135222	0.860109	31.852112									0.432524	1.126548
0.42776	1.134186	0.860571	31.851919									0.432755	1.126548
0.427991	1.13429	0.861033	31.851931									0.432986	1.126548
0.428222	1.134272	0.861495	31.851933									0.433217	1.126548
0.428453	1.134725	0.861957	31.851841									0.433447	1.126548
0.428684	1.135371	0.862419	31.851742									0.433678	1.126548
0.428915	1.134982	0.862881	31.851627									0.433909	1.126548
0.429146	1.135985	0.863342	31.85153									0.43414	1.126548
0.429377	1.137264	0.863804	31.851442									0.434371	1.126549
0.429608	1.135426	0.864266	31.851339									0.434602	1.12655
0.429839	1.134229	0.864728	31.85133									0.434833	1.126551
0.430069	1.134176	0.86519	31.851229									0.435064	1.126552
0.4303	1.134801	0.865652	31.851187									0.435295	1.126553
0.430531	1.135239	0.866114	31.851152									0.435526	1.126553
0.430762	1.134258	0.866576	31.851242									0.435757	1.126554
0.430993	1.134753	0.867038	31.85129									0.435988	1.126555
0.431224	1.133635	0.867499	31.851227									0.436219	1.126556
0.431455	1.133878	0.867961	31.851265									0.436449	1.126557
0.431686	1.134998	0.868423	31.85132									0.43668	1.126558
0.431917	1.136023	0.868885	31.851215									0.436911	1.126559
0.432148	1.136375	0.869347	31.851099									0.437142	1.126559
0.432379	1.136235	0.869809	31.851049									0.437373	1.12656
0.43261	1.13629	0.870271	31.851023									0.437604	1.126561
0.432841	1.136981	0.870733	31.851013									0.437835	1.126562
0.433072	1.137361	0.871194	31.850903									0.438066	1.126563
0.433302	1.136452	0.871656	31.850857									0.438297	1.126564
0.433533	1.134928	0.872118	31.850676									0.438528	1.126565
0.433764	1.134195	0.87258	31.85058									0.438759	1.126566
0.433995	1.133963	0.873042	31.850405									0.43899	1.126566
0.434226	1.135278	0.873504	31.850185									0.439221	1.126567
0.434457	1.135953	0.873966	31.850075									0.439451	1.126568
0.434688	1.135733	0.874428	31.850019									0.439682	1.126569
0.434919	1.135534	0.874889	31.849894									0.439913	1.12657
0.43515	1.135674	0.875351	31.849789									0.440144	1.126571
0.435381	1.135487	0.875813	31.849884									0.440375	1.126572
0.435612	1.135432	0.876275	31.849934									0.440606	1.126573
0.435843	1.136088	0.876737	31.849777									0.440837	1.126574
0.436074	1.135031	0.877199	31.849667									0.441068	1.126574
0.436304	1.134482	0.877661	31.849588									0.441299	1.126575
0.436535	1.134497	0.878123	31.849503									0.44153	1.126576
0.436766	1.133989	0.878585	31.849422									0.441761	1.126577
0.436997	1.133896	0.879046	31.8494									0.441992	1.126578
0.437228	1.134171	0.879508	31.849447									0.442223	1.126579
0.437459	1.135	0.87997	31.849352									0.442454	1.12658
0.43769	1.134763	0.880432	31.849142									0.442684	1.126581
0.437921	1.135268	0.880894	31.849085									0.442915	1.126581
0.438152	1.135745	0.881356	31.849155									0.443146	1.126582
0.438383	1.135571	0.881818	31.849207									0.443377	1.126583
0.438614	1.135179	0.88228	31.849167									0.443608	1.126584
0.438845	1.13459	0.882742	31.849096									0.443839	1.126585
0.439076	1.135086	0.883203	31.849016									0.44407	1.126586
0.439306	1.135505	0.883665	31.848927									0.444301	1.126587
0.439537	1.134366	0.884127	31.848835									0.444532	1.126588
0.439768	1.135908	0.884589	31.848886									0.444763	1.126589
0.439999	1.136412	0.885051	31.848862									0.444994	1.12659
0.44023	1.136823	0.885513	31.84882									0.445225	1.12659
0.440461	1.13766	0.885975	31.848789									0.445456	1.126591
0.440692	1.137257	0.886437	31.848801									0.445686	1.126592
0.440923	1.137367	0.886898	31.848804									0.445917	1.126592
0.441154	1.137711	0.88736	31.848797									0.446148	1.126592
0.441385	1.138116	0.887822	31.848742									0.446379	1.126592
0.441616	1.139256	0.888284	31.848782									0.44661	1.126592
0.441847	1.140598	0.888746	31.848837									0.446841	1.126592
0.442078	1.140665	0.889208	31.848789									0.447072	1.126592
0.442309	1.139126	0.88967	31.848757									0.447303	1.126592
0.442539	1.138928	0.890132	31.848709									0.447534	1.126592
0.44277	1.140295	0.890593	31.848625									0.447765	1.126592
0.443001	1.13989	0.891055	31.848543									0.447996	1.126592
0.443232	1.137386	0.891517	31.848438									0.448227	1.126593
0.443463	1.135246	0.891979	31.848303									0.448458	1.126594
0.443694	1.135099	0.892441	31.848175									0.448689	1.126595
0.443925	1.134696	0.892903	31.848127									0.448919	1.126596
0.444156	1.135344	0.893365	31.848063									0.44915	1.126597
0.444387	1.136079	0.893827	31.848049									0.449381	1.126598
0.444618	1.135542	0.894289	31.847792									0.449612	1.126598
0.444849	1.134825	0.89475	31.847569									0.449843	1.126599
0.44508	1.134826	0.895212	31.847305									0.450074	1.1266
0.445311	1.135179	0.895674	31.847132									0.450305	1.126601
0.445542	1.135459	0.896136	31.847122									0.450536	1.126602
0.445772	1.137427	0.896598	31.847118									0.450767	1.126603
0.446003	1.137262	0.89706	31.847046									0.450998	1.126604
0.446234	1.136551	0.897522	31.847208									0.451229	1.126605
0.446465	1.136428	0.897984	31.847185									0.45146	1.126606
0.446696	1.136616	0.898445	31.84717									0.451691	1.126607
0.446927	1.135972	0.898907	31.847164									0.451921	1.126607
0.447158	1.137283	0.899369	31.84717									0.452152	1.126608
0.447389	1.136881	0.899831	31.847164									0.452383	1.126609
0.44762	1.13871	0.900293	31.847082									0.452614	1.12661
0.447851	1.139416	0.900755	31.846985									0.452845	1.126611
0.448082	1.138449	0.901217	31.847023									0.453076	1.126612
0.448313	1.137341	0.901679	31.846977									0.453307	1.126613
0.448544	1.137439	0.90214	31.846865									0.453538	1.126614
0.448774	1.138021	0.902602	31.846779									0.453769	1.126615
0.449005	1.137136	0.903064	31.846668									0.454	1.126616
0.449236	1.136012	0.903526	31.846655									0.454231	1.126616
0.449467	1.136723	0.903988	31.846569									0.454462	1.126617
0.449698	1.137063	0.90445	31.846552									0.454693	1.126618
0.449929	1.137508	0.904912	31.846481									0.454924	1.126619
0.45016	1.137867	0.905374	31.846453									0.455154	1.12662
0.450391	1.137996	0.905836	31.84643									0.455385	1.126621
0.450622	1.137982	0.906297	31.846317									0.455616	1.126622
0.450853	1.136231	0.906759	31.846233									0.455847	1.126623
0.451084	1.135829	0.907221	31.846176									0.456078	1.126624
0.451315	1.137015	0.907683	31.846157									0.456309	1.126625
0.451546	1.139114	0.908145	31.846134									0.45654	1.126626
0.451776	1.138673	0.908607	31.846134									0.456771	1.126626
0.452007	1.138779	0.909069	31.846184									0.457002	1.126627
0.452238	1.13799	0.909531	31.846203									0.457233	1.126628
0.452469	1.13681	0.909992	31.846144									0.457464	1.126629
0.4527	1.136311	0.910454	31.846222									0.457695	1.12663
0.452931	1.135904	0.910916	31.846228									0.457926	1.126631
0.453162	1.135428	0.911378	31.846212									0.458156	1.126632
0.453393	1.135564	0.91184	31.846144									0.458387	1.126633
0.453624	1.133255	0.912302	31.846069									0.458618	1.126634
0.453855	1.131937	0.912764	31.846043									0.458849	1.126635
0.454086	1.130529	0.913226	31.846003									0.45908	1.126636
0.454317	1.130959	0.913688	31.845877									0.459311	1.126637
0.454548	1.130242	0.914149	31.845816									0.459542	1.126637
0.454779	1.12905	0.914611	31.8458									0.459773	1.126637
0.455009	1.128002	0.915073	31.845749									0.460004	1.126637
0.45524	1.129205	0.915535	31.845621									0.460235	1.126637
0.455471	1.130852	0.915997	31.845406									0.460466	1.126637
0.455702	1.131079	0.916459	31.845232									0.460697	1.126637
0.455933	1.131312	0.916921	31.845175									0.460928	1.126637
[truncated: 13,290 more rows]
