# Supplementary material for: Structure of the HOPS tethering complex, a lysosomal membrane fusion machinery
Source: eLife. 2022 Sep 13;11:e80901. doi: 10.7554/eLife.80901 (PMC9592082; doi:10.7554/eLife.80901)
Supplement: Figure 1—figure supplement 4—source data 1. [file elife-80901-fig1-figsupp4-data1.zip]

Archive with 18 entries (14 files):
- Figure 1-figure supplement 4-source data/
- Figure 1-figure supplement 4-source data/Figure 1 S4b/
- Figure 1-figure supplement 4-source data/Figure 1 S4a/
- Figure 1-figure supplement 4-source data/Figure 1 S4b/labeled gels and blots/
- Figure 1-figure supplement 4-source data/Figure 1 S4b/Pulldown_Quantification.xlsx
- Figure 1-figure supplement 4-source data/Figure 1 S4a/HOPS mutants_raw.jpg
- Figure 1-figure supplement 4-source data/Figure 1 S4a/HOPS_mutants_gel.svg
- Figure 1-figure supplement 4-source data/Figure 1 S4b/labeled gels and blots/20220328_GST_PD_WT_18_raw.svg
- Figure 1-figure supplement 4-source data/Figure 1 S4b/labeled gels and blots/20220329_GST_PD_Rab_control_41_11_raw.svg
- Figure 1-figure supplement 4-source data/Figure 1 S4b/labeled gels and blots/20220329_GST_PD_Rab_control_raw.svg
- Figure 1-figure supplement 4-source data/Figure 1 S4b/labeled gels and blots/20220328_GST_PD_Rab_control_raw.svg
- Figure 1-figure supplement 4-source data/Figure 1 S4b/labeled gels and blots/20220329_GST_PD_WT_18_raw.svg
- Figure 1-figure supplement 4-source data/Figure 1 S4b/labeled gels and blots/20220316_GST_PD_Rab_control_raw.svg
- Figure 1-figure supplement 4-source data/Figure 1 S4b/labeled gels and blots/20220314_GST_PD_1_11_raw.svg
- Figure 1-figure supplement 4-source data/Figure 1 S4b/labeled gels and blots/20220323_GST_PD_Rab_control_41_11_raw.svg
- Figure 1-figure supplement 4-source data/Figure 1 S4b/labeled gels and blots/20220329_GST_PD_41_11_raw.svg
- Figure 1-figure supplement 4-source data/Figure 1 S4b/labeled gels and blots/20220316_GST_PD_WT_18_raw.svg
- Figure 1-figure supplement 4-source data/Figure 1 S4b/labeled gels and blots/20220314_GST_PD_41_11_raw.svg
