# Supplementary material for: Structure of the HOPS tethering complex, a lysosomal membrane fusion machinery
Source: eLife. 2022 Sep 13;11:e80901. doi: 10.7554/eLife.80901 (PMC9592082; doi:10.7554/eLife.80901)
Supplement: Figure 2—figure supplement 2—source data 1. [file elife-80901-fig2-figsupp2-data1.zip]

Archive with 3 entries (2 files):
- Figure 2-figure supplement 2-source data/
- Figure 2-figure supplement 2-source data/proteinGroups_ALFA-Vps41.txt
- Figure 2-figure supplement 2-source data/proteinGroups_mutants.txt
