# Supplementary material for: Structure of the HOPS tethering complex, a lysosomal membrane fusion machinery
Source: eLife. 2022 Sep 13;11:e80901. doi: 10.7554/eLife.80901 (PMC9592082; doi:10.7554/eLife.80901)
Supplement: Figure 2—figure supplement 2—source data 1. [file elife-80901-fig2-figsupp2-data1.zip › Figure 2-figure supplement 2-source data/proteinGroups_ALFA-Vps41.txt]

Protein IDs	Majority protein IDs	Peptide counts (all)	Peptide counts (razor+unique)	Peptide counts (unique)	Protein names	Gene names	Fasta headers	Number of proteins	Peptides	Razor + unique peptides	Unique peptides	Peptides Vps41-ALFA 1	Peptides Vps41-ALFA 2	Peptides Vps41-ALFA 3	Peptides WT 1	Peptides WT 2	Peptides WT 3	Razor + unique peptides Vps41-ALFA 1	Razor + unique peptides Vps41-ALFA 2	Razor + unique peptides Vps41-ALFA 3	Razor + unique peptides WT 1	Razor + unique peptides WT 2	Razor + unique peptides WT 3	Unique peptides Vps41-ALFA 1	Unique peptides Vps41-ALFA 2	Unique peptides Vps41-ALFA 3	Unique peptides WT 1	Unique peptides WT 2	Unique peptides WT 3	Sequence coverage [%]	Unique + razor sequence coverage [%]	Unique sequence coverage [%]	Mol. weight [kDa]	Sequence length	Sequence lengths	Q-value	Score	Identification type Vps41-ALFA 1	Identification type Vps41-ALFA 2	Identification type Vps41-ALFA 3	Identification type WT 1	Identification type WT 2	Identification type WT 3	Sequence coverage Vps41-ALFA 1 [%]	Sequence coverage Vps41-ALFA 2 [%]	Sequence coverage Vps41-ALFA 3 [%]	Sequence coverage WT 1 [%]	Sequence coverage WT 2 [%]	Sequence coverage WT 3 [%]
CON__A2A5Y0;CON__O76015;CON__O76014	CON__A2A5Y0;CON__O76015;CON__O76014	6;3;3	1;1;1	0;0;0			;;	3	6	1	0	1	1	3	2	6	1	0	0	0	0	1	0	0	0	0	0	0	0	13.5	2.9	0	47.117	416	416;456;471	0	3.3211	By matching	By matching	By matching	By matching	By MS/MS	By matching	1.7	1.7	6.5	3.6	13.5	1.7
CON__Q6NTB9;CON__O76009	CON__Q6NTB9;CON__O76009	7;7	1;1	0;0			;	2	7	1	0	2	0	4	1	7	0	0	0	1	0	1	0	0	0	0	0	0	0	16.6	2.7	0	45.968	404	404;404	0	2.9364	By matching		By matching	By matching	By MS/MS		4.5	0	9.4	2	16.6	0
CON__O95678	CON__O95678	9	1	1				1	9	1	1	8	7	8	6	6	6	0	1	0	0	1	0	0	1	0	0	1	0	13.6	2	2	59.504	551	551	0	1.8075	By matching	By matching	By matching	By matching	By MS/MS	By matching	11.6	10.5	11.6	8.5	10.5	8.5
CON__P00761	CON__P00761	5	5	5				1	5	5	5	5	5	5	5	5	5	5	5	5	5	5	5	5	5	5	5	5	5	25.1	25.1	25.1	24.409	231	231	0	323.31	By MS/MS	By MS/MS	By MS/MS	By MS/MS	By MS/MS	By MS/MS	25.1	25.1	25.1	25.1	25.1	25.1
CON__P02533;CON__P08727;CON__P19012;CON__A2A4G1;CON__P19001;CON__P05784;CON__Q8N1A0;CON__Q9D312;CON__A2AB72;CON__Q7Z3Y9;CON__Q99456	CON__P02533	19;5;5;5;4;2;1;1;1;1;1	16;3;3;2;2;0;1;1;0;0;0	3;0;0;0;0;0;0;0;0;0;0				11	19	16	3	18	16	19	16	14	16	15	13	16	13	11	13	3	2	3	2	0	2	46.6	41.7	9.3	51.621	472	472;400;456;456;403;423;295;431;453;468;494	0	323.31	By MS/MS	By MS/MS	By MS/MS	By MS/MS	By MS/MS	By MS/MS	45.1	38.6	46.6	40.7	33.1	39.6
CON__P02769;CON__P02768-1	CON__P02769	9;3	9;3	9;3				2	9	9	9	9	4	1	2	0	1	9	4	1	2	0	1	9	4	1	2	0	1	15	15	15	69.293	607	607;609	0	19.351	By MS/MS	By MS/MS	By matching	By matching		By matching	15	5.9	1.6	2.8	0	1.6
CON__P04259	CON__P04259	17	1	1				1	17	1	1	17	10	17	14	12	11	1	0	1	1	1	0	1	0	1	1	1	0	28	3	3	59.998	564	564	0	8.4874	By MS/MS	By matching	By MS/MS	By MS/MS	By MS/MS	By matching	28	16.1	28	22.9	21.3	16.5
CON__P04264	CON__P04264	27	27	18				1	27	27	18	23	23	26	24	19	20	23	23	26	24	19	20	14	15	17	15	11	11	44.4	44.4	33.4	66.017	644	644	0	323.31	By MS/MS	By MS/MS	By MS/MS	By MS/MS	By MS/MS	By MS/MS	36.2	34.9	44.4	39.9	32.1	32.1
CON__P07477	CON__P07477	1	1	1				1	1	1	1	1	1	1	1	1	1	1	1	1	1	1	1	1	1	1	1	1	1	8.1	8.1	8.1	26.558	247	247	0	25.793	By MS/MS	By MS/MS	By MS/MS	By MS/MS	By MS/MS	By MS/MS	8.1	8.1	8.1	8.1	8.1	8.1
CON__P08779;CON__Q9Z2K1;CON__Q3ZAW8	CON__P08779	18;7;7	10;2;2	9;2;2				3	18	10	9	14	12	18	11	13	10	7	5	10	4	6	3	6	4	9	3	5	2	39.3	24.3	22.8	51.267	473	473;469;474	0	85.414	By MS/MS	By MS/MS	By MS/MS	By MS/MS	By MS/MS	By MS/MS	32.6	22	39.3	20.9	27.9	19
CON__P13645;CON__P02535-1;CON__Q148H6;CON__Q7Z3Y7;CON__Q7Z3Z0;CON__Q7Z3Y8;CON__Q2M2I5	CON__P13645	21;8;3;3;2;2;2	20;8;3;3;2;2;2	17;5;1;1;1;1;0				7	21	20	17	21	20	21	21	19	20	20	19	20	20	18	19	17	16	17	17	15	16	38.6	37.4	32.9	59.51	593	593;570;464;486;450;459;525	0	323.31	By MS/MS	By MS/MS	By MS/MS	By MS/MS	By MS/MS	By MS/MS	38.6	34.1	38.6	38.6	35.9	38.6
CON__P13647;CON__Q8VED5;CON__P05787;CON__H-INV:HIT000016045;CON__H-INV:HIT000292931;CON__Q9H552	CON__P13647	20;6;5;3;3;3	14;1;1;0;1;0	3;0;0;0;0;0				6	20	14	3	18	16	20	17	14	16	12	11	14	11	9	10	2	2	3	2	2	2	30.3	23.6	6.1	62.378	590	590;531;483;99;443;499	0	93.6	By MS/MS	By MS/MS	By MS/MS	By MS/MS	By MS/MS	By MS/MS	27.1	25.6	30.3	27.3	22	23.9
CON__P15636	CON__P15636	10	10	10				1	10	10	10	10	10	10	10	10	10	10	10	10	10	10	10	10	10	10	10	10	10	19.4	19.4	19.4	68.124	653	653	0	323.31	By MS/MS	By MS/MS	By MS/MS	By MS/MS	By MS/MS	By MS/MS	19.4	19.4	19.4	19.4	19.4	19.4
CON__P35527	CON__P35527	21	21	20				1	21	21	20	21	21	21	21	19	19	21	21	21	21	19	19	20	20	20	20	18	18	48.2	48.2	47	62.129	623	623	0	323.31	By MS/MS	By MS/MS	By MS/MS	By MS/MS	By MS/MS	By MS/MS	48.2	48.2	48.2	48.2	40.8	42.4
CON__P35908v2;CON__P35908;CON__Q7Z794;CON__Q9R0H5;CON__Q6NXH9;CON__P19013	CON__P35908v2;CON__P35908	26;26;4;2;2;2	22;22;1;1;1;2	14;14;0;0;0;0			;	6	26	22	14	25	23	26	26	20	21	21	19	22	22	17	17	13	13	14	14	10	12	47.1	44	33.6	65.432	639	639;645;578;524;539;594	0	323.31	By MS/MS	By MS/MS	By MS/MS	By MS/MS	By MS/MS	By MS/MS	46.2	44.8	47.1	47.1	36.9	41.5
CON__P48668;CON__P02538	CON__P48668;CON__P02538	17;16	7;6	1;1			;	2	17	7	1	16	10	17	13	11	11	6	3	7	4	4	3	0	0	1	0	0	0	28	13.8	3	60.024	564	564;564	0	143.14	By MS/MS	By MS/MS	By MS/MS	By MS/MS	By MS/MS	By MS/MS	25	16.1	28	19.9	18.3	16.5
CON__P78386	CON__P78386	8	7	1				1	8	7	1	1	0	3	0	7	0	0	0	2	0	7	0	0	0	0	0	1	0	15	13.6	2.8	55.802	507	507	0	40.631	By matching		By MS/MS		By MS/MS		1.4	0	4.1	0	13.6	0
CON__Q04695	CON__Q04695	9	3	2				1	9	3	2	8	6	9	9	5	7	2	0	3	3	0	1	2	0	2	2	0	1	21.5	8.8	6	48.105	432	432	0	30.984	By MS/MS	By matching	By MS/MS	By MS/MS	By matching	By matching	18.8	12.7	21.5	21.5	9.7	15.7
CON__Q14525;CON__Q9D646;CON__O76011;CON__Q8IUT8	CON__Q14525;CON__Q9D646;CON__O76011;CON__Q8IUT8	8;4;4;4	7;4;4;4	1;0;0;0			;;;	4	8	7	1	3	1	4	2	8	1	2	0	3	1	7	0	0	0	0	0	1	0	18.3	16.6	2.7	46.213	404	404;392;394;436	0	19.152	By matching	By matching	By MS/MS	By MS/MS	By MS/MS	By matching	6.2	1.7	8.4	3.7	18.3	1.7
CON__Q14CN4-1;CON__Q6IME9;CON__Q3SY84;CON__Q7RTS7;CON__Q32MB2	CON__Q14CN4-1;CON__Q6IME9;CON__Q3SY84;CON__Q7RTS7;CON__Q32MB2	4;4;2;2;2	2;2;1;1;1	1;1;1;1;1			;;;;	5	4	2	1	3	3	3	3	4	3	1	1	1	1	2	1	1	1	1	1	1	1	7.6	4.5	2.3	55.877	511	511;520;523;529;540	0	37.039	By MS/MS	By MS/MS	By MS/MS	By MS/MS	By MS/MS	By MS/MS	5.5	5.5	5.5	5.5	7.6	5.5
CON__Q497I4	CON__Q497I4	6	2	0				1	6	2	0	2	1	3	2	6	1	0	0	0	1	2	0	0	0	0	0	0	0	12.3	4.6	0	50.529	455	455	0	12.977	By matching	By matching	By matching	By matching	By MS/MS	By matching	3.1	1.5	5.1	4	12.3	1.5
CON__Q5D862	CON__Q5D862	2	2	2				1	2	2	2	1	0	2	0	0	0	1	0	2	0	0	0	1	0	2	0	0	0	0.8	0.8	0.8	248.07	2391	2391	0	4.9616	By MS/MS		By MS/MS				0.5	0	0.8	0	0	0
CON__Q61726	CON__Q61726	7	2	0				1	7	2	0	1	0	2	0	6	0	0	0	0	0	2	0	0	0	0	0	0	0	11.9	3.8	0	52.809	479	479	0	2.9697	By matching		By matching		By MS/MS		1.5	0	2.9	0	10.4	0
CON__Q6KB66-1	CON__Q6KB66-1	1	1	1				1	1	1	1	0	0	1	0	0	0	0	0	1	0	0	0	0	0	1	0	0	0	3.1	3.1	3.1	50.525	452	452	0	1.9672			By MS/MS				0	0	3.1	0	0	0
CON__Q8N1N4-2;CON__Q7RTT2	CON__Q8N1N4-2;CON__Q7RTT2	3;3	2;2	2;2			;	2	3	2	2	2	0	3	0	0	0	1	0	2	0	0	0	1	0	2	0	0	0	5.6	4.2	4.2	56.964	521	521;521	0	1.8966	By matching		By MS/MS				3.5	0	5.6	0	0	0
CON__Q86YZ3	CON__Q86YZ3	6	6	6				1	6	6	6	4	4	6	4	3	4	4	4	6	4	3	4	4	4	6	4	3	4	5.4	5.4	5.4	282.39	2850	2850	0	28.176	By MS/MS	By MS/MS	By MS/MS	By MS/MS	By MS/MS	By MS/MS	3.5	3.5	5.4	3.5	3	3.5
CON__Q92764	CON__Q92764	5	1	1				1	5	1	1	1	1	2	1	5	1	0	0	0	0	1	0	0	0	0	0	1	0	12.5	3.1	3.1	47.596	425	425	0	3.6136	By matching	By matching	By matching	By matching	By MS/MS	By matching	1.6	1.6	4.2	1.6	12.5	1.6
CON__Q9NSB4	CON__Q9NSB4	2	1	1				1	2	1	1	0	0	1	0	2	0	0	0	1	0	1	0	0	0	1	0	1	0	3.7	1.9	1.9	56.682	513	513	0	4.4845			By MS/MS		By MS/MS		0	0	1.9	0	3.7	0
CON__REFSEQ:XP_986630	CON__REFSEQ:XP_986630	6	1	1				1	6	1	1	1	1	2	2	6	1	0	0	0	0	1	0	0	0	0	0	1	0	11.8	2.3	2.3	53.728	476	476	0.0020964	1.2066	By matching	By matching	By matching	By matching	By MS/MS	By matching	1.5	1.5	3.4	3.2	11.8	1.5
O13563	O13563	2	2	2	26S proteasome regulatory subunit RPN13	RPN13	sp|O13563|RPN13_YEAST 26S proteasome regulatory subunit RPN13 OS=Saccharomyces cerevisiae (strain ATCC 204508 / S288c) OX=559292 GN=RPN13 PE=1 SV=1	1	2	2	2	2	2	2	2	2	2	2	2	2	2	2	2	2	2	2	2	2	2	21.2	21.2	21.2	17.902	156	156	0	12.635	By MS/MS	By MS/MS	By MS/MS	By MS/MS	By MS/MS	By MS/MS	21.2	21.2	21.2	21.2	21.2	21.2
P05745;O14455	P05745;O14455	2;2	2;2	2;2	60S ribosomal protein L36-A;60S ribosomal protein L36-B	RPL36A;RPL36B	sp|P05745|RL36A_YEAST 60S ribosomal protein L36-A OS=Saccharomyces cerevisiae (strain ATCC 204508 / S288c) OX=559292 GN=RPL36A PE=1 SV=3;sp|O14455|RL36B_YEAST 60S ribosomal protein L36-B OS=Saccharomyces cerevisiae (strain ATCC 204508 / S288c) OX=559292 GN	2	2	2	2	2	2	2	2	2	2	2	2	2	2	2	2	2	2	2	2	2	2	22	22	22	11.124	100	100;100	0	15.204	By MS/MS	By MS/MS	By MS/MS	By MS/MS	By MS/MS	By MS/MS	22	22	22	22	22	22
O14467	O14467	7	7	7	Multiprotein-bridging factor 1	MBF1	sp|O14467|MBF1_YEAST Multiprotein-bridging factor 1 OS=Saccharomyces cerevisiae (strain ATCC 204508 / S288c) OX=559292 GN=MBF1 PE=1 SV=2	1	7	7	7	5	6	7	6	6	7	5	6	7	6	6	7	5	6	7	6	6	7	51.7	51.7	51.7	16.403	151	151	0	40.017	By MS/MS	By MS/MS	By MS/MS	By MS/MS	By MS/MS	By MS/MS	35.1	45	51.7	45	41.7	51.7
O74700	O74700	1	1	1	Mitochondrial import inner membrane translocase subunit TIM9	TIM9	sp|O74700|TIM9_YEAST Mitochondrial import inner membrane translocase subunit TIM9 OS=Saccharomyces cerevisiae (strain ATCC 204508 / S288c) OX=559292 GN=TIM9 PE=1 SV=1	1	1	1	1	0	0	0	1	1	0	0	0	0	1	1	0	0	0	0	1	1	0	16.1	16.1	16.1	10.202	87	87	0	2.5063				By MS/MS	By matching		0	0	0	16.1	16.1	0
P00330;P00331;P38113	P00330	9;3;1	9;3;1	9;3;1	Alcohol dehydrogenase 1	ADH1	sp|P00330|ADH1_YEAST Alcohol dehydrogenase 1 OS=Saccharomyces cerevisiae (strain ATCC 204508 / S288c) OX=559292 GN=ADH1 PE=1 SV=5	3	9	9	9	9	9	9	9	9	9	9	9	9	9	9	9	9	9	9	9	9	9	31.6	31.6	31.6	36.849	348	348;348;351	0	46.16	By MS/MS	By MS/MS	By MS/MS	By MS/MS	By MS/MS	By MS/MS	31.6	31.6	31.6	31.6	31.6	31.6
P00358	P00358	15	5	4	Glyceraldehyde-3-phosphate dehydrogenase 2	TDH2	sp|P00358|G3P2_YEAST Glyceraldehyde-3-phosphate dehydrogenase 2 OS=Saccharomyces cerevisiae (strain ATCC 204508 / S288c) OX=559292 GN=TDH2 PE=1 SV=3	1	15	5	4	12	12	12	13	11	14	5	4	4	4	3	5	4	4	3	4	3	4	57.8	25.3	18.1	35.846	332	332	0	45.878	By MS/MS	By MS/MS	By MS/MS	By MS/MS	By MS/MS	By MS/MS	50.3	45.2	45.8	48.5	36.7	52.7
P00359	P00359	17	17	6	Glyceraldehyde-3-phosphate dehydrogenase 3	TDH3	sp|P00359|G3P3_YEAST Glyceraldehyde-3-phosphate dehydrogenase 3 OS=Saccharomyces cerevisiae (strain ATCC 204508 / S288c) OX=559292 GN=TDH3 PE=1 SV=3	1	17	17	6	14	15	15	15	14	14	14	15	15	15	14	14	6	6	6	6	5	5	69.9	69.9	37.3	35.746	332	332	0	323.31	By MS/MS	By MS/MS	By MS/MS	By MS/MS	By MS/MS	By MS/MS	62.3	64.5	64.5	67.8	52.1	56.3
P00546	P00546	3	3	3	Cyclin-dependent kinase 1	CDC28	sp|P00546|CDK1_YEAST Cyclin-dependent kinase 1 OS=Saccharomyces cerevisiae (strain ATCC 204508 / S288c) OX=559292 GN=CDC28 PE=1 SV=1	1	3	3	3	2	3	1	2	2	3	2	3	1	2	2	3	2	3	1	2	2	3	10.7	10.7	10.7	34.061	298	298	0	2.4003	By MS/MS	By MS/MS	By MS/MS	By MS/MS	By MS/MS	By MS/MS	6	10.7	2.3	6	6	10.7
P00549;P52489	P00549	20;1	20;1	20;1	Pyruvate kinase 1	CDC19	sp|P00549|KPYK1_YEAST Pyruvate kinase 1 OS=Saccharomyces cerevisiae (strain ATCC 204508 / S288c) OX=559292 GN=CDC19 PE=1 SV=2	2	20	20	20	20	20	20	20	20	20	20	20	20	20	20	20	20	20	20	20	20	20	49	49	49	54.544	500	500;506	0	323.31	By MS/MS	By MS/MS	By MS/MS	By MS/MS	By MS/MS	By MS/MS	49	49	49	49	49	49
P00560	P00560	11	11	11	Phosphoglycerate kinase	PGK1	sp|P00560|PGK_YEAST Phosphoglycerate kinase OS=Saccharomyces cerevisiae (strain ATCC 204508 / S288c) OX=559292 GN=PGK1 PE=1 SV=2	1	11	11	11	11	11	10	11	11	10	11	11	10	11	11	10	11	11	10	11	11	10	35.8	35.8	35.8	44.738	416	416	0	96.942	By MS/MS	By MS/MS	By MS/MS	By MS/MS	By MS/MS	By MS/MS	35.8	35.8	32.5	35.8	35.8	32.5
P00815	P00815	9	9	9	Histidine biosynthesis trifunctional protein;Phosphoribosyl-AMP cyclohydrolase;Phosphoribosyl-ATP pyrophosphohydrolase;Histidinol dehydrogenase	HIS4	sp|P00815|HIS2_YEAST Histidine biosynthesis trifunctional protein OS=Saccharomyces cerevisiae (strain ATCC 204508 / S288c) OX=559292 GN=HIS4 PE=1 SV=3	1	9	9	9	8	9	8	8	9	9	8	9	8	8	9	9	8	9	8	8	9	9	12.3	12.3	12.3	87.72	799	799	0	40.989	By MS/MS	By MS/MS	By MS/MS	By MS/MS	By MS/MS	By MS/MS	10.8	12.3	12.3	10.9	12.3	12.3
P00830	P00830	11	11	11	ATP synthase subunit beta, mitochondrial	ATP2	sp|P00830|ATPB_YEAST ATP synthase subunit beta, mitochondrial OS=Saccharomyces cerevisiae (strain ATCC 204508 / S288c) OX=559292 GN=ATP2 PE=1 SV=2	1	11	11	11	11	11	11	10	11	9	11	11	11	10	11	9	11	11	11	10	11	9	29.9	29.9	29.9	54.793	511	511	0	61.716	By MS/MS	By MS/MS	By MS/MS	By MS/MS	By MS/MS	By MS/MS	29.9	29.9	29.9	27	29.9	23.7
P00924	P00924	15	4	4	Enolase 1	ENO1	sp|P00924|ENO1_YEAST Enolase 1 OS=Saccharomyces cerevisiae (strain ATCC 204508 / S288c) OX=559292 GN=ENO1 PE=1 SV=3	1	15	4	4	15	14	14	15	14	14	4	4	4	4	3	3	4	4	4	4	3	3	54.7	12.8	12.8	46.816	437	437	0	20.914	By MS/MS	By MS/MS	By MS/MS	By MS/MS	By MS/MS	By MS/MS	54.7	52.9	52.9	54.7	51	51
P00925	P00925	22	22	11	Enolase 2	ENO2	sp|P00925|ENO2_YEAST Enolase 2 OS=Saccharomyces cerevisiae (strain ATCC 204508 / S288c) OX=559292 GN=ENO2 PE=1 SV=2	1	22	22	11	21	21	21	22	22	22	21	21	21	22	22	22	10	11	11	11	11	11	73.5	73.5	35.7	46.914	437	437	0	323.31	By MS/MS	By MS/MS	By MS/MS	By MS/MS	By MS/MS	By MS/MS	69.6	71.6	71.6	73.5	73.5	73.5
P00942	P00942	6	6	6	Triosephosphate isomerase	TPI1	sp|P00942|TPIS_YEAST Triosephosphate isomerase OS=Saccharomyces cerevisiae (strain ATCC 204508 / S288c) OX=559292 GN=TPI1 PE=1 SV=2	1	6	6	6	3	4	5	6	5	5	3	4	5	6	5	5	3	4	5	6	5	5	43.1	43.1	43.1	26.795	248	248	0	146.89	By MS/MS	By MS/MS	By MS/MS	By MS/MS	By MS/MS	By MS/MS	15.7	29.4	39.1	43.1	39.1	39.1
P00950	P00950	10	10	10	Phosphoglycerate mutase 1	GPM1	sp|P00950|PMG1_YEAST Phosphoglycerate mutase 1 OS=Saccharomyces cerevisiae (strain ATCC 204508 / S288c) OX=559292 GN=GPM1 PE=1 SV=3	1	10	10	10	9	10	10	9	10	9	9	10	10	9	10	9	9	10	10	9	10	9	47.8	47.8	47.8	27.608	247	247	0	63.236	By MS/MS	By MS/MS	By MS/MS	By MS/MS	By MS/MS	By MS/MS	43.7	47.8	47.8	44.5	47.8	42.9
P02309	P02309	3	3	3	Histone H4	HHF1	sp|P02309|H4_YEAST Histone H4 OS=Saccharomyces cerevisiae (strain ATCC 204508 / S288c) OX=559292 GN=HHF2 PE=1 SV=2	1	3	3	3	3	2	2	2	2	2	3	2	2	2	2	2	3	2	2	2	2	2	29.1	29.1	29.1	11.368	103	103	0	2.5823	By MS/MS	By MS/MS	By MS/MS	By MS/MS	By MS/MS	By MS/MS	29.1	17.5	17.5	17.5	17.5	17.5
P02400	P02400	5	5	5	60S acidic ribosomal protein P2-beta	RPP2B	sp|P02400|RLA4_YEAST 60S acidic ribosomal protein P2-beta OS=Saccharomyces cerevisiae (strain ATCC 204508 / S288c) OX=559292 GN=RPP2B PE=1 SV=2	1	5	5	5	5	5	5	5	5	4	5	5	5	5	5	4	5	5	5	5	5	4	80.9	80.9	80.9	11.05	110	110	0	62.234	By MS/MS	By MS/MS	By MS/MS	By MS/MS	By MS/MS	By MS/MS	80.9	80.9	80.9	80.9	80.9	53.6
P02406	P02406	3	3	3	60S ribosomal protein L28	RPL28	sp|P02406|RL28_YEAST 60S ribosomal protein L28 OS=Saccharomyces cerevisiae (strain ATCC 204508 / S288c) OX=559292 GN=RPL28 PE=1 SV=3	1	3	3	3	3	3	3	3	3	2	3	3	3	3	3	2	3	3	3	3	3	2	21.5	21.5	21.5	16.721	149	149	0	10.995	By MS/MS	By MS/MS	By MS/MS	By MS/MS	By MS/MS	By MS/MS	21.5	21.5	21.5	21.5	21.5	16.1
P14127;P02407	P14127;P02407	6;6	6;6	6;6	40S ribosomal protein S17-B;40S ribosomal protein S17-A	RPS17B;RPS17A	sp|P14127|RS17B_YEAST 40S ribosomal protein S17-B OS=Saccharomyces cerevisiae (strain ATCC 204508 / S288c) OX=559292 GN=RPS17B PE=1 SV=1;sp|P02407|RS17A_YEAST 40S ribosomal protein S17-A OS=Saccharomyces cerevisiae (strain ATCC 204508 / S288c) OX=559292 GN	2	6	6	6	6	6	6	6	6	6	6	6	6	6	6	6	6	6	6	6	6	6	45.6	45.6	45.6	15.803	136	136;136	0	67.444	By MS/MS	By MS/MS	By MS/MS	By MS/MS	By MS/MS	By MS/MS	45.6	45.6	45.6	45.6	45.6	45.6
P02557	P02557	3	3	3	Tubulin beta chain	TUB2	sp|P02557|TBB_YEAST Tubulin beta chain OS=Saccharomyces cerevisiae (strain ATCC 204508 / S288c) OX=559292 GN=TUB2 PE=1 SV=2	1	3	3	3	3	3	3	3	2	3	3	3	3	3	2	3	3	3	3	3	2	3	8.3	8.3	8.3	50.922	457	457	0	59.691	By MS/MS	By MS/MS	By MS/MS	By MS/MS	By MS/MS	By MS/MS	8.3	8.3	8.3	8.3	4.4	8.3
P02829	P02829	21	3	3	ATP-dependent molecular chaperone HSP82	HSP82	sp|P02829|HSP82_YEAST ATP-dependent molecular chaperone HSP82 OS=Saccharomyces cerevisiae (strain ATCC 204508 / S288c) OX=559292 GN=HSP82 PE=1 SV=1	1	21	3	3	19	20	19	20	18	17	1	2	2	2	1	0	1	2	2	2	1	0	36.7	7.8	7.8	81.405	709	709	0	19.453	By MS/MS	By MS/MS	By matching	By MS/MS	By matching	By matching	31.3	34.3	30.6	34.6	30	26.1
P02992	P02992	1	1	1	Elongation factor Tu, mitochondrial	TUF1	sp|P02992|EFTU_YEAST Elongation factor Tu, mitochondrial OS=Saccharomyces cerevisiae (strain ATCC 204508 / S288c) OX=559292 GN=TUF1 PE=1 SV=1	1	1	1	1	1	1	1	1	1	1	1	1	1	1	1	1	1	1	1	1	1	1	3.4	3.4	3.4	47.972	437	437	0	1.3671	By MS/MS	By matching	By MS/MS	By MS/MS	By MS/MS	By MS/MS	3.4	3.4	3.4	3.4	3.4	3.4
P02994	P02994	12	12	12	Elongation factor 1-alpha	TEF1	sp|P02994|EF1A_YEAST Elongation factor 1-alpha OS=Saccharomyces cerevisiae (strain ATCC 204508 / S288c) OX=559292 GN=TEF2 PE=1 SV=1	1	12	12	12	12	12	12	12	12	12	12	12	12	12	12	12	12	12	12	12	12	12	31	31	31	50.032	458	458	0	170.34	By MS/MS	By MS/MS	By MS/MS	By MS/MS	By MS/MS	By MS/MS	31	31	31	31	31	31
P03872	P03872	1	1	1	Partitioning protein REP2	REP2	sp|P03872|REP2_YEAST Partitioning protein REP2 OS=Saccharomyces cerevisiae (strain ATCC 204508 / S288c) OX=559292 GN=REP2 PE=1 SV=1	1	1	1	1	1	1	1	1	1	1	1	1	1	1	1	1	1	1	1	1	1	1	5.1	5.1	5.1	33.196	296	296	0	2.05	By MS/MS	By MS/MS	By MS/MS	By MS/MS	By MS/MS	By MS/MS	5.1	5.1	5.1	5.1	5.1	5.1
P04046	P04046	22	22	22	Amidophosphoribosyltransferase	ADE4	sp|P04046|PUR1_YEAST Amidophosphoribosyltransferase OS=Saccharomyces cerevisiae (strain ATCC 204508 / S288c) OX=559292 GN=ADE4 PE=1 SV=2	1	22	22	22	21	21	21	20	22	22	21	21	21	20	22	22	21	21	21	20	22	22	52.9	52.9	52.9	56.719	510	510	0	323.31	By MS/MS	By MS/MS	By MS/MS	By MS/MS	By MS/MS	By MS/MS	51	51	51	48.4	52.9	52.9
P04147	P04147	5	5	5	Polyadenylate-binding protein, cytoplasmic and nuclear	PAB1	sp|P04147|PABP_YEAST Polyadenylate-binding protein, cytoplasmic and nuclear OS=Saccharomyces cerevisiae (strain ATCC 204508 / S288c) OX=559292 GN=PAB1 PE=1 SV=4	1	5	5	5	5	5	5	4	5	5	5	5	5	4	5	5	5	5	5	4	5	5	10.9	10.9	10.9	64.343	577	577	0	22.454	By MS/MS	By MS/MS	By MS/MS	By MS/MS	By MS/MS	By MS/MS	10.9	10.9	10.9	8.8	10.9	10.9
P04449	P04449	3	3	1	60S ribosomal protein L24-A	RPL24A	sp|P04449|RL24A_YEAST 60S ribosomal protein L24-A OS=Saccharomyces cerevisiae (strain ATCC 204508 / S288c) OX=559292 GN=RPL24A PE=1 SV=1	1	3	3	1	3	3	3	3	2	2	3	3	3	3	2	2	1	1	1	1	1	1	16.1	16.1	6.5	17.613	155	155	0	3.3252	By MS/MS	By MS/MS	By MS/MS	By MS/MS	By MS/MS	By MS/MS	16.1	16.1	16.1	16.1	11	11
P04456	P04456	4	4	4	60S ribosomal protein L25	RPL25	sp|P04456|RL25_YEAST 60S ribosomal protein L25 OS=Saccharomyces cerevisiae (strain ATCC 204508 / S288c) OX=559292 GN=RPL25 PE=1 SV=4	1	4	4	4	3	4	3	3	3	4	3	4	3	3	3	4	3	4	3	3	3	4	33.8	33.8	33.8	15.757	142	142	0	47.749	By MS/MS	By MS/MS	By MS/MS	By MS/MS	By MS/MS	By MS/MS	23.2	33.8	23.2	23.2	23.2	33.8
P04802	P04802	8	8	8	Aspartate--tRNA ligase, cytoplasmic	DPS1	sp|P04802|SYDC_YEAST Aspartate--tRNA ligase, cytoplasmic OS=Saccharomyces cerevisiae (strain ATCC 204508 / S288c) OX=559292 GN=DPS1 PE=1 SV=3	1	8	8	8	7	7	8	7	7	8	7	7	8	7	7	8	7	7	8	7	7	8	14	14	14	63.515	557	557	0	14.34	By MS/MS	By MS/MS	By MS/MS	By MS/MS	By MS/MS	By MS/MS	12.6	12.7	14	12.7	12.2	14
P04806	P04806	1	1	1	Hexokinase-1	HXK1	sp|P04806|HXKA_YEAST Hexokinase-1 OS=Saccharomyces cerevisiae (strain ATCC 204508 / S288c) OX=559292 GN=HXK1 PE=1 SV=2	1	1	1	1	1	1	1	1	1	1	1	1	1	1	1	1	1	1	1	1	1	1	2.7	2.7	2.7	53.738	485	485	0	1.5706	By matching	By matching	By matching	By MS/MS	By matching	By matching	2.7	2.7	2.7	2.7	2.7	2.7
P04807	P04807	2	2	2	Hexokinase-2	HXK2	sp|P04807|HXKB_YEAST Hexokinase-2 OS=Saccharomyces cerevisiae (strain ATCC 204508 / S288c) OX=559292 GN=HXK2 PE=1 SV=4	1	2	2	2	1	1	1	1	2	2	1	1	1	1	2	2	1	1	1	1	2	2	7.4	7.4	7.4	53.942	486	486	0	11.378	By MS/MS	By matching	By matching	By MS/MS	By MS/MS	By MS/MS	3.9	3.9	3.9	3.9	7.4	7.4
P04840	P04840	7	7	7	Mitochondrial outer membrane protein porin 1	POR1	sp|P04840|VDAC1_YEAST Mitochondrial outer membrane protein porin 1 OS=Saccharomyces cerevisiae (strain ATCC 204508 / S288c) OX=559292 GN=POR1 PE=1 SV=4	1	7	7	7	7	6	5	7	6	6	7	6	5	7	6	6	7	6	5	7	6	6	35.7	35.7	35.7	30.428	283	283	0	65.39	By MS/MS	By MS/MS	By MS/MS	By MS/MS	By MS/MS	By MS/MS	35.7	31.1	21.2	35.7	24.7	24.7
P05030;P19657	P05030;P19657	15;11	15;11	15;11	Plasma membrane ATPase 1;Plasma membrane ATPase 2	PMA1;PMA2	sp|P05030|PMA1_YEAST Plasma membrane ATPase 1 OS=Saccharomyces cerevisiae (strain ATCC 204508 / S288c) OX=559292 GN=PMA1 PE=1 SV=2;sp|P19657|PMA2_YEAST Plasma membrane ATPase 2 OS=Saccharomyces cerevisiae (strain ATCC 204508 / S288c) OX=559292 GN=PMA2 PE=1	2	15	15	15	14	14	14	14	13	14	14	14	14	14	13	14	14	14	14	14	13	14	24.3	24.3	24.3	99.618	918	918;947	0	323.31	By MS/MS	By MS/MS	By MS/MS	By MS/MS	By MS/MS	By MS/MS	20.9	20.9	20.9	24.2	20	20.9
P05317	P05317	10	10	10	60S acidic ribosomal protein P0	RPP0	sp|P05317|RLA0_YEAST 60S acidic ribosomal protein P0 OS=Saccharomyces cerevisiae (strain ATCC 204508 / S288c) OX=559292 GN=RPP0 PE=1 SV=2	1	10	10	10	10	9	10	10	10	9	10	9	10	10	10	9	10	9	10	10	10	9	36.2	36.2	36.2	33.717	312	312	0	71.647	By MS/MS	By MS/MS	By MS/MS	By MS/MS	By MS/MS	By MS/MS	36.2	34	36.2	36.2	36.2	34
P05318	P05318	2	2	2	60S acidic ribosomal protein P1-alpha	RPP1A	sp|P05318|RLA1_YEAST 60S acidic ribosomal protein P1-alpha OS=Saccharomyces cerevisiae (strain ATCC 204508 / S288c) OX=559292 GN=RPP1A PE=1 SV=4	1	2	2	2	2	2	2	2	2	2	2	2	2	2	2	2	2	2	2	2	2	2	28.3	28.3	28.3	10.908	106	106	0	142.96	By MS/MS	By MS/MS	By MS/MS	By MS/MS	By MS/MS	By MS/MS	28.3	28.3	28.3	28.3	28.3	28.3
P05319	P05319	5	5	5	60S acidic ribosomal protein P2-alpha	RPP2A	sp|P05319|RLA2_YEAST 60S acidic ribosomal protein P2-alpha OS=Saccharomyces cerevisiae (strain ATCC 204508 / S288c) OX=559292 GN=RPP2A PE=1 SV=1	1	5	5	5	4	5	5	5	4	4	4	5	5	5	4	4	4	5	5	5	4	4	79.2	79.2	79.2	10.746	106	106	0	101.76	By MS/MS	By MS/MS	By MS/MS	By MS/MS	By MS/MS	By MS/MS	61.3	79.2	79.2	79.2	52.8	52.8
P05626	P05626	2	2	2	ATP synthase subunit 4, mitochondrial	ATP4	sp|P05626|ATPF_YEAST ATP synthase subunit 4, mitochondrial OS=Saccharomyces cerevisiae (strain ATCC 204508 / S288c) OX=559292 GN=ATP4 PE=1 SV=2	1	2	2	2	2	2	2	2	2	2	2	2	2	2	2	2	2	2	2	2	2	2	10.2	10.2	10.2	26.925	244	244	0	8.8115	By MS/MS	By MS/MS	By MS/MS	By MS/MS	By MS/MS	By MS/MS	10.2	10.2	10.2	10.2	10.2	10.2
P51401;P05738	P51401;P05738	5;5	5;5	5;5	60S ribosomal protein L9-B;60S ribosomal protein L9-A	RPL9B;RPL9A	sp|P51401|RL9B_YEAST 60S ribosomal protein L9-B OS=Saccharomyces cerevisiae (strain ATCC 204508 / S288c) OX=559292 GN=RPL9B PE=1 SV=1;sp|P05738|RL9A_YEAST 60S ribosomal protein L9-A OS=Saccharomyces cerevisiae (strain ATCC 204508 / S288c) OX=559292 GN=RPL9	2	5	5	5	5	4	4	5	3	4	5	4	4	5	3	4	5	4	4	5	3	4	29.3	29.3	29.3	21.657	191	191;191	0	33.148	By MS/MS	By MS/MS	By MS/MS	By MS/MS	By MS/MS	By MS/MS	29.3	25.7	23	29.3	19.4	23
P05739	P05739	7	7	3	60S ribosomal protein L6-B	RPL6B	sp|P05739|RL6B_YEAST 60S ribosomal protein L6-B OS=Saccharomyces cerevisiae (strain ATCC 204508 / S288c) OX=559292 GN=RPL6B PE=1 SV=4	1	7	7	3	7	7	7	7	7	7	7	7	7	7	7	7	3	3	3	3	3	3	36.9	36.9	18.2	19.986	176	176	0	63.295	By MS/MS	By MS/MS	By MS/MS	By MS/MS	By MS/MS	By MS/MS	36.9	36.9	36.9	36.9	36.9	36.9
P05740	P05740	6	6	1	60S ribosomal protein L17-A	RPL17A	sp|P05740|RL17A_YEAST 60S ribosomal protein L17-A OS=Saccharomyces cerevisiae (strain ATCC 204508 / S288c) OX=559292 GN=RPL17A PE=1 SV=4	1	6	6	1	6	6	6	6	6	6	6	6	6	6	6	6	1	1	1	1	1	1	40.2	40.2	5.4	20.549	184	184	0	141.81	By MS/MS	By MS/MS	By MS/MS	By MS/MS	By MS/MS	By MS/MS	40.2	40.2	40.2	40.2	40.2	40.2
P53221;P05743	P53221;P05743	5;5	5;5	5;5	60S ribosomal protein L26-B;60S ribosomal protein L26-A	RPL26B;RPL26A	sp|P53221|RL26B_YEAST 60S ribosomal protein L26-B OS=Saccharomyces cerevisiae (strain ATCC 204508 / S288c) OX=559292 GN=RPL26B PE=1 SV=2;sp|P05743|RL26A_YEAST 60S ribosomal protein L26-A OS=Saccharomyces cerevisiae (strain ATCC 204508 / S288c) OX=559292 GN	2	5	5	5	5	5	5	5	5	5	5	5	5	5	5	5	5	5	5	5	5	5	30.7	30.7	30.7	14.235	127	127;127	0	8.7654	By MS/MS	By MS/MS	By MS/MS	By MS/MS	By MS/MS	By MS/MS	30.7	30.7	30.7	30.7	30.7	30.7
P05744;P41056	P05744;P41056	4;3	4;3	4;3	60S ribosomal protein L33-A;60S ribosomal protein L33-B	RPL33A;RPL33B	sp|P05744|RL33A_YEAST 60S ribosomal protein L33-A OS=Saccharomyces cerevisiae (strain ATCC 204508 / S288c) OX=559292 GN=RPL33A PE=1 SV=3;sp|P41056|RL33B_YEAST 60S ribosomal protein L33-B OS=Saccharomyces cerevisiae (strain ATCC 204508 / S288c) OX=559292 GN	2	4	4	4	4	4	4	4	4	4	4	4	4	4	4	4	4	4	4	4	4	4	37.4	37.4	37.4	12.154	107	107;107	0	32.956	By MS/MS	By MS/MS	By MS/MS	By MS/MS	By MS/MS	By MS/MS	37.4	37.4	37.4	37.4	37.4	37.4
P05748;P54780	P05748;P54780	4;3	4;3	4;3	60S ribosomal protein L15-A;60S ribosomal protein L15-B	RPL15A;RPL15B	sp|P05748|RL15A_YEAST 60S ribosomal protein L15-A OS=Saccharomyces cerevisiae (strain ATCC 204508 / S288c) OX=559292 GN=RPL15A PE=1 SV=3;sp|P54780|RL15B_YEAST 60S ribosomal protein L15-B OS=Saccharomyces cerevisiae (strain ATCC 204508 / S288c) OX=559292 GN	2	4	4	4	4	3	4	4	4	4	4	3	4	4	4	4	4	3	4	4	4	4	19.6	19.6	19.6	24.422	204	204;204	0	44.933	By MS/MS	By MS/MS	By MS/MS	By MS/MS	By MS/MS	By MS/MS	19.6	12.7	19.6	19.6	19.6	19.6
P05750	P05750	9	9	9	40S ribosomal protein S3	RPS3	sp|P05750|RS3_YEAST 40S ribosomal protein S3 OS=Saccharomyces cerevisiae (strain ATCC 204508 / S288c) OX=559292 GN=RPS3 PE=1 SV=5	1	9	9	9	9	9	9	9	9	9	9	9	9	9	9	9	9	9	9	9	9	9	52.5	52.5	52.5	26.502	240	240	0	123.89	By MS/MS	By MS/MS	By MS/MS	By MS/MS	By MS/MS	By MS/MS	52.5	52.5	52.5	52.5	52.5	52.5
P05755;O13516	P05755;O13516	6;5	6;5	6;5	40S ribosomal protein S9-B;40S ribosomal protein S9-A	RPS9B;RPS9A	sp|P05755|RS9B_YEAST 40S ribosomal protein S9-B OS=Saccharomyces cerevisiae (strain ATCC 204508 / S288c) OX=559292 GN=RPS9B PE=1 SV=4;sp|O13516|RS9A_YEAST 40S ribosomal protein S9-A OS=Saccharomyces cerevisiae (strain ATCC 204508 / S288c) OX=559292 GN=RPS9	2	6	6	6	5	5	4	6	5	6	5	5	4	6	5	6	5	5	4	6	5	6	27.7	27.7	27.7	22.298	195	195;197	0	4.6597	By MS/MS	By MS/MS	By MS/MS	By MS/MS	By MS/MS	By MS/MS	19.5	19.5	15.4	27.7	19.5	27.7
P05756	P05756	6	6	6	40S ribosomal protein S13	RPS13	sp|P05756|RS13_YEAST 40S ribosomal protein S13 OS=Saccharomyces cerevisiae (strain ATCC 204508 / S288c) OX=559292 GN=RPS13 PE=1 SV=3	1	6	6	6	6	6	6	6	6	6	6	6	6	6	6	6	6	6	6	6	6	6	45.7	45.7	45.7	17.029	151	151	0	24.37	By MS/MS	By MS/MS	By MS/MS	By MS/MS	By MS/MS	By MS/MS	45.7	45.7	45.7	45.7	45.7	45.7
P05759;P0CH09;P0CH08;P0CG63	P05759;P0CH09;P0CH08;P0CG63	4;3;3;3	4;3;3;3	4;3;3;3	Ubiquitin-40S ribosomal protein S31;Ubiquitin;40S ribosomal protein S31;Ubiquitin-60S ribosomal protein L40;Ubiquitin;60S ribosomal protein L40;Polyubiquitin;Ubiquitin	RPS31;RPL40B;RPL40A;UBI4	sp|P05759|RS31_YEAST Ubiquitin-40S ribosomal protein S31 OS=Saccharomyces cerevisiae (strain ATCC 204508 / S288c) OX=559292 GN=RPS31 PE=1 SV=3;sp|P0CH09|RL40B_YEAST Ubiquitin-60S ribosomal protein L40 OS=Saccharomyces cerevisiae (strain ATCC 204508 / S288c	4	4	4	4	4	4	4	4	4	4	4	4	4	4	4	4	4	4	4	4	4	4	21.1	21.1	21.1	17.216	152	152;128;128;381	0	28.545	By MS/MS	By MS/MS	By MS/MS	By MS/MS	By MS/MS	By MS/MS	21.1	21.1	21.1	21.1	21.1	21.1
P06102	P06102	18	18	18	General negative regulator of transcription subunit 3	NOT3	sp|P06102|NOT3_YEAST General negative regulator of transcription subunit 3 OS=Saccharomyces cerevisiae (strain ATCC 204508 / S288c) OX=559292 GN=NOT3 PE=1 SV=2	1	18	18	18	17	18	18	15	17	17	17	18	18	15	17	17	17	18	18	15	17	17	29.4	29.4	29.4	94.402	836	836	0	177.38	By MS/MS	By MS/MS	By MS/MS	By MS/MS	By MS/MS	By MS/MS	27.3	29.4	29.4	21.8	28.1	25.6
P06103	P06103	2	2	2	Eukaryotic translation initiation factor 3 subunit B	PRT1	sp|P06103|EIF3B_YEAST Eukaryotic translation initiation factor 3 subunit B OS=Saccharomyces cerevisiae (strain ATCC 204508 / S288c) OX=559292 GN=PRT1 PE=1 SV=1	1	2	2	2	1	2	1	1	2	2	1	2	1	1	2	2	1	2	1	1	2	2	3.4	3.4	3.4	88.129	763	763	0	2.0546	By MS/MS	By MS/MS	By MS/MS	By MS/MS	By MS/MS	By MS/MS	1.7	3.4	1.7	1.7	3.4	3.4
P06105	P06105	1	1	1	Protein SCP160	SCP160	sp|P06105|SC160_YEAST Protein SCP160 OS=Saccharomyces cerevisiae (strain ATCC 204508 / S288c) OX=559292 GN=SCP160 PE=1 SV=3	1	1	1	1	1	1	1	1	0	1	1	1	1	1	0	1	1	1	1	1	0	1	1	1	1	134.81	1222	1222	0.0095238	0.721	By MS/MS	By matching	By MS/MS	By MS/MS		By MS/MS	1	1	1	1	0	1
P06106	P06106	5	5	5	Protein MET17;O-acetylhomoserine sulfhydrylase;O-acetylserine sulfhydrylase	MET17	sp|P06106|CYSD_YEAST Homocysteine/cysteine synthase OS=Saccharomyces cerevisiae (strain ATCC 204508 / S288c) OX=559292 GN=MET17 PE=1 SV=3	1	5	5	5	4	3	4	4	5	5	4	3	4	4	5	5	4	3	4	4	5	5	12.4	12.4	12.4	48.671	444	444	0	2.9584	By MS/MS	By MS/MS	By MS/MS	By MS/MS	By MS/MS	By MS/MS	10.6	8.1	9.9	10.6	12.4	12.4
P06168	P06168	5	5	5	Ketol-acid reductoisomerase, mitochondrial	ILV5	sp|P06168|ILV5_YEAST Ketol-acid reductoisomerase, mitochondrial OS=Saccharomyces cerevisiae (strain ATCC 204508 / S288c) OX=559292 GN=ILV5 PE=1 SV=1	1	5	5	5	5	3	5	4	5	5	5	3	5	4	5	5	5	3	5	4	5	5	12.2	12.2	12.2	44.368	395	395	0.0021008	1.2092	By MS/MS	By MS/MS	By MS/MS	By MS/MS	By MS/MS	By MS/MS	12.2	6.8	12.2	9.4	12.2	12.2
P06169;P16467	P06169	15;2	15;2	14;1	Pyruvate decarboxylase isozyme 1	PDC1	sp|P06169|PDC1_YEAST Pyruvate decarboxylase isozyme 1 OS=Saccharomyces cerevisiae (strain ATCC 204508 / S288c) OX=559292 GN=PDC1 PE=1 SV=7	2	15	15	14	13	13	12	13	13	12	13	13	12	13	13	12	12	12	11	13	12	12	41.9	41.9	38.5	61.495	563	563;563	0	261.33	By MS/MS	By MS/MS	By MS/MS	By MS/MS	By MS/MS	By MS/MS	34.6	34.6	33.2	33.4	38.4	31.3
P06197	P06197	1	1	1	CDP-diacylglycerol--inositol 3-phosphatidyltransferase	PIS1	sp|P06197|PIS_YEAST CDP-diacylglycerol--inositol 3-phosphatidyltransferase OS=Saccharomyces cerevisiae (strain ATCC 204508 / S288c) OX=559292 GN=PIS1 PE=1 SV=1	1	1	1	1	1	1	1	1	1	1	1	1	1	1	1	1	1	1	1	1	1	1	5.9	5.9	5.9	24.823	220	220	0.004065	0.98134	By MS/MS	By MS/MS	By MS/MS	By matching	By matching	By matching	5.9	5.9	5.9	5.9	5.9	5.9
P06367;P39516	P06367;P39516	5;5	5;5	5;5	40S ribosomal protein S14-A;40S ribosomal protein S14-B	RPS14A;RPS14B	sp|P06367|RS14A_YEAST 40S ribosomal protein S14-A OS=Saccharomyces cerevisiae (strain ATCC 204508 / S288c) OX=559292 GN=RPS14A PE=1 SV=5;sp|P39516|RS14B_YEAST 40S ribosomal protein S14-B OS=Saccharomyces cerevisiae (strain ATCC 204508 / S288c) OX=559292 GN	2	5	5	5	5	5	4	5	4	5	5	5	4	5	4	5	5	5	4	5	4	5	53.3	53.3	53.3	14.536	137	137;138	0	63.219	By MS/MS	By MS/MS	By MS/MS	By MS/MS	By MS/MS	By MS/MS	53.3	53.3	40.1	53.3	40.1	53.3
P06634;P24784	P06634	6;1	6;1	5;0	ATP-dependent RNA helicase DED1	DED1	sp|P06634|DED1_YEAST ATP-dependent RNA helicase DED1 OS=Saccharomyces cerevisiae (strain ATCC 204508 / S288c) OX=559292 GN=DED1 PE=1 SV=2	2	6	6	5	6	6	6	6	6	6	6	6	6	6	6	6	5	5	5	5	5	5	13.6	13.6	11.8	65.552	604	604;617	0	35.697	By MS/MS	By MS/MS	By MS/MS	By MS/MS	By MS/MS	By MS/MS	13.6	13.6	13.6	13.6	13.6	13.6
P06738	P06738	1	1	1	Glycogen phosphorylase	GPH1	sp|P06738|PHSG_YEAST Glycogen phosphorylase OS=Saccharomyces cerevisiae (strain ATCC 204508 / S288c) OX=559292 GN=GPH1 PE=1 SV=4	1	1	1	1	1	1	1	0	0	1	1	1	1	0	0	1	1	1	1	0	0	1	1.2	1.2	1.2	103.27	902	902	0.0021368	1.254	By MS/MS	By matching	By matching			By matching	1.2	1.2	1.2	0	0	1.2
P06784	P06784	3	3	3	Serine/threonine-protein kinase STE7	STE7	sp|P06784|STE7_YEAST Serine/threonine-protein kinase STE7 OS=Saccharomyces cerevisiae (strain ATCC 204508 / S288c) OX=559292 GN=STE7 PE=1 SV=1	1	3	3	3	3	3	3	3	3	3	3	3	3	3	3	3	3	3	3	3	3	3	7.4	7.4	7.4	57.708	515	515	0	16.947	By MS/MS	By MS/MS	By MS/MS	By MS/MS	By MS/MS	By MS/MS	7.4	7.4	7.4	7.4	7.4	7.4
P07149	P07149	5	5	5	Fatty acid synthase subunit beta;3-hydroxyacyl-[acyl-carrier-protein] dehydratase;Enoyl-[acyl-carrier-protein] reductase [NADH];[Acyl-carrier-protein] acetyltransferase;[Acyl-carrier-protein] malonyltransferase;S-acyl fatty acid synthase thioesterase	FAS1	sp|P07149|FAS1_YEAST Fatty acid synthase subunit beta OS=Saccharomyces cerevisiae (strain ATCC 204508 / S288c) OX=559292 GN=FAS1 PE=1 SV=2	1	5	5	5	2	2	2	2	1	2	2	2	2	2	1	2	2	2	2	2	1	2	3.3	3.3	3.3	228.69	2051	2051	0	4.4306	By MS/MS	By matching	By MS/MS	By MS/MS	By matching	By MS/MS	1.8	1.8	1	1	0.4	0.7
P07245	P07245	3	3	3	C-1-tetrahydrofolate synthase, cytoplasmic;Methylenetetrahydrofolate dehydrogenase;Methenyltetrahydrofolate cyclohydrolase;Formyltetrahydrofolate synthetase	ADE3	sp|P07245|C1TC_YEAST C-1-tetrahydrofolate synthase, cytoplasmic OS=Saccharomyces cerevisiae (strain ATCC 204508 / S288c) OX=559292 GN=ADE3 PE=1 SV=1	1	3	3	3	2	1	1	1	2	1	2	1	1	1	2	1	2	1	1	1	2	1	4.1	4.1	4.1	102.2	946	946	0	3.8017	By MS/MS	By matching	By MS/MS	By MS/MS	By MS/MS	By MS/MS	2.7	1.4	1.4	1.4	2.7	1.4
P07251	P07251	10	10	10	ATP synthase subunit alpha, mitochondrial	ATP1	sp|P07251|ATPA_YEAST ATP synthase subunit alpha, mitochondrial OS=Saccharomyces cerevisiae (strain ATCC 204508 / S288c) OX=559292 GN=ATP1 PE=1 SV=5	1	10	10	10	9	10	8	7	9	10	9	10	8	7	9	10	9	10	8	7	9	10	21.8	21.8	21.8	58.607	545	545	0	51.759	By MS/MS	By MS/MS	By MS/MS	By MS/MS	By MS/MS	By MS/MS	19.8	21.8	16.9	14.5	18.9	21.8
P07256	P07256	6	6	6	Cytochrome b-c1 complex subunit 1, mitochondrial	COR1	sp|P07256|QCR1_YEAST Cytochrome b-c1 complex subunit 1, mitochondrial OS=Saccharomyces cerevisiae (strain ATCC 204508 / S288c) OX=559292 GN=COR1 PE=1 SV=1	1	6	6	6	5	5	6	6	6	6	5	5	6	6	6	6	5	5	6	6	6	6	17.5	17.5	17.5	50.227	457	457	0	28.27	By MS/MS	By MS/MS	By MS/MS	By MS/MS	By MS/MS	By MS/MS	13.1	14.7	17.5	17.5	17.5	17.5
P07257	P07257	3	3	3	Cytochrome b-c1 complex subunit 2, mitochondrial	QCR2	sp|P07257|QCR2_YEAST Cytochrome b-c1 complex subunit 2, mitochondrial OS=Saccharomyces cerevisiae (strain ATCC 204508 / S288c) OX=559292 GN=QCR2 PE=1 SV=1	1	3	3	3	3	3	3	3	3	3	3	3	3	3	3	3	3	3	3	3	3	3	9.5	9.5	9.5	40.478	368	368	0	4.7799	By MS/MS	By MS/MS	By MS/MS	By MS/MS	By MS/MS	By MS/MS	9.5	9.5	9.5	9.5	9.5	9.5
P07259;P03965	P07259	5;1	5;1	5;1	Protein URA2;Glutamine-dependent carbamoyl-phosphate synthase;Aspartate carbamoyltransferase	URA2	sp|P07259|PYR1_YEAST Protein URA2 OS=Saccharomyces cerevisiae (strain ATCC 204508 / S288c) OX=559292 GN=URA2 PE=1 SV=5	2	5	5	5	5	5	5	4	5	5	5	5	5	4	5	5	5	5	5	4	5	5	2.2	2.2	2.2	245.04	2214	2214;1118	0	3.0197	By MS/MS	By MS/MS	By MS/MS	By matching	By MS/MS	By MS/MS	2.2	2.2	2.2	1.7	2.2	2.2
P07260	P07260	3	3	3	Eukaryotic translation initiation factor 4E	CDC33	sp|P07260|IF4E_YEAST Eukaryotic translation initiation factor 4E OS=Saccharomyces cerevisiae (strain ATCC 204508 / S288c) OX=559292 GN=CDC33 PE=1 SV=1	1	3	3	3	3	3	2	2	3	3	3	3	2	2	3	3	3	3	2	2	3	3	17.4	17.4	17.4	24.254	213	213	0	10.006	By MS/MS	By MS/MS	By MS/MS	By MS/MS	By MS/MS	By MS/MS	17.4	17.4	14.1	14.1	17.4	17.4
P07262;P39708	P07262;P39708	8;4	8;4	8;4	NADP-specific glutamate dehydrogenase 1;NADP-specific glutamate dehydrogenase 2	GDH1;GDH3	sp|P07262|DHE4_YEAST NADP-specific glutamate dehydrogenase 1 OS=Saccharomyces cerevisiae (strain ATCC 204508 / S288c) OX=559292 GN=GDH1 PE=1 SV=2;sp|P39708|DHE5_YEAST NADP-specific glutamate dehydrogenase 2 OS=Saccharomyces cerevisiae (strain ATCC 204508 /	2	8	8	8	8	7	7	6	7	7	8	7	7	6	7	7	8	7	7	6	7	7	21.1	21.1	21.1	49.569	454	454;457	0	37.49	By MS/MS	By MS/MS	By MS/MS	By MS/MS	By MS/MS	By MS/MS	21.1	17.8	17.8	15.6	17.8	17.8
P07263	P07263	1	1	1	Histidine--tRNA ligase, mitochondrial	HTS1	sp|P07263|SYH_YEAST Histidine--tRNA ligase, mitochondrial OS=Saccharomyces cerevisiae (strain ATCC 204508 / S288c) OX=559292 GN=HTS1 PE=1 SV=2	1	1	1	1	1	0	1	0	1	1	1	0	1	0	1	1	1	0	1	0	1	1	2.6	2.6	2.6	59.952	546	546	0	6.5064	By MS/MS		By MS/MS		By MS/MS	By MS/MS	2.6	0	2.6	0	2.6	2.6
P07264	P07264	1	1	1	3-isopropylmalate dehydratase	LEU1	sp|P07264|LEUC_YEAST 3-isopropylmalate dehydratase OS=Saccharomyces cerevisiae (strain ATCC 204508 / S288c) OX=559292 GN=LEU1 PE=1 SV=3	1	1	1	1	1	1	1	1	1	1	1	1	1	1	1	1	1	1	1	1	1	1	1.2	1.2	1.2	85.793	779	779	0	2.17	By matching	By matching	By matching	By MS/MS	By matching	By MS/MS	1.2	1.2	1.2	1.2	1.2	1.2
P07281;P07280	P07281;P07280	6;6	6;6	6;6	40S ribosomal protein S19-B;40S ribosomal protein S19-A	RPS19B;RPS19A	sp|P07281|RS19B_YEAST 40S ribosomal protein S19-B OS=Saccharomyces cerevisiae (strain ATCC 204508 / S288c) OX=559292 GN=RPS19B PE=1 SV=2;sp|P07280|RS19A_YEAST 40S ribosomal protein S19-A OS=Saccharomyces cerevisiae (strain ATCC 204508 / S288c) OX=559292 GN	2	6	6	6	6	6	6	5	6	6	6	6	6	5	6	6	6	6	6	5	6	6	37.5	37.5	37.5	15.891	144	144;144	0	55.902	By MS/MS	By MS/MS	By MS/MS	By MS/MS	By MS/MS	By MS/MS	37.5	37.5	37.5	37.5	37.5	37.5
P07283	P07283	5	5	5	Phosphomannomutase	SEC53	sp|P07283|PMM_YEAST Phosphomannomutase OS=Saccharomyces cerevisiae (strain ATCC 204508 / S288c) OX=559292 GN=SEC53 PE=1 SV=1	1	5	5	5	2	3	4	3	3	3	2	3	4	3	3	3	2	3	4	3	3	3	23.6	23.6	23.6	29.063	254	254	0	36.1	By MS/MS	By MS/MS	By MS/MS	By MS/MS	By MS/MS	By MS/MS	10.2	15.7	20.5	13.4	15	15
P07284	P07284	2	2	2	Serine--tRNA ligase, cytoplasmic	SES1	sp|P07284|SYSC_YEAST Serine--tRNA ligase, cytoplasmic OS=Saccharomyces cerevisiae (strain ATCC 204508 / S288c) OX=559292 GN=SES1 PE=1 SV=2	1	2	2	2	2	2	1	1	2	2	2	2	1	1	2	2	2	2	1	1	2	2	5.6	5.6	5.6	53.309	462	462	0.0096899	0.7895	By MS/MS	By MS/MS	By matching	By MS/MS	By matching	By matching	5.6	5.6	3.2	3.2	5.6	5.6
P07342	P07342	5	5	5	Acetolactate synthase catalytic subunit, mitochondrial	ILV2	sp|P07342|ILVB_YEAST Acetolactate synthase catalytic subunit, mitochondrial OS=Saccharomyces cerevisiae (strain ATCC 204508 / S288c) OX=559292 GN=ILV2 PE=1 SV=1	1	5	5	5	4	5	5	4	5	5	4	5	5	4	5	5	4	5	5	4	5	5	7.7	7.7	7.7	74.936	687	687	0	3.8711	By MS/MS	By MS/MS	By MS/MS	By MS/MS	By MS/MS	By MS/MS	6	7.7	7.7	6.1	7.7	7.7
P07703	P07703	2	2	2	DNA-directed RNA polymerases I and III subunit RPAC1	RPC40	sp|P07703|RPAC1_YEAST DNA-directed RNA polymerases I and III subunit RPAC1 OS=Saccharomyces cerevisiae (strain ATCC 204508 / S288c) OX=559292 GN=RPC40 PE=1 SV=1	1	2	2	2	2	1	2	1	0	1	2	1	2	1	0	1	2	1	2	1	0	1	7.5	7.5	7.5	37.686	335	335	0	4.4159	By MS/MS	By matching	By MS/MS	By matching		By matching	7.5	4.2	7.5	4.2	0	4.2
P07806	P07806	4	4	4	Valine--tRNA ligase, mitochondrial	VAS1	sp|P07806|SYV_YEAST Valine--tRNA ligase, mitochondrial OS=Saccharomyces cerevisiae (strain ATCC 204508 / S288c) OX=559292 GN=VAS1 PE=1 SV=2	1	4	4	4	4	3	4	3	4	4	4	3	4	3	4	4	4	3	4	3	4	4	4.4	4.4	4.4	125.77	1104	1104	0	5.5987	By MS/MS	By MS/MS	By MS/MS	By MS/MS	By MS/MS	By MS/MS	4.4	3.7	4.4	3	4.4	4.4
P07991	P07991	4	4	4	Ornithine aminotransferase	CAR2	sp|P07991|OAT_YEAST Ornithine aminotransferase OS=Saccharomyces cerevisiae (strain ATCC 204508 / S288c) OX=559292 GN=CAR2 PE=1 SV=2	1	4	4	4	3	3	3	3	4	2	3	3	3	3	4	2	3	3	3	3	4	2	12	12	12	46.085	424	424	0	5.7318	By MS/MS	By MS/MS	By MS/MS	By matching	By MS/MS	By MS/MS	9.7	9.7	9.7	8.5	12	6.4
P08067	P08067	2	2	2	Cytochrome b-c1 complex subunit Rieske, mitochondrial	RIP1	sp|P08067|UCRI_YEAST Cytochrome b-c1 complex subunit Rieske, mitochondrial OS=Saccharomyces cerevisiae (strain ATCC 204508 / S288c) OX=559292 GN=RIP1 PE=1 SV=1	1	2	2	2	1	0	1	1	1	1	1	0	1	1	1	1	1	0	1	1	1	1	12.1	12.1	12.1	23.365	215	215	0	4.1443	By MS/MS		By MS/MS	By MS/MS	By MS/MS	By matching	4.2	0	4.2	7.9	7.9	7.9
P08566	P08566	3	3	3	Pentafunctional AROM polypeptide;3-dehydroquinate synthase;3-phosphoshikimate 1-carboxyvinyltransferase;Shikimate kinase;3-dehydroquinate dehydratase;Shikimate dehydrogenase	ARO1	sp|P08566|ARO1_YEAST Pentafunctional AROM polypeptide OS=Saccharomyces cerevisiae (strain ATCC 204508 / S288c) OX=559292 GN=ARO1 PE=1 SV=1	1	3	3	3	3	3	3	2	3	3	3	3	3	2	3	3	3	3	3	2	3	3	2.7	2.7	2.7	174.75	1588	1588	0.0096712	0.77354	By MS/MS	By MS/MS	By MS/MS	By MS/MS	By MS/MS	By MS/MS	2.7	2.7	2.7	2	2.7	2.7
P09436	P09436	3	3	3	Isoleucine--tRNA ligase, cytoplasmic	ILS1	sp|P09436|SYIC_YEAST Isoleucine--tRNA ligase, cytoplasmic OS=Saccharomyces cerevisiae (strain ATCC 204508 / S288c) OX=559292 GN=ILS1 PE=1 SV=1	1	3	3	3	3	3	3	2	3	3	3	3	3	2	3	3	3	3	3	2	3	3	3.3	3.3	3.3	122.98	1072	1072	0	5.9962	By MS/MS	By MS/MS	By MS/MS	By MS/MS	By MS/MS	By MS/MS	3.3	3.3	3.3	2.1	3.3	3.3
P09457	P09457	3	3	3	ATP synthase subunit 5, mitochondrial	ATP5	sp|P09457|ATPO_YEAST ATP synthase subunit 5, mitochondrial OS=Saccharomyces cerevisiae (strain ATCC 204508 / S288c) OX=559292 GN=ATP5 PE=1 SV=1	1	3	3	3	2	1	1	1	1	3	2	1	1	1	1	3	2	1	1	1	1	3	16	16	16	22.814	212	212	0	1.4119	By MS/MS	By MS/MS	By MS/MS	By MS/MS	By matching	By MS/MS	9.9	4.7	4.7	4.7	4.7	16
P09624	P09624	1	1	1	Dihydrolipoyl dehydrogenase, mitochondrial	LPD1	sp|P09624|DLDH_YEAST Dihydrolipoyl dehydrogenase, mitochondrial OS=Saccharomyces cerevisiae (strain ATCC 204508 / S288c) OX=559292 GN=LPD1 PE=1 SV=1	1	1	1	1	1	1	1	1	1	1	1	1	1	1	1	1	1	1	1	1	1	1	2.2	2.2	2.2	54.009	499	499	0.006012	0.91546	By MS/MS	By MS/MS	By MS/MS	By MS/MS	By MS/MS	By matching	2.2	2.2	2.2	2.2	2.2	2.2
P09733;P09734	P09733;P09734	5;3	5;3	5;3	Tubulin alpha-1 chain;Tubulin alpha-3 chain	TUB1;TUB3	sp|P09733|TBA1_YEAST Tubulin alpha-1 chain OS=Saccharomyces cerevisiae (strain ATCC 204508 / S288c) OX=559292 GN=TUB1 PE=1 SV=2;sp|P09734|TBA3_YEAST Tubulin alpha-3 chain OS=Saccharomyces cerevisiae (strain ATCC 204508 / S288c) OX=559292 GN=TUB3 PE=1 SV=1	2	5	5	5	5	4	3	5	4	5	5	4	3	5	4	5	5	4	3	5	4	5	16.6	16.6	16.6	49.799	447	447;445	0	74.134	By MS/MS	By MS/MS	By MS/MS	By MS/MS	By MS/MS	By MS/MS	16.6	13.2	8.5	16.6	13.2	16.6
P09938	P09938	2	2	2	Ribonucleoside-diphosphate reductase small chain 1	RNR2	sp|P09938|RIR2_YEAST Ribonucleoside-diphosphate reductase small chain 1 OS=Saccharomyces cerevisiae (strain ATCC 204508 / S288c) OX=559292 GN=RNR2 PE=1 SV=2	1	2	2	2	1	2	1	2	1	2	1	2	1	2	1	2	1	2	1	2	1	2	7.5	7.5	7.5	46.147	399	399	0	8.2027	By MS/MS	By MS/MS	By matching	By MS/MS	By MS/MS	By MS/MS	3	7.5	4.5	7.5	3	7.5
Q3E792;P0C0T4	Q3E792;P0C0T4	3;3	3;3	3;3	40S ribosomal protein S25-A;40S ribosomal protein S25-B	RPS25A;RPS25B	sp|Q3E792|RS25A_YEAST 40S ribosomal protein S25-A OS=Saccharomyces cerevisiae (strain ATCC 204508 / S288c) OX=559292 GN=RPS25A PE=1 SV=1;sp|P0C0T4|RS25B_YEAST 40S ribosomal protein S25-B OS=Saccharomyces cerevisiae (strain ATCC 204508 / S288c) OX=559292 GN	2	3	3	3	2	3	3	3	2	2	2	3	3	3	2	2	2	3	3	3	2	2	25	25	25	12.039	108	108;108	0	15.434	By MS/MS	By MS/MS	By MS/MS	By MS/MS	By MS/MS	By MS/MS	19.4	25	25	25	19.4	19.4
Q3E754;P0C0V8	Q3E754;P0C0V8	4;4	4;4	4;4	40S ribosomal protein S21-B;40S ribosomal protein S21-A	RPS21B;RPS21A	sp|Q3E754|RS21B_YEAST 40S ribosomal protein S21-B OS=Saccharomyces cerevisiae (strain ATCC 204508 / S288c) OX=559292 GN=RPS21B PE=1 SV=1;sp|P0C0V8|RS21A_YEAST 40S ribosomal protein S21-A OS=Saccharomyces cerevisiae (strain ATCC 204508 / S288c) OX=559292 GN	2	4	4	4	4	4	4	4	4	4	4	4	4	4	4	4	4	4	4	4	4	4	44.8	44.8	44.8	9.7597	87	87;87	0	44.489	By MS/MS	By MS/MS	By MS/MS	By MS/MS	By MS/MS	By MS/MS	44.8	44.8	44.8	44.8	44.8	44.8
Q3E7Y3;P0C0W1	Q3E7Y3;P0C0W1	5;5	5;5	5;5	40S ribosomal protein S22-B;40S ribosomal protein S22-A	RPS22B;RPS22A	sp|Q3E7Y3|RS22B_YEAST 40S ribosomal protein S22-B OS=Saccharomyces cerevisiae (strain ATCC 204508 / S288c) OX=559292 GN=RPS22B PE=1 SV=3;sp|P0C0W1|RS22A_YEAST 40S ribosomal protein S22-A OS=Saccharomyces cerevisiae (strain ATCC 204508 / S288c) OX=559292 GN	2	5	5	5	4	4	4	4	5	4	4	4	4	4	5	4	4	4	4	4	5	4	41.5	41.5	41.5	14.626	130	130;130	0	38.623	By MS/MS	By MS/MS	By MS/MS	By MS/MS	By MS/MS	By MS/MS	35.4	35.4	35.4	35.4	41.5	35.4
Q3E757;P0C0W9	Q3E757;P0C0W9	5;5	5;5	5;5	60S ribosomal protein L11-B;60S ribosomal protein L11-A	RPL11B;RPL11A	sp|Q3E757|RL11B_YEAST 60S ribosomal protein L11-B OS=Saccharomyces cerevisiae (strain ATCC 204508 / S288c) OX=559292 GN=RPL11B PE=1 SV=3;sp|P0C0W9|RL11A_YEAST 60S ribosomal protein L11-A OS=Saccharomyces cerevisiae (strain ATCC 204508 / S288c) OX=559292 GN	2	5	5	5	4	5	4	4	4	4	4	5	4	4	4	4	4	5	4	4	4	4	28.7	28.7	28.7	19.749	174	174;174	0	34.541	By MS/MS	By MS/MS	By MS/MS	By MS/MS	By MS/MS	By MS/MS	24.1	28.7	24.1	24.1	24.1	24.1
Q3E7X9;P0C0X0	Q3E7X9;P0C0X0	1;1	1;1	1;1	40S ribosomal protein S28-A;40S ribosomal protein S28-B	RPS28A;RPS28B	sp|Q3E7X9|RS28A_YEAST 40S ribosomal protein S28-A OS=Saccharomyces cerevisiae (strain ATCC 204508 / S288c) OX=559292 GN=RPS28A PE=1 SV=1;sp|P0C0X0|RS28B_YEAST 40S ribosomal protein S28-B OS=Saccharomyces cerevisiae (strain ATCC 204508 / S288c) OX=559292 GN	2	1	1	1	1	1	1	1	1	1	1	1	1	1	1	1	1	1	1	1	1	1	13.4	13.4	13.4	7.5917	67	67;67	0.0098039	0.83344	By MS/MS	By MS/MS	By MS/MS	By MS/MS	By MS/MS	By MS/MS	13.4	13.4	13.4	13.4	13.4	13.4
P0C2H7;P0C2H6	P0C2H7;P0C2H6	5;5	5;5	5;5	60S ribosomal protein L27-B;60S ribosomal protein L27-A	RPL27B;RPL27A	sp|P0C2H7|RL27B_YEAST 60S ribosomal protein L27-B OS=Saccharomyces cerevisiae (strain ATCC 204508 / S288c) OX=559292 GN=RPL27B PE=1 SV=1;sp|P0C2H6|RL27A_YEAST 60S ribosomal protein L27-A OS=Saccharomyces cerevisiae (strain ATCC 204508 / S288c) OX=559292 GN	2	5	5	5	3	5	4	4	3	5	3	5	4	4	3	5	3	5	4	4	3	5	36.8	36.8	36.8	15.505	136	136;136	0	33.039	By MS/MS	By MS/MS	By MS/MS	By MS/MS	By MS/MS	By MS/MS	28.7	36.8	33.8	33.8	28.7	36.8
P0C2H9;P0C2H8	P0C2H9;P0C2H8	4;4	4;4	4;4	60S ribosomal protein L31-B;60S ribosomal protein L31-A	RPL31B;RPL31A	sp|P0C2H9|RL31B_YEAST 60S ribosomal protein L31-B OS=Saccharomyces cerevisiae (strain ATCC 204508 / S288c) OX=559292 GN=RPL31B PE=1 SV=1;sp|P0C2H8|RL31A_YEAST 60S ribosomal protein L31-A OS=Saccharomyces cerevisiae (strain ATCC 204508 / S288c) OX=559292 GN	2	4	4	4	4	4	4	3	4	4	4	4	4	3	4	4	4	4	4	3	4	4	39.8	39.8	39.8	12.967	113	113;113	0	69.434	By MS/MS	By MS/MS	By MS/MS	By MS/MS	By MS/MS	By MS/MS	39.8	39.8	39.8	33.6	39.8	39.8
P0C2I5;Q04711;Q03612;Q03434;Q12269;P47098;P0C2I9;Q03855;P0C2I3;P0C2I2;Q04670;Q12273;Q12414;Q92393;Q07793;Q12141;P0C2J0;P47100;Q12316;P0C2J1;P0C2I6;Q99337;O13535;Q12193;Q03619;Q12088;Q99231;Q12470;P47099;Q12085;P0C2I4;Q12485;P0CX57;P0CX58;P0CX75;P0CX74;P0CX73;P0CX72;P0CX71;P0CX70;P0CX69;P0CX68;P0CX67;P0CX65;P0CX59;P0CX60;Q12217;Q04706;P0C2I8;O74302;P0CX76;P0CX66;Q03856;Q6Q5H1;Q92392;O13527;Q12441;…	P0C2I5;Q04711;Q03612;Q03434;Q12269;P47098;P0C2I9;Q03855;P0C2I3;P0C2I2;Q04670;Q12273;Q12414;Q92393;Q07793;Q12141;P0C2J0;P47100;Q12316;P0C2J1;P0C2I6;Q99337;O13535;Q12193;Q03619;Q12088;Q99231;Q12470;P47099;Q12085;P0C2I4;Q12485;P0CX57;P0CX58;P0CX75;P0CX74;P0CX73;P0CX72;P0CX71;P0CX70;P0CX69;P0CX68;P0CX67;P0CX65;P0CX59;P0CX60;Q12217;Q04706;P0C2I8;O74302;P0CX76;P0CX66;Q03856;Q6Q5H1;Q92392	7;7;7;7;7;7;7;7;7;7;7;7;7;7;7;7;7;7;6;6;6;5;5;5;5;5;5;4;4;4;4;4;4;4;4;4;4;4;4;4;4;4;4;4;4;4;4;4;4;4;4;4;4;4;4;3;3;2;2;2;1;1;1;1	7;7;7;7;7;7;7;7;7;7;7;7;7;7;7;7;7;7;6;6;6;5;5;5;5;5;5;4;4;4;4;4;4;4;4;4;4;4;4;4;4;4;4;4;4;4;4;4;4;4;4;4;4;4;4;3;3;2;2;2;1;1;1;1	7;7;7;7;7;7;7;7;7;7;7;7;7;7;7;7;7;7;6;6;6;5;5;5;5;5;5;4;4;4;4;4;4;4;4;4;4;4;4;4;4;4;4;4;4;4;4;4;4;4;4;4;4;4;4;3;3;2;2;2;1;1;1;1	Transposon Ty1-LR2 Gag-Pol polyprotein;Capsid protein;Ty1 protease;Integrase;Reverse transcriptase/ribonuclease H;Transposon Ty1-ML1 Gag-Pol polyprotein;Capsid protein;Ty1 protease;Integrase;Reverse transcriptase/ribonuclease H;Transposon Ty1-ER1 Gag-Pol polyprotein;Capsid protein;Ty1 protease;Integrase;Reverse transcriptase/ribonuclease H;Transposon Ty1-ML2 Gag-Pol polyprotein;Capsid protein;Ty1…	TY1B-LR2;TY1B-ML1;TY1B-ER1;TY1B-ML2;TY1B-GR2;TY1B-JR1;TY1B-PR1;TY1B-DR1;TY1B-DR6;TY1B-DR5;TY1B-MR2;TY1B-OL;TY1B-PL;TY1B-OR;TY1B-DR4;TY1B-GR1;TY1B-PR2;TY1B-JR2;TY1B-GR3;TY1B-PR3;TY1B-LR3;TY1B-NL2;TY1B-H;TY1B-BR;TY1B-ER2;TY1B-LR1;TY1B-DR3;TY1A-NL2;TY1A-JR2;TY1A-GR1;TY1A-H;TY1A-GR2;TY1A-A;TY1A-PR1;TY1A-LR3;TY1A-JR1;TY1A-PL;TY1A-LR2;TY1A-ER1;TY1A-DR6;TY1A-MR2;TY1A-LR1;TY1A-GR3;TY1A-DR5;TY1A-OR;TY1A-P…	sp|P0C2I5|YL12B_YEAST Transposon Ty1-LR2 Gag-Pol polyprotein OS=Saccharomyces cerevisiae (strain ATCC 204508 / S288c) OX=559292 GN=TY1B-LR2 PE=3 SV=1;sp|Q04711|YM11B_YEAST Transposon Ty1-ML1 Gag-Pol polyprotein OS=Saccharomyces cerevisiae (strain ATCC 2045	64	7	7	7	7	6	6	6	5	6	7	6	6	6	5	6	7	6	6	6	5	6	6.6	6.6	6.6	198.54	1755	1755;1755;1755;1755;1755;1755;1755;1755;1755;1755;1755;1755;1755;1755;1604;1755;1756;1755;1755;1755;1755;1749;1793;1756;1755;1755;1755;440;440;440;478;440;440;440;440;440;440;440;440;440;440;440;440;440;440;440;440;440;440;440;440;440;440;440;440;1196;440;1755;1755;1755;440;440;440;440	0	55.86	By MS/MS	By MS/MS	By MS/MS	By MS/MS	By MS/MS	By MS/MS	6.6	5.5	5.5	5.5	4.8	5.5
P0CS90;P39987	P0CS90	13;2	13;2	13;2	Heat shock protein SSC1, mitochondrial	SSC1	sp|P0CS90|HSP77_YEAST Import motor subunit, mitochondrial OS=Saccharomyces cerevisiae (strain ATCC 204508 / S288c) OX=559292 GN=SSC1 PE=1 SV=1	2	13	13	13	13	13	13	13	13	13	13	13	13	13	13	13	13	13	13	13	13	13	26.1	26.1	26.1	70.627	654	654;644	0	205.2	By MS/MS	By MS/MS	By MS/MS	By MS/MS	By MS/MS	By MS/MS	26.1	26.1	26.1	26.1	26.1	26.1
P0CX24;P0CX23	P0CX24;P0CX23	5;5	5;5	5;5	60S ribosomal protein L20-B;60S ribosomal protein L20-A	RPL20B;RPL20A	sp|P0CX24|RL20B_YEAST 60S ribosomal protein L20-B OS=Saccharomyces cerevisiae (strain ATCC 204508 / S288c) OX=559292 GN=RPL20B PE=1 SV=1;sp|P0CX23|RL20A_YEAST 60S ribosomal protein L20-A OS=Saccharomyces cerevisiae (strain ATCC 204508 / S288c) OX=559292 GN	2	5	5	5	5	5	5	5	5	5	5	5	5	5	5	5	5	5	5	5	5	5	34.9	34.9	34.9	20.437	172	172;172	0	71.608	By MS/MS	By MS/MS	By MS/MS	By MS/MS	By MS/MS	By MS/MS	34.9	34.9	34.9	34.9	34.9	34.9
P0CX28;P0CX27	P0CX28;P0CX27	1;1	1;1	1;1	60S ribosomal protein L42-B;60S ribosomal protein L42-A	RPL42B;RPL42A	sp|P0CX28|RL44B_YEAST 60S ribosomal protein L42-B OS=Saccharomyces cerevisiae (strain ATCC 204508 / S288c) OX=559292 GN=RPL42B PE=1 SV=1;sp|P0CX27|RL44A_YEAST 60S ribosomal protein L42-A OS=Saccharomyces cerevisiae (strain ATCC 204508 / S288c) OX=559292 GN	2	1	1	1	1	1	1	0	1	1	1	1	1	0	1	1	1	1	1	0	1	1	7.5	7.5	7.5	12.211	106	106;106	0	1.5206	By matching	By MS/MS	By MS/MS		By MS/MS	By MS/MS	7.5	7.5	7.5	0	7.5	7.5
P0CX30;P0CX29	P0CX30;P0CX29	4;4	4;4	4;4	40S ribosomal protein S23-B;40S ribosomal protein S23-A	RPS23B;RPS23A	sp|P0CX30|RS23B_YEAST 40S ribosomal protein S23-B OS=Saccharomyces cerevisiae (strain ATCC 204508 / S288c) OX=559292 GN=RPS23B PE=1 SV=1;sp|P0CX29|RS23A_YEAST 40S ribosomal protein S23-A OS=Saccharomyces cerevisiae (strain ATCC 204508 / S288c) OX=559292 GN	2	4	4	4	4	4	3	4	4	3	4	4	3	4	4	3	4	4	3	4	4	3	24.8	24.8	24.8	16.038	145	145;145	0	1.5472	By MS/MS	By MS/MS	By MS/MS	By MS/MS	By MS/MS	By MS/MS	24.8	24.8	20	24.8	24.8	20
P0CX32;P0CX31	P0CX32;P0CX31	3;3	3;3	3;3	40S ribosomal protein S24-B;40S ribosomal protein S24-A	RPS24B;RPS24A	sp|P0CX32|RS24B_YEAST 40S ribosomal protein S24-B OS=Saccharomyces cerevisiae (strain ATCC 204508 / S288c) OX=559292 GN=RPS24B PE=1 SV=1;sp|P0CX31|RS24A_YEAST 40S ribosomal protein S24-A OS=Saccharomyces cerevisiae (strain ATCC 204508 / S288c) OX=559292 GN	2	3	3	3	3	3	2	3	2	3	3	3	2	3	2	3	3	3	2	3	2	3	20	20	20	15.329	135	135;135	0	20.637	By MS/MS	By MS/MS	By MS/MS	By MS/MS	By MS/MS	By MS/MS	20	20	13.3	20	14.8	20
P0CX36;P0CX35	P0CX36;P0CX35	8;8	8;8	8;8	40S ribosomal protein S4-B;40S ribosomal protein S4-A	RPS4B;RPS4A	sp|P0CX36|RS4B_YEAST 40S ribosomal protein S4-B OS=Saccharomyces cerevisiae (strain ATCC 204508 / S288c) OX=559292 GN=RPS4B PE=1 SV=1;sp|P0CX35|RS4A_YEAST 40S ribosomal protein S4-A OS=Saccharomyces cerevisiae (strain ATCC 204508 / S288c) OX=559292 GN=RPS4	2	8	8	8	8	8	7	8	7	7	8	8	7	8	7	7	8	8	7	8	7	7	26.8	26.8	26.8	29.41	261	261;261	0	20.143	By MS/MS	By MS/MS	By MS/MS	By MS/MS	By MS/MS	By MS/MS	26.8	26.8	26.1	26.8	26.1	26.1
P0CX38;P0CX37	P0CX38;P0CX37	8;8	8;8	8;8	40S ribosomal protein S6-B;40S ribosomal protein S6-A	RPS6B;RPS6A	sp|P0CX38|RS6B_YEAST 40S ribosomal protein S6-B OS=Saccharomyces cerevisiae (strain ATCC 204508 / S288c) OX=559292 GN=RPS6B PE=1 SV=1;sp|P0CX37|RS6A_YEAST 40S ribosomal protein S6-A OS=Saccharomyces cerevisiae (strain ATCC 204508 / S288c) OX=559292 GN=RPS6	2	8	8	8	7	8	7	7	7	7	7	8	7	7	7	7	7	8	7	7	7	7	38.1	38.1	38.1	26.996	236	236;236	0	125.63	By MS/MS	By MS/MS	By MS/MS	By MS/MS	By MS/MS	By MS/MS	34.7	38.1	34.7	34.7	34.7	34.7
P0CX40;P0CX39	P0CX40;P0CX39	5;5	5;5	5;5	40S ribosomal protein S8-B;40S ribosomal protein S8-A	RPS8B;RPS8A	sp|P0CX40|RS8B_YEAST 40S ribosomal protein S8-B OS=Saccharomyces cerevisiae (strain ATCC 204508 / S288c) OX=559292 GN=RPS8B PE=1 SV=1;sp|P0CX39|RS8A_YEAST 40S ribosomal protein S8-A OS=Saccharomyces cerevisiae (strain ATCC 204508 / S288c) OX=559292 GN=RPS8	2	5	5	5	5	5	5	5	4	5	5	5	5	5	4	5	5	5	5	5	4	5	34	34	34	22.489	200	200;200	0	79.379	By MS/MS	By MS/MS	By MS/MS	By MS/MS	By MS/MS	By MS/MS	34	34	34	34	26.5	34
P0CX42;P0CX41	P0CX42;P0CX41	1;1	1;1	1;1	60S ribosomal protein L23-B;60S ribosomal protein L23-A	RPL23B;RPL23A	sp|P0CX42|RL23B_YEAST 60S ribosomal protein L23-B OS=Saccharomyces cerevisiae (strain ATCC 204508 / S288c) OX=559292 GN=RPL23B PE=1 SV=1;sp|P0CX41|RL23A_YEAST 60S ribosomal protein L23-A OS=Saccharomyces cerevisiae (strain ATCC 204508 / S288c) OX=559292 GN	2	1	1	1	1	1	1	1	1	1	1	1	1	1	1	1	1	1	1	1	1	1	10.9	10.9	10.9	14.473	137	137;137	0	13.692	By MS/MS	By MS/MS	By MS/MS	By MS/MS	By MS/MS	By MS/MS	10.9	10.9	10.9	10.9	10.9	10.9
P0CX44;P0CX43	P0CX44;P0CX43	3;3	3;3	3;3	60S ribosomal protein L1-B;60S ribosomal protein L1-A	RPL1B;RPL1A	sp|P0CX44|RL1B_YEAST 60S ribosomal protein L1-B OS=Saccharomyces cerevisiae (strain ATCC 204508 / S288c) OX=559292 GN=RPL1B PE=1 SV=1;sp|P0CX43|RL1A_YEAST 60S ribosomal protein L1-A OS=Saccharomyces cerevisiae (strain ATCC 204508 / S288c) OX=559292 GN=RPL1	2	3	3	3	3	3	3	3	3	3	3	3	3	3	3	3	3	3	3	3	3	3	18	18	18	24.485	217	217;217	0	18.787	By MS/MS	By MS/MS	By MS/MS	By MS/MS	By MS/MS	By MS/MS	18	18	18	18	18	18
P0CX46;P0CX45	P0CX46;P0CX45	5;5	5;5	5;5	60S ribosomal protein L2-B;60S ribosomal protein L2-A	RPL2B;RPL2A	sp|P0CX46|RL2B_YEAST 60S ribosomal protein L2-B OS=Saccharomyces cerevisiae (strain ATCC 204508 / S288c) OX=559292 GN=RPL2B PE=1 SV=1;sp|P0CX45|RL2A_YEAST 60S ribosomal protein L2-A OS=Saccharomyces cerevisiae (strain ATCC 204508 / S288c) OX=559292 GN=RPL2	2	5	5	5	5	5	5	5	5	5	5	5	5	5	5	5	5	5	5	5	5	5	26.4	26.4	26.4	27.408	254	254;254	0	51.755	By MS/MS	By MS/MS	By MS/MS	By MS/MS	By MS/MS	By MS/MS	26.4	26.4	26.4	26.4	26.4	26.4
P0CX48;P0CX47	P0CX48;P0CX47	3;3	3;3	3;3	40S ribosomal protein S11-B;40S ribosomal protein S11-A	RPS11B;RPS11A	sp|P0CX48|RS11B_YEAST 40S ribosomal protein S11-B OS=Saccharomyces cerevisiae (strain ATCC 204508 / S288c) OX=559292 GN=RPS11B PE=1 SV=1;sp|P0CX47|RS11A_YEAST 40S ribosomal protein S11-A OS=Saccharomyces cerevisiae (strain ATCC 204508 / S288c) OX=559292 GN	2	3	3	3	2	3	3	2	3	3	2	3	3	2	3	3	2	3	3	2	3	3	19.2	19.2	19.2	17.749	156	156;156	0	6.008	By MS/MS	By MS/MS	By MS/MS	By MS/MS	By MS/MS	By MS/MS	13.5	19.2	19.2	13.5	19.2	19.2
P0CX50;P0CX49	P0CX50;P0CX49	6;6	6;6	6;6	60S ribosomal protein L18-B;60S ribosomal protein L18-A	RPL18B;RPL18A	sp|P0CX50|RL18B_YEAST 60S ribosomal protein L18-B OS=Saccharomyces cerevisiae (strain ATCC 204508 / S288c) OX=559292 GN=RPL18B PE=1 SV=1;sp|P0CX49|RL18A_YEAST 60S ribosomal protein L18-A OS=Saccharomyces cerevisiae (strain ATCC 204508 / S288c) OX=559292 GN	2	6	6	6	6	6	6	6	6	6	6	6	6	6	6	6	6	6	6	6	6	6	26.3	26.3	26.3	20.563	186	186;186	0	10.064	By MS/MS	By MS/MS	By MS/MS	By MS/MS	By MS/MS	By MS/MS	26.3	26.3	26.3	26.3	26.3	26.3
P0CX52;P0CX51	P0CX52;P0CX51	6;6	6;6	6;6	40S ribosomal protein S16-B;40S ribosomal protein S16-A	RPS16B;RPS16A	sp|P0CX52|RS16B_YEAST 40S ribosomal protein S16-B OS=Saccharomyces cerevisiae (strain ATCC 204508 / S288c) OX=559292 GN=RPS16B PE=1 SV=1;sp|P0CX51|RS16A_YEAST 40S ribosomal protein S16-A OS=Saccharomyces cerevisiae (strain ATCC 204508 / S288c) OX=559292 GN	2	6	6	6	6	6	6	6	6	6	6	6	6	6	6	6	6	6	6	6	6	6	39.9	39.9	39.9	15.847	143	143;143	0	6.5001	By MS/MS	By MS/MS	By MS/MS	By MS/MS	By MS/MS	By MS/MS	39.9	39.9	39.9	39.9	39.9	39.9
P0CX54;P0CX53	P0CX54;P0CX53	3;3	3;3	3;3	60S ribosomal protein L12-B;60S ribosomal protein L12-A	RPL12B;RPL12A	sp|P0CX54|RL12B_YEAST 60S ribosomal protein L12-B OS=Saccharomyces cerevisiae (strain ATCC 204508 / S288c) OX=559292 GN=RPL12B PE=1 SV=1;sp|P0CX53|RL12A_YEAST 60S ribosomal protein L12-A OS=Saccharomyces cerevisiae (strain ATCC 204508 / S288c) OX=559292 GN	2	3	3	3	3	3	3	3	3	3	3	3	3	3	3	3	3	3	3	3	3	3	29.7	29.7	29.7	17.822	165	165;165	0	59.658	By MS/MS	By MS/MS	By MS/MS	By MS/MS	By MS/MS	By MS/MS	29.7	29.7	29.7	29.7	29.7	29.7
P0CX56;P0CX55	P0CX56;P0CX55	8;8	8;8	8;8	40S ribosomal protein S18-B;40S ribosomal protein S18-A	RPS18B;RPS18A	sp|P0CX56|RS18B_YEAST 40S ribosomal protein S18-B OS=Saccharomyces cerevisiae (strain ATCC 204508 / S288c) OX=559292 GN=RPS18B PE=1 SV=1;sp|P0CX55|RS18A_YEAST 40S ribosomal protein S18-A OS=Saccharomyces cerevisiae (strain ATCC 204508 / S288c) OX=559292 GN	2	8	8	8	8	8	8	8	8	8	8	8	8	8	8	8	8	8	8	8	8	8	52.7	52.7	52.7	17.037	146	146;146	0	216.44	By MS/MS	By MS/MS	By MS/MS	By MS/MS	By MS/MS	By MS/MS	52.7	52.7	52.7	52.7	52.7	52.7
P0CX83;P0CX82	P0CX83;P0CX82	5;5	5;5	5;5	60S ribosomal protein L19-B;60S ribosomal protein L19-A	RPL19B;RPL19A	sp|P0CX83|RL19B_YEAST 60S ribosomal protein L19-B OS=Saccharomyces cerevisiae (strain ATCC 204508 / S288c) OX=559292 GN=RPL19B PE=1 SV=1;sp|P0CX82|RL19A_YEAST 60S ribosomal protein L19-A OS=Saccharomyces cerevisiae (strain ATCC 204508 / S288c) OX=559292 GN	2	5	5	5	5	5	5	5	5	5	5	5	5	5	5	5	5	5	5	5	5	5	29.1	29.1	29.1	21.704	189	189;189	0	80.932	By MS/MS	By MS/MS	By MS/MS	By MS/MS	By MS/MS	By MS/MS	29.1	29.1	29.1	29.1	29.1	29.1
P0CX85;P0CX84	P0CX85;P0CX84	3;3	3;3	3;3	60S ribosomal protein L35-B;60S ribosomal protein L35-A	RPL35B;RPL35A	sp|P0CX85|RL35B_YEAST 60S ribosomal protein L35-B OS=Saccharomyces cerevisiae (strain ATCC 204508 / S288c) OX=559292 GN=RPL35B PE=1 SV=1;sp|P0CX84|RL35A_YEAST 60S ribosomal protein L35-A OS=Saccharomyces cerevisiae (strain ATCC 204508 / S288c) OX=559292 GN	2	3	3	3	3	3	3	3	3	3	3	3	3	3	3	3	3	3	3	3	3	3	22.5	22.5	22.5	13.909	120	120;120	0	3.3301	By MS/MS	By MS/MS	By MS/MS	By MS/MS	By MS/MS	By MS/MS	22.5	22.5	22.5	22.5	22.5	22.5
P10081	P10081	3	3	3	ATP-dependent RNA helicase eIF4A	TIF1	sp|P10081|IF4A_YEAST ATP-dependent RNA helicase eIF4A OS=Saccharomyces cerevisiae (strain ATCC 204508 / S288c) OX=559292 GN=TIF2 PE=1 SV=3	1	3	3	3	2	3	1	2	2	2	2	3	1	2	2	2	2	3	1	2	2	2	7.3	7.3	7.3	44.697	395	395	0.0021277	1.2519	By MS/MS	By MS/MS	By MS/MS	By MS/MS	By MS/MS	By MS/MS	4.6	7.3	2.5	4.6	4.6	4.6
P10591	P10591	25	7	7	Heat shock protein SSA1	SSA1	sp|P10591|HSP71_YEAST Heat shock protein SSA1 OS=Saccharomyces cerevisiae (strain ATCC 204508 / S288c) OX=559292 GN=SSA1 PE=1 SV=4	1	25	7	7	24	24	25	24	24	24	7	7	7	7	7	7	7	7	7	7	7	7	53.6	14.3	14.3	69.656	642	642	0	323.31	By MS/MS	By MS/MS	By MS/MS	By MS/MS	By MS/MS	By MS/MS	51.4	51.4	53.6	51.4	51.4	51.4
P10592	P10592	26	26	7	Heat shock protein SSA2	SSA2	sp|P10592|HSP72_YEAST Heat shock protein SSA2 OS=Saccharomyces cerevisiae (strain ATCC 204508 / S288c) OX=559292 GN=SSA2 PE=1 SV=3	1	26	26	7	25	25	26	25	25	25	25	25	26	25	25	25	7	7	7	7	7	7	55.1	55.1	12.1	69.469	639	639	0	323.31	By MS/MS	By MS/MS	By MS/MS	By MS/MS	By MS/MS	By MS/MS	52.9	52.9	55.1	52.9	52.9	52.9
P10622	P10622	2	2	2	60S acidic ribosomal protein P1-beta	RPP1B	sp|P10622|RLA3_YEAST 60S acidic ribosomal protein P1-beta OS=Saccharomyces cerevisiae (strain ATCC 204508 / S288c) OX=559292 GN=RPP1B PE=1 SV=3	1	2	2	2	2	2	2	2	2	2	2	2	2	2	2	2	2	2	2	2	2	2	47.2	47.2	47.2	10.667	106	106	0	146.15	By MS/MS	By MS/MS	By MS/MS	By MS/MS	By MS/MS	By MS/MS	47.2	47.2	47.2	47.2	47.2	47.2
P10659;P19358	P10659	5;2	5;2	5;2	S-adenosylmethionine synthase 1	SAM1	sp|P10659|METK1_YEAST S-adenosylmethionine synthase 1 OS=Saccharomyces cerevisiae (strain ATCC 204508 / S288c) OX=559292 GN=SAM1 PE=1 SV=2	2	5	5	5	5	5	5	5	5	5	5	5	5	5	5	5	5	5	5	5	5	5	16.5	16.5	16.5	41.818	382	382;384	0	31.086	By MS/MS	By MS/MS	By MS/MS	By MS/MS	By MS/MS	By MS/MS	16.5	16.5	16.5	16.5	16.5	16.5
P49626;P10664	P49626;P10664	10;10	10;10	10;10	60S ribosomal protein L4-B;60S ribosomal protein L4-A	RPL4B;RPL4A	sp|P49626|RL4B_YEAST 60S ribosomal protein L4-B OS=Saccharomyces cerevisiae (strain ATCC 204508 / S288c) OX=559292 GN=RPL4B PE=1 SV=2;sp|P10664|RL4A_YEAST 60S ribosomal protein L4-A OS=Saccharomyces cerevisiae (strain ATCC 204508 / S288c) OX=559292 GN=RPL4	2	10	10	10	10	10	10	10	10	10	10	10	10	10	10	10	10	10	10	10	10	10	39.8	39.8	39.8	39.062	362	362;362	0	176.19	By MS/MS	By MS/MS	By MS/MS	By MS/MS	By MS/MS	By MS/MS	39.8	39.8	39.8	39.8	39.8	39.8
P10962	P10962	3	3	3	Protein MAK16	MAK16	sp|P10962|MAK16_YEAST Protein MAK16 OS=Saccharomyces cerevisiae (strain ATCC 204508 / S288c) OX=559292 GN=MAK16 PE=1 SV=2	1	3	3	3	3	3	3	3	3	3	3	3	3	3	3	3	3	3	3	3	3	3	10.1	10.1	10.1	35.695	306	306	0	2.1909	By MS/MS	By MS/MS	By MS/MS	By MS/MS	By MS/MS	By MS/MS	10.1	10.1	10.1	10.1	10.1	10.1
P19146;P11076	P19146;P11076	1;1	1;1	1;1	ADP-ribosylation factor 2;ADP-ribosylation factor 1	ARF2;ARF1	sp|P19146|ARF2_YEAST ADP-ribosylation factor 2 OS=Saccharomyces cerevisiae (strain ATCC 204508 / S288c) OX=559292 GN=ARF2 PE=1 SV=3;sp|P11076|ARF1_YEAST ADP-ribosylation factor 1 OS=Saccharomyces cerevisiae (strain ATCC 204508 / S288c) OX=559292 GN=ARF1 PE	2	1	1	1	0	0	0	0	0	1	0	0	0	0	0	1	0	0	0	0	0	1	8.3	8.3	8.3	20.657	181	181;181	0.0021186	1.2258						By MS/MS	0	0	0	0	0	8.3
P11154;P32327	P11154;P32327	1;1	1;1	1;1	Pyruvate carboxylase 1;Pyruvate carboxylase 2	PYC1;PYC2	sp|P11154|PYC1_YEAST Pyruvate carboxylase 1 OS=Saccharomyces cerevisiae (strain ATCC 204508 / S288c) OX=559292 GN=PYC1 PE=1 SV=2;sp|P32327|PYC2_YEAST Pyruvate carboxylase 2 OS=Saccharomyces cerevisiae (strain ATCC 204508 / S288c) OX=559292 GN=PYC2 PE=1 SV=	2	1	1	1	0	1	0	0	0	0	0	1	0	0	0	0	0	1	0	0	0	0	1.2	1.2	1.2	130.1	1178	1178;1180	0	1.3308		By MS/MS					0	1.2	0	0	0	0
P11484	P11484	54	4	4	Heat shock protein SSB1	SSB1	sp|P11484|SSB1_YEAST Ribosome-associated molecular chaperone SSB1 OS=Saccharomyces cerevisiae (strain ATCC 204508 / S288c) OX=559292 GN=SSB1 PE=1 SV=3	1	54	4	4	49	47	53	48	51	51	3	3	4	3	3	4	3	3	4	3	3	4	86.5	10.1	10.1	66.601	613	613	0	320.8	By MS/MS	By MS/MS	By MS/MS	By MS/MS	By MS/MS	By MS/MS	85	84.3	86.5	84.3	85.2	86.3
P11491;P18412	P11491	4;1	4;1	4;1	Repressible alkaline phosphatase;Soluble alkaline phosphatase	PHO8	sp|P11491|PPB_YEAST Repressible alkaline phosphatase OS=Saccharomyces cerevisiae (strain ATCC 204508 / S288c) OX=559292 GN=PHO8 PE=1 SV=2	2	4	4	4	4	3	4	3	4	4	4	3	4	3	4	4	4	3	4	3	4	4	7.6	7.6	7.6	63.003	566	566;486	0	3.8941	By MS/MS	By MS/MS	By MS/MS	By MS/MS	By MS/MS	By MS/MS	7.6	4.8	7.6	6.5	7.6	7.6
P11632	P11632	1	1	1	Non-histone chromosomal protein 6A	NHP6A	sp|P11632|NHP6A_YEAST Non-histone chromosomal protein 6A OS=Saccharomyces cerevisiae (strain ATCC 204508 / S288c) OX=559292 GN=NHP6A PE=1 SV=1	1	1	1	1	1	1	1	1	1	1	1	1	1	1	1	1	1	1	1	1	1	1	14	14	14	10.802	93	93	0	2.0878	By MS/MS	By MS/MS	By matching	By MS/MS	By MS/MS	By MS/MS	14	14	14	14	14	14
P12685	P12685	2	2	2	High-affinity potassium transport protein	TRK1	sp|P12685|TRK1_YEAST High-affinity potassium transport protein OS=Saccharomyces cerevisiae (strain ATCC 204508 / S288c) OX=559292 GN=TRK1 PE=1 SV=1	1	2	2	2	1	2	2	1	1	2	1	2	2	1	1	2	1	2	2	1	1	2	3.1	3.1	3.1	141.07	1235	1235	0	7.8329	By MS/MS	By MS/MS	By MS/MS	By MS/MS	By MS/MS	By MS/MS	1.8	3.1	3.1	1.8	1.8	3.1
P12695	P12695	3	3	3	Dihydrolipoyllysine-residue acetyltransferase component of pyruvate dehydrogenase complex, mitochondrial	LAT1	sp|P12695|ODP2_YEAST Dihydrolipoyllysine-residue acetyltransferase component of pyruvate dehydrogenase complex, mitochondrial OS=Saccharomyces cerevisiae (strain ATCC 204508 / S288c) OX=559292 GN=LAT1 PE=1 SV=1	1	3	3	3	3	2	2	3	3	3	3	2	2	3	3	3	3	2	2	3	3	3	5.6	5.6	5.6	51.817	482	482	0	4.6974	By MS/MS	By MS/MS	By MS/MS	By MS/MS	By MS/MS	By MS/MS	5.6	3.7	3.9	5.6	5.6	5.6
P12709	P12709	10	10	10	Glucose-6-phosphate isomerase	PGI1	sp|P12709|G6PI_YEAST Glucose-6-phosphate isomerase OS=Saccharomyces cerevisiae (strain ATCC 204508 / S288c) OX=559292 GN=PGI1 PE=1 SV=3	1	10	10	10	10	10	9	10	9	10	10	10	9	10	9	10	10	10	9	10	9	10	23.6	23.6	23.6	61.298	554	554	0	76.864	By MS/MS	By MS/MS	By MS/MS	By MS/MS	By MS/MS	By MS/MS	23.6	23.6	19.5	23.6	19.5	23.6
P12868	P12868	21	21	21	E3 ubiquitin-protein ligase PEP5	PEP5	sp|P12868|PEP5_YEAST E3 ubiquitin-protein ligase PEP5 OS=Saccharomyces cerevisiae (strain ATCC 204508 / S288c) OX=559292 GN=PEP5 PE=1 SV=2	1	21	21	21	20	20	21	0	2	0	20	20	21	0	2	0	20	20	21	0	2	0	26.9	26.9	26.9	117.48	1029	1029	0	212.33	By MS/MS	By MS/MS	By MS/MS		By matching		25.6	25	26.9	0	2.4	0
P14020	P14020	4	4	4	Dolichol-phosphate mannosyltransferase	DPM1	sp|P14020|DPM1_YEAST Dolichol-phosphate mannosyltransferase OS=Saccharomyces cerevisiae (strain ATCC 204508 / S288c) OX=559292 GN=DPM1 PE=1 SV=3	1	4	4	4	4	3	4	4	4	4	4	3	4	4	4	4	4	3	4	4	4	4	18.7	18.7	18.7	30.362	267	267	0	22.3	By MS/MS	By MS/MS	By MS/MS	By MS/MS	By MS/MS	By MS/MS	18.7	13.5	18.7	18.7	18.7	18.7
P14120	P14120	3	3	3	60S ribosomal protein L30	RPL30	sp|P14120|RL30_YEAST 60S ribosomal protein L30 OS=Saccharomyces cerevisiae (strain ATCC 204508 / S288c) OX=559292 GN=RPL30 PE=1 SV=3	1	3	3	3	3	3	3	3	3	3	3	3	3	3	3	3	3	3	3	3	3	3	45.7	45.7	45.7	11.415	105	105	0	18.521	By MS/MS	By MS/MS	By MS/MS	By MS/MS	By MS/MS	By MS/MS	45.7	45.7	45.7	45.7	45.7	45.7
P14126	P14126	11	11	11	60S ribosomal protein L3	RPL3	sp|P14126|RL3_YEAST 60S ribosomal protein L3 OS=Saccharomyces cerevisiae (strain ATCC 204508 / S288c) OX=559292 GN=RPL3 PE=1 SV=4	1	11	11	11	9	10	11	9	11	10	9	10	11	9	11	10	9	10	11	9	11	10	30.2	30.2	30.2	43.757	387	387	0	61.449	By MS/MS	By MS/MS	By MS/MS	By MS/MS	By MS/MS	By MS/MS	24.3	26.4	30.2	24.3	30.2	26.4
P14540	P14540	8	8	8	Fructose-bisphosphate aldolase	FBA1	sp|P14540|ALF_YEAST Fructose-bisphosphate aldolase OS=Saccharomyces cerevisiae (strain ATCC 204508 / S288c) OX=559292 GN=FBA1 PE=1 SV=3	1	8	8	8	7	6	7	8	6	6	7	6	7	8	6	6	7	6	7	8	6	6	28.7	28.7	28.7	39.62	359	359	0	73.085	By MS/MS	By MS/MS	By MS/MS	By MS/MS	By MS/MS	By MS/MS	23.4	20.6	23.4	28.7	21.4	21.4
P14832	P14832	1	1	1	Peptidyl-prolyl cis-trans isomerase	CPR1	sp|P14832|CYPH_YEAST Peptidyl-prolyl cis-trans isomerase OS=Saccharomyces cerevisiae (strain ATCC 204508 / S288c) OX=559292 GN=CPR1 PE=1 SV=3	1	1	1	1	1	1	1	1	1	1	1	1	1	1	1	1	1	1	1	1	1	1	8	8	8	17.39	162	162	0.0041408	1.0703	By MS/MS	By MS/MS	By MS/MS	By MS/MS	By MS/MS	By MS/MS	8	8	8	8	8	8
P14906	P14906	2	2	2	Protein translocation protein SEC63	SEC63	sp|P14906|SEC63_YEAST Protein translocation protein SEC63 OS=Saccharomyces cerevisiae (strain ATCC 204508 / S288c) OX=559292 GN=SEC63 PE=1 SV=2	1	2	2	2	2	2	2	1	2	2	2	2	2	1	2	2	2	2	2	1	2	2	2.1	2.1	2.1	75.344	663	663	0.0060241	0.9176	By MS/MS	By MS/MS	By MS/MS	By MS/MS	By MS/MS	By MS/MS	2.1	2.1	2.1	0.9	2.1	2.1
P14922	P14922	1	1	1	General transcriptional corepressor CYC8	CYC8	sp|P14922|CYC8_YEAST General transcriptional corepressor CYC8 OS=Saccharomyces cerevisiae (strain ATCC 204508 / S288c) OX=559292 GN=CYC8 PE=1 SV=2	1	1	1	1	0	1	0	1	1	1	0	1	0	1	1	1	0	1	0	1	1	1	1.3	1.3	1.3	107.2	966	966	0.0059761	0.89997		By MS/MS		By MS/MS	By MS/MS	By MS/MS	0	1.3	0	1.3	1.3	1.3
P15019	P15019	2	2	2	Transaldolase	TAL1	sp|P15019|TAL1_YEAST Transaldolase OS=Saccharomyces cerevisiae (strain ATCC 204508 / S288c) OX=559292 GN=TAL1 PE=1 SV=4	1	2	2	2	2	2	1	1	1	1	2	2	1	1	1	1	2	2	1	1	1	1	6.9	6.9	6.9	37.036	335	335	0.0096154	0.75422	By MS/MS	By MS/MS	By matching	By matching	By MS/MS	By MS/MS	6.9	6.9	3.3	3.3	3.3	3.3
P15108	P15108	22	22	4	ATP-dependent molecular chaperone HSC82	HSC82	sp|P15108|HSC82_YEAST ATP-dependent molecular chaperone HSC82 OS=Saccharomyces cerevisiae (strain ATCC 204508 / S288c) OX=559292 GN=HSC82 PE=1 SV=4	1	22	22	4	22	22	21	22	21	21	22	22	21	22	21	21	4	4	4	4	4	4	38.4	38.4	9.4	80.899	705	705	0	247.89	By MS/MS	By MS/MS	By MS/MS	By MS/MS	By MS/MS	By MS/MS	38.4	38.4	35.6	38.4	36.3	35.6
P15646	P15646	4	4	4	rRNA 2-O-methyltransferase fibrillarin	NOP1	sp|P15646|FBRL_YEAST rRNA 2-O-methyltransferase fibrillarin OS=Saccharomyces cerevisiae (strain ATCC 204508 / S288c) OX=559292 GN=NOP1 PE=1 SV=1	1	4	4	4	4	4	4	4	4	4	4	4	4	4	4	4	4	4	4	4	4	4	11.6	11.6	11.6	34.465	327	327	0	3.4206	By MS/MS	By MS/MS	By MS/MS	By MS/MS	By MS/MS	By MS/MS	11.6	11.6	11.6	11.6	11.6	11.6
P15703	P15703	2	2	2	Glucan 1,3-beta-glucosidase	BGL2	sp|P15703|BGL2_YEAST Glucan 1,3-beta-glucosidase OS=Saccharomyces cerevisiae (strain ATCC 204508 / S288c) OX=559292 GN=BGL2 PE=1 SV=1	1	2	2	2	2	2	2	2	2	2	2	2	2	2	2	2	2	2	2	2	2	2	7.3	7.3	7.3	34.118	313	313	0	3.5086	By MS/MS	By MS/MS	By MS/MS	By MS/MS	By MS/MS	By MS/MS	7.3	7.3	7.3	7.3	7.3	7.3
P15992	P15992	9	9	9	Heat shock protein 26	HSP26	sp|P15992|HSP26_YEAST Heat shock protein 26 OS=Saccharomyces cerevisiae (strain ATCC 204508 / S288c) OX=559292 GN=HSP26 PE=1 SV=3	1	9	9	9	9	9	9	9	9	9	9	9	9	9	9	9	9	9	9	9	9	9	66.8	66.8	66.8	23.879	214	214	0	230.12	By MS/MS	By MS/MS	By MS/MS	By MS/MS	By MS/MS	By MS/MS	66.8	66.8	66.8	66.8	66.8	66.8
P16140	P16140	21	21	21	V-type proton ATPase subunit B	VMA2	sp|P16140|VATB_YEAST V-type proton ATPase subunit B OS=Saccharomyces cerevisiae (strain ATCC 204508 / S288c) OX=559292 GN=VMA2 PE=1 SV=2	1	21	21	21	20	19	20	20	19	21	20	19	20	20	19	21	20	19	20	20	19	21	57.4	57.4	57.4	57.749	517	517	0	244.61	By MS/MS	By MS/MS	By MS/MS	By MS/MS	By MS/MS	By MS/MS	53.2	50.9	53.8	55.1	51.6	57.4
P16387	P16387	4	4	4	Pyruvate dehydrogenase E1 component subunit alpha, mitochondrial	PDA1	sp|P16387|ODPA_YEAST Pyruvate dehydrogenase E1 component subunit alpha, mitochondrial OS=Saccharomyces cerevisiae (strain ATCC 204508 / S288c) OX=559292 GN=PDA1 PE=1 SV=2	1	4	4	4	4	4	4	3	4	4	4	4	4	3	4	4	4	4	4	3	4	4	10	10	10	46.343	420	420	0	4.5915	By MS/MS	By MS/MS	By MS/MS	By MS/MS	By MS/MS	By MS/MS	10	10	10	7.4	10	10
P16474	P16474	15	13	13	78 kDa glucose-regulated protein homolog	KAR2	sp|P16474|BIP_YEAST Endoplasmic reticulum chaperone BiP OS=Saccharomyces cerevisiae (strain ATCC 204508 / S288c) OX=559292 GN=KAR2 PE=1 SV=1	1	15	13	13	13	14	14	14	13	12	11	12	12	12	11	10	11	12	12	12	11	10	26.8	24	24	74.467	682	682	0	225.04	By MS/MS	By MS/MS	By MS/MS	By MS/MS	By MS/MS	By MS/MS	24	25.2	25.2	24.3	23.9	22.7
P16521;P53978	P16521;P53978	6;3	6;3	6;3	Elongation factor 3A;Elongation factor 3B	YEF3;HEF3	sp|P16521|EF3A_YEAST Elongation factor 3A OS=Saccharomyces cerevisiae (strain ATCC 204508 / S288c) OX=559292 GN=YEF3 PE=1 SV=4;sp|P53978|EF3B_YEAST Elongation factor 3B OS=Saccharomyces cerevisiae (strain ATCC 204508 / S288c) OX=559292 GN=HEF3 PE=1 SV=2	2	6	6	6	5	5	5	6	5	5	5	5	5	6	5	5	5	5	5	6	5	5	6.2	6.2	6.2	115.94	1044	1044;1044	0	11.064	By MS/MS	By MS/MS	By MS/MS	By MS/MS	By MS/MS	By MS/MS	5.4	5.4	5.4	6.2	5.4	5.4
P16861	P16861	4	4	4	ATP-dependent 6-phosphofructokinase subunit alpha	PFK1	sp|P16861|PFKA1_YEAST ATP-dependent 6-phosphofructokinase subunit alpha OS=Saccharomyces cerevisiae (strain ATCC 204508 / S288c) OX=559292 GN=PFK1 PE=1 SV=1	1	4	4	4	3	4	4	3	4	3	3	4	4	3	4	3	3	4	4	3	4	3	5.1	5.1	5.1	107.97	987	987	0	13.816	By MS/MS	By MS/MS	By MS/MS	By MS/MS	By MS/MS	By MS/MS	4	5.1	5.1	4	5.1	4
P16862	P16862	3	3	3	ATP-dependent 6-phosphofructokinase subunit beta	PFK2	sp|P16862|PFKA2_YEAST ATP-dependent 6-phosphofructokinase subunit beta OS=Saccharomyces cerevisiae (strain ATCC 204508 / S288c) OX=559292 GN=PFK2 PE=1 SV=4	1	3	3	3	2	3	2	3	2	2	2	3	2	3	2	2	2	3	2	3	2	2	3.8	3.8	3.8	104.62	959	959	0	2.27	By MS/MS	By MS/MS	By MS/MS	By MS/MS	By MS/MS	By MS/MS	2.5	3.8	2.5	3.8	2.5	2.5
P17065	P17065	16	16	16	Rab guanine nucleotide exchange factor SEC2	SEC2	sp|P17065|SEC2_YEAST Rab guanine nucleotide exchange factor SEC2 OS=Saccharomyces cerevisiae (strain ATCC 204508 / S288c) OX=559292 GN=SEC2 PE=1 SV=1	1	16	16	16	16	16	16	16	16	16	16	16	16	16	16	16	16	16	16	16	16	16	30.2	30.2	30.2	84.651	759	759	0	323.31	By MS/MS	By MS/MS	By MS/MS	By MS/MS	By MS/MS	By MS/MS	30.2	30.2	30.2	30.2	30.2	30.2
P17076;P29453	P17076;P29453	9;8	9;8	9;8	60S ribosomal protein L8-A;60S ribosomal protein L8-B	RPL8A;RPL8B	sp|P17076|RL8A_YEAST 60S ribosomal protein L8-A OS=Saccharomyces cerevisiae (strain ATCC 204508 / S288c) OX=559292 GN=RPL8A PE=1 SV=4;sp|P29453|RL8B_YEAST 60S ribosomal protein L8-B OS=Saccharomyces cerevisiae (strain ATCC 204508 / S288c) OX=559292 GN=RPL8	2	9	9	9	8	8	8	8	8	8	8	8	8	8	8	8	8	8	8	8	8	8	36.7	36.7	36.7	28.124	256	256;256	0	46.827	By MS/MS	By MS/MS	By MS/MS	By MS/MS	By MS/MS	By MS/MS	31.6	31.6	31.6	31.6	33.6	31.6
P17255	P17255	18	18	18	V-type proton ATPase catalytic subunit A;Endonuclease PI-SceI	VMA1	sp|P17255|VATA_YEAST V-type proton ATPase catalytic subunit A OS=Saccharomyces cerevisiae (strain ATCC 204508 / S288c) OX=559292 GN=VMA1 PE=1 SV=3	1	18	18	18	16	14	16	16	17	15	16	14	16	16	17	15	16	14	16	16	17	15	21.9	21.9	21.9	118.64	1071	1071	0	141.91	By MS/MS	By MS/MS	By MS/MS	By MS/MS	By MS/MS	By MS/MS	17.8	15.4	20.1	19.7	20.4	19
P17555	P17555	1	1	1	Adenylyl cyclase-associated protein	SRV2	sp|P17555|CAP_YEAST Adenylyl cyclase-associated protein OS=Saccharomyces cerevisiae (strain ATCC 204508 / S288c) OX=559292 GN=SRV2 PE=1 SV=1	1	1	1	1	1	1	1	1	1	1	1	1	1	1	1	1	1	1	1	1	1	1	2.5	2.5	2.5	57.521	526	526	0	3.3661	By matching	By MS/MS	By matching	By MS/MS	By MS/MS	By MS/MS	2.5	2.5	2.5	2.5	2.5	2.5
P17891	P17891	1	1	1	Clathrin light chain	CLC1	sp|P17891|CLC1_YEAST Clathrin light chain OS=Saccharomyces cerevisiae (strain ATCC 204508 / S288c) OX=559292 GN=CLC1 PE=1 SV=1	1	1	1	1	0	1	0	0	0	0	0	1	0	0	0	0	0	1	0	0	0	0	4.7	4.7	4.7	26.531	233	233	0.0096339	0.75573		By MS/MS					0	4.7	0	0	0	0
P18239	P18239	5	5	5	ADP,ATP carrier protein 2	PET9	sp|P18239|ADT2_YEAST ADP,ATP carrier protein 2 OS=Saccharomyces cerevisiae (strain ATCC 204508 / S288c) OX=559292 GN=PET9 PE=1 SV=2	1	5	5	5	5	5	5	5	5	5	5	5	5	5	5	5	5	5	5	5	5	5	20.1	20.1	20.1	34.426	318	318	0	36.378	By MS/MS	By MS/MS	By MS/MS	By MS/MS	By MS/MS	By MS/MS	20.1	20.1	20.1	20.1	20.1	20.1
P18409	P18409	2	2	2	Mitochondrial distribution and morphology protein 10	MDM10	sp|P18409|MDM10_YEAST Mitochondrial distribution and morphology protein 10 OS=Saccharomyces cerevisiae (strain ATCC 204508 / S288c) OX=559292 GN=MDM10 PE=1 SV=5	1	2	2	2	2	2	1	2	2	2	2	2	1	2	2	2	2	2	1	2	2	2	5.3	5.3	5.3	56.236	493	493	0	14.896	By MS/MS	By MS/MS	By MS/MS	By MS/MS	By MS/MS	By MS/MS	5.3	5.3	3	5.3	5.3	5.3
P18759	P18759	1	1	1	Vesicular-fusion protein SEC18	SEC18	sp|P18759|SEC18_YEAST Vesicular-fusion protein SEC18 OS=Saccharomyces cerevisiae (strain ATCC 204508 / S288c) OX=559292 GN=SEC18 PE=1 SV=2	1	1	1	1	1	1	1	1	1	1	1	1	1	1	1	1	1	1	1	1	1	1	1.6	1.6	1.6	84.055	758	758	0.0021097	1.2117	By MS/MS	By MS/MS	By MS/MS	By MS/MS	By MS/MS	By MS/MS	1.6	1.6	1.6	1.6	1.6	1.6
P19097	P19097	6	6	6	Fatty acid synthase subunit alpha;Acyl carrier;3-oxoacyl-[acyl-carrier-protein] reductase;3-oxoacyl-[acyl-carrier-protein] synthase	FAS2	sp|P19097|FAS2_YEAST Fatty acid synthase subunit alpha OS=Saccharomyces cerevisiae (strain ATCC 204508 / S288c) OX=559292 GN=FAS2 PE=1 SV=2	1	6	6	6	6	5	5	6	5	6	6	5	5	6	5	6	6	5	5	6	5	6	4.1	4.1	4.1	206.94	1887	1887	0	11.408	By MS/MS	By MS/MS	By MS/MS	By MS/MS	By MS/MS	By MS/MS	4.1	3.4	3.4	4.1	3.4	4.1
P19262	P19262	5	5	5	Dihydrolipoyllysine-residue succinyltransferase component of 2-oxoglutarate dehydrogenase complex, mitochondrial	KGD2	sp|P19262|ODO2_YEAST Dihydrolipoyllysine-residue succinyltransferase component of 2-oxoglutarate dehydrogenase complex, mitochondrial OS=Saccharomyces cerevisiae (strain ATCC 204508 / S288c) OX=559292 GN=KGD2 PE=1 SV=2	1	5	5	5	5	5	5	5	5	5	5	5	5	5	5	5	5	5	5	5	5	5	13.2	13.2	13.2	50.43	463	463	0	35.299	By MS/MS	By MS/MS	By MS/MS	By MS/MS	By MS/MS	By MS/MS	13.2	13.2	13.2	13.2	13.2	13.2
P19414	P19414	1	1	1	Aconitate hydratase, mitochondrial	ACO1	sp|P19414|ACON_YEAST Aconitate hydratase, mitochondrial OS=Saccharomyces cerevisiae (strain ATCC 204508 / S288c) OX=559292 GN=ACO1 PE=1 SV=2	1	1	1	1	1	1	1	1	1	1	1	1	1	1	1	1	1	1	1	1	1	1	1.9	1.9	1.9	85.367	778	778	0	2.2513	By MS/MS	By MS/MS	By matching	By matching	By matching	By matching	1.9	1.9	1.9	1.9	1.9	1.9
P19882	P19882	13	13	13	Heat shock protein 60, mitochondrial	HSP60	sp|P19882|HSP60_YEAST Heat shock protein 60, mitochondrial OS=Saccharomyces cerevisiae (strain ATCC 204508 / S288c) OX=559292 GN=HSP60 PE=1 SV=1	1	13	13	13	13	13	13	13	12	12	13	13	13	13	12	12	13	13	13	13	12	12	29	29	29	60.751	572	572	0	123.7	By MS/MS	By MS/MS	By MS/MS	By MS/MS	By MS/MS	By MS/MS	29	29	29	29	26.7	26.7
P20424	P20424	1	1	1	Signal recognition particle subunit SRP54	SRP54	sp|P20424|SRP54_YEAST Signal recognition particle subunit SRP54 OS=Saccharomyces cerevisiae (strain ATCC 204508 / S288c) OX=559292 GN=SRP54 PE=1 SV=2	1	1	1	1	1	1	1	1	1	0	1	1	1	1	1	0	1	1	1	1	1	0	3.7	3.7	3.7	59.624	541	541	0	60.755	By MS/MS	By matching	By MS/MS	By MS/MS	By MS/MS		3.7	3.7	3.7	3.7	3.7	0
P20435	P20435	1	1	1	DNA-directed RNA polymerases I, II, and III subunit RPABC2	RPO26	sp|P20435|RPAB2_YEAST DNA-directed RNA polymerases I, II, and III subunit RPABC2 OS=Saccharomyces cerevisiae (strain ATCC 204508 / S288c) OX=559292 GN=RPO26 PE=1 SV=1	1	1	1	1	1	1	0	1	0	0	1	1	0	1	0	0	1	1	0	1	0	0	12.3	12.3	12.3	17.91	155	155	0	3.8029	By MS/MS	By MS/MS		By matching			12.3	12.3	0	12.3	0	0
P20449	P20449	1	1	1	ATP-dependent RNA helicase DBP5	DBP5	sp|P20449|DBP5_YEAST ATP-dependent RNA helicase DBP5 OS=Saccharomyces cerevisiae (strain ATCC 204508 / S288c) OX=559292 GN=DBP5 PE=1 SV=2	1	1	1	1	1	0	0	0	1	1	1	0	0	0	1	1	1	0	0	0	1	1	3.3	3.3	3.3	53.873	482	482	0	2.3891	By MS/MS				By matching	By MS/MS	3.3	0	0	0	3.3	3.3
P20484	P20484	1	1	1	Protein MAK11	MAK11	sp|P20484|MAK11_YEAST Protein MAK11 OS=Saccharomyces cerevisiae (strain ATCC 204508 / S288c) OX=559292 GN=MAK11 PE=1 SV=2	1	1	1	1	0	0	1	0	0	0	0	0	1	0	0	0	0	0	1	0	0	0	2.7	2.7	2.7	47.29	414	414	0.0095969	0.75146			By MS/MS				0	0	2.7	0	0	0
P20606	P20606	3	3	3	Small COPII coat GTPase SAR1	SAR1	sp|P20606|SAR1_YEAST Small COPII coat GTPase SAR1 OS=Saccharomyces cerevisiae (strain ATCC 204508 / S288c) OX=559292 GN=SAR1 PE=1 SV=1	1	3	3	3	3	1	3	2	2	3	3	1	3	2	2	3	3	1	3	2	2	3	19.5	19.5	19.5	21.45	190	190	0	8.9933	By MS/MS	By MS/MS	By MS/MS	By matching	By MS/MS	By MS/MS	19.5	6.8	19.5	12.6	13.7	19.5
P20795	P20795	7	7	7	Vacuolar protein sorting-associated protein 33	VPS33	sp|P20795|VPS33_YEAST Vacuolar protein sorting-associated protein 33 OS=Saccharomyces cerevisiae (strain ATCC 204508 / S288c) OX=559292 GN=VPS33 PE=1 SV=1	1	7	7	7	7	5	6	0	0	0	7	5	6	0	0	0	7	5	6	0	0	0	14.2	14.2	14.2	79.27	691	691	0	55.782	By MS/MS	By MS/MS	By MS/MS				14.2	7.2	10	0	0	0
P20967	P20967	5	5	5	2-oxoglutarate dehydrogenase, mitochondrial	KGD1	sp|P20967|ODO1_YEAST 2-oxoglutarate dehydrogenase, mitochondrial OS=Saccharomyces cerevisiae (strain ATCC 204508 / S288c) OX=559292 GN=KGD1 PE=1 SV=2	1	5	5	5	3	2	4	4	3	4	3	2	4	4	3	4	3	2	4	4	3	4	8.6	8.6	8.6	114.41	1014	1014	0	42.457	By MS/MS	By MS/MS	By MS/MS	By MS/MS	By MS/MS	By MS/MS	3.6	2.2	6.4	5.7	5	6.4
P21242	P21242	1	1	1	Probable proteasome subunit alpha type-7	PRE10	sp|P21242|PSA7_YEAST Probable proteasome subunit alpha type-7 OS=Saccharomyces cerevisiae (strain ATCC 204508 / S288c) OX=559292 GN=PRE10 PE=1 SV=2	1	1	1	1	1	1	1	1	1	1	1	1	1	1	1	1	1	1	1	1	1	1	4.2	4.2	4.2	31.536	288	288	0	2.2568	By MS/MS	By MS/MS	By MS/MS	By MS/MS	By MS/MS	By MS/MS	4.2	4.2	4.2	4.2	4.2	4.2
P21243	P21243	3	3	3	Proteasome subunit alpha type-1	SCL1	sp|P21243|PSA1_YEAST Proteasome subunit alpha type-1 OS=Saccharomyces cerevisiae (strain ATCC 204508 / S288c) OX=559292 GN=SCL1 PE=1 SV=1	1	3	3	3	1	2	3	3	2	3	1	2	3	3	2	3	1	2	3	3	2	3	14.7	14.7	14.7	28.001	252	252	0	3.4867	By MS/MS	By MS/MS	By MS/MS	By MS/MS	By MS/MS	By MS/MS	5.2	10.3	14.7	14.7	10.3	14.7
P21306	P21306	2	2	2	ATP synthase subunit epsilon, mitochondrial	ATP15	sp|P21306|ATP5E_YEAST ATP synthase subunit epsilon, mitochondrial OS=Saccharomyces cerevisiae (strain ATCC 204508 / S288c) OX=559292 GN=ATP15 PE=1 SV=2	1	2	2	2	2	2	2	1	2	2	2	2	2	1	2	2	2	2	2	1	2	2	35.5	35.5	35.5	6.7425	62	62	0	1.6113	By MS/MS	By MS/MS	By MS/MS	By MS/MS	By MS/MS	By MS/MS	35.5	35.5	35.5	17.7	35.5	35.5
P21524	P21524	3	3	3	Ribonucleoside-diphosphate reductase large chain 1	RNR1	sp|P21524|RIR1_YEAST Ribonucleoside-diphosphate reductase large chain 1 OS=Saccharomyces cerevisiae (strain ATCC 204508 / S288c) OX=559292 GN=RNR1 PE=1 SV=2	1	3	3	3	2	3	3	3	1	2	2	3	3	3	1	2	2	3	3	3	1	2	3.8	3.8	3.8	99.56	888	888	0	5.6597	By MS/MS	By MS/MS	By MS/MS	By MS/MS	By MS/MS	By MS/MS	2	3.8	3.8	3.8	0.8	2
P21560	P21560	11	11	11	Protein CBP3, mitochondrial	CBP3	sp|P21560|CBP3_YEAST Protein CBP3, mitochondrial OS=Saccharomyces cerevisiae (strain ATCC 204508 / S288c) OX=559292 GN=CBP3 PE=1 SV=1	1	11	11	11	11	11	11	11	11	11	11	11	11	11	11	11	11	11	11	11	11	11	35.5	35.5	35.5	39.083	335	335	0	199.45	By MS/MS	By MS/MS	By MS/MS	By MS/MS	By MS/MS	By MS/MS	35.5	35.5	35.5	35.5	35.5	35.5
P21954;P53982	P21954;P53982	2;1	2;1	2;1	Isocitrate dehydrogenase [NADP], mitochondrial;Isocitrate dehydrogenase [NADP]	IDP1;IDP3	sp|P21954|IDHP_YEAST Isocitrate dehydrogenase [NADP], mitochondrial OS=Saccharomyces cerevisiae (strain ATCC 204508 / S288c) OX=559292 GN=IDP1 PE=1 SV=1;sp|P53982|IDHH_YEAST Isocitrate dehydrogenase [NADP] OS=Saccharomyces cerevisiae (strain ATCC 204508 /	2	2	2	2	2	2	2	2	2	2	2	2	2	2	2	2	2	2	2	2	2	2	4.7	4.7	4.7	48.19	428	428;420	0	1.9219	By MS/MS	By MS/MS	By MS/MS	By MS/MS	By MS/MS	By MS/MS	4.7	4.7	4.7	4.7	4.7	4.7
P22137	P22137	2	2	2	Clathrin heavy chain	CHC1	sp|P22137|CLH_YEAST Clathrin heavy chain OS=Saccharomyces cerevisiae (strain ATCC 204508 / S288c) OX=559292 GN=CHC1 PE=1 SV=1	1	2	2	2	2	1	0	1	1	1	2	1	0	1	1	1	2	1	0	1	1	1	1.1	1.1	1.1	187.23	1653	1653	0.0060362	0.92081	By MS/MS	By MS/MS		By matching	By MS/MS	By MS/MS	1.1	0.4	0	0.4	0.4	0.4
P22146	P22146	3	3	3	1,3-beta-glucanosyltransferase GAS1	GAS1	sp|P22146|GAS1_YEAST 1,3-beta-glucanosyltransferase GAS1 OS=Saccharomyces cerevisiae (strain ATCC 204508 / S288c) OX=559292 GN=GAS1 PE=1 SV=2	1	3	3	3	3	1	1	2	3	1	3	1	1	2	3	1	3	1	1	2	3	1	8.9	8.9	8.9	59.582	559	559	0	17.264	By MS/MS	By matching	By matching	By matching	By MS/MS	By matching	8.9	3.9	3.9	6.4	8.9	3.9
P22202	P22202	8	2	1	Heat shock protein SSA4	SSA4	sp|P22202|HSP74_YEAST Heat shock protein SSA4 OS=Saccharomyces cerevisiae (strain ATCC 204508 / S288c) OX=559292 GN=SSA4 PE=1 SV=3	1	8	2	1	8	8	8	8	7	8	2	2	2	2	1	2	1	1	1	1	0	1	16.2	4.4	2.3	69.65	642	642	0.0098619	0.84135	By MS/MS	By MS/MS	By MS/MS	By MS/MS	By MS/MS	By MS/MS	16.2	16.2	16.2	16.2	13.9	16.2
P22217	P22217	2	2	2	Thioredoxin-1	TRX1	sp|P22217|TRX1_YEAST Thioredoxin-1 OS=Saccharomyces cerevisiae (strain ATCC 204508 / S288c) OX=559292 GN=TRX1 PE=1 SV=3	1	2	2	2	2	1	2	1	0	1	2	1	2	1	0	1	2	1	2	1	0	1	24.3	24.3	24.3	11.235	103	103	0	10.431	By MS/MS	By MS/MS	By MS/MS	By MS/MS		By MS/MS	24.3	11.7	24.3	11.7	0	11.7
P22803	P22803	2	2	2	Thioredoxin-2	TRX2	sp|P22803|TRX2_YEAST Thioredoxin-2 OS=Saccharomyces cerevisiae (strain ATCC 204508 / S288c) OX=559292 GN=TRX2 PE=1 SV=3	1	2	2	2	2	2	2	2	2	2	2	2	2	2	2	2	2	2	2	2	2	2	25	25	25	11.204	104	104	0	12.685	By MS/MS	By MS/MS	By MS/MS	By MS/MS	By MS/MS	By MS/MS	25	25	25	25	25	25
P22943	P22943	3	3	3	12 kDa heat shock protein	HSP12	sp|P22943|HSP12_YEAST 12 kDa heat shock protein OS=Saccharomyces cerevisiae (strain ATCC 204508 / S288c) OX=559292 GN=HSP12 PE=1 SV=1	1	3	3	3	3	3	2	2	2	3	3	3	2	2	2	3	3	3	2	2	2	3	34.9	34.9	34.9	11.693	109	109	0	15.761	By MS/MS	By MS/MS	By MS/MS	By MS/MS	By MS/MS	By MS/MS	34.9	34.9	23.9	21.1	23.9	34.9
P23248	P23248	9	9	2	40S ribosomal protein S1-B	RPS1B	sp|P23248|RS3A2_YEAST 40S ribosomal protein S1-B OS=Saccharomyces cerevisiae (strain ATCC 204508 / S288c) OX=559292 GN=RPS1B PE=1 SV=3	1	9	9	2	8	7	8	8	9	8	8	7	8	8	9	8	1	1	1	1	2	1	33.7	33.7	8.2	28.812	255	255	0	26.59	By MS/MS	By MS/MS	By MS/MS	By MS/MS	By MS/MS	By MS/MS	28.6	24.7	28.6	28.6	33.7	28.6
P23254	P23254	8	8	8	Transketolase 1	TKL1	sp|P23254|TKT1_YEAST Transketolase 1 OS=Saccharomyces cerevisiae (strain ATCC 204508 / S288c) OX=559292 GN=TKL1 PE=1 SV=4	1	8	8	8	8	8	8	7	7	8	8	8	8	7	7	8	8	8	8	7	7	8	15.3	15.3	15.3	73.805	680	680	0	71.999	By MS/MS	By MS/MS	By MS/MS	By MS/MS	By MS/MS	By MS/MS	15.3	15.3	15.3	13.2	12.6	15.3
P23301	P23301	4	4	4	Eukaryotic translation initiation factor 5A-1	HYP2	sp|P23301|IF5A1_YEAST Eukaryotic translation initiation factor 5A-1 OS=Saccharomyces cerevisiae (strain ATCC 204508 / S288c) OX=559292 GN=HYP2 PE=1 SV=3	1	4	4	4	4	4	2	4	4	3	4	4	2	4	4	3	4	4	2	4	4	3	30.6	30.6	30.6	17.114	157	157	0	66.051	By MS/MS	By MS/MS	By MS/MS	By MS/MS	By MS/MS	By MS/MS	30.6	30.6	19.1	30.6	30.6	30.6
P23585	P23585	2	2	2	High-affinity glucose transporter HXT2	HXT2	sp|P23585|HXT2_YEAST High-affinity glucose transporter HXT2 OS=Saccharomyces cerevisiae (strain ATCC 204508 / S288c) OX=559292 GN=HXT2 PE=1 SV=1	1	2	2	2	1	1	2	1	1	1	1	1	2	1	1	1	1	1	2	1	1	1	5.4	5.4	5.4	59.84	541	541	0	1.4762	By MS/MS	By MS/MS	By MS/MS	By MS/MS	By MS/MS	By MS/MS	2	2	5.4	2	2	2
P23638	P23638	2	2	2	Proteasome subunit alpha type-3	PRE9	sp|P23638|PSA3_YEAST Proteasome subunit alpha type-3 OS=Saccharomyces cerevisiae (strain ATCC 204508 / S288c) OX=559292 GN=PRE9 PE=1 SV=1	1	2	2	2	2	2	2	2	1	2	2	2	2	2	1	2	2	2	2	2	1	2	8.5	8.5	8.5	28.714	258	258	0	5.2706	By MS/MS	By MS/MS	By MS/MS	By MS/MS	By MS/MS	By MS/MS	8.5	8.5	8.5	8.5	3.1	8.5
P23641	P23641	4	4	4	Mitochondrial phosphate carrier protein;Mitochondrial phosphate carrier protein, N-terminally processed	MIR1	sp|P23641|MPCP_YEAST Mitochondrial phosphate carrier protein OS=Saccharomyces cerevisiae (strain ATCC 204508 / S288c) OX=559292 GN=MIR1 PE=1 SV=1	1	4	4	4	4	2	3	2	2	2	4	2	3	2	2	2	4	2	3	2	2	2	19.9	19.9	19.9	32.812	311	311	0	6.7374	By MS/MS	By MS/MS	By MS/MS	By MS/MS	By MS/MS	By MS/MS	19.9	5.1	16.1	5.1	5.1	5.1
P23643	P23643	6	6	6	Vacuolar protein sorting-associated protein 3	VPS3	sp|P23643|VPS3_YEAST Vacuolar protein sorting-associated protein 3 OS=Saccharomyces cerevisiae (strain ATCC 204508 / S288c) OX=559292 GN=VPS3 PE=1 SV=1	1	6	6	6	6	5	5	0	0	0	6	5	5	0	0	0	6	5	5	0	0	0	9.5	9.5	9.5	116.92	1011	1011	0	41.138	By MS/MS	By MS/MS	By MS/MS				9.5	8.5	8.5	0	0	0
P23644	P23644	2	2	2	Mitochondrial import receptor subunit TOM40	TOM40	sp|P23644|TOM40_YEAST Mitochondrial import receptor subunit TOM40 OS=Saccharomyces cerevisiae (strain ATCC 204508 / S288c) OX=559292 GN=TOM40 PE=1 SV=1	1	2	2	2	1	1	1	1	1	2	1	1	1	1	1	2	1	1	1	1	1	2	11.1	11.1	11.1	42.038	387	387	0	16.668	By MS/MS	By MS/MS	By MS/MS	By MS/MS	By MS/MS	By MS/MS	4.1	4.1	4.1	4.1	4.1	11.1
P24783	P24783	5	4	4	ATP-dependent RNA helicase DBP2	DBP2	sp|P24783|DBP2_YEAST ATP-dependent RNA helicase DBP2 OS=Saccharomyces cerevisiae (strain ATCC 204508 / S288c) OX=559292 GN=DBP2 PE=1 SV=1	1	5	4	4	4	5	5	5	4	4	3	4	4	4	3	3	3	4	4	4	3	3	11.7	9.7	9.7	60.999	546	546	0	3.1052	By MS/MS	By MS/MS	By MS/MS	By MS/MS	By MS/MS	By MS/MS	8.1	11.7	11.7	11.7	8.1	8.1
P25045	P25045	2	2	2	Serine palmitoyltransferase 1	LCB1	sp|P25045|LCB1_YEAST Serine palmitoyltransferase 1 OS=Saccharomyces cerevisiae (strain ATCC 204508 / S288c) OX=559292 GN=LCB1 PE=1 SV=2	1	2	2	2	2	2	0	1	1	1	2	2	0	1	1	1	2	2	0	1	1	1	4.8	4.8	4.8	62.206	558	558	0	2.1045	By MS/MS	By MS/MS		By matching	By matching	By matching	4.8	4.8	0	2.3	2.3	2.3
P25087	P25087	5	5	5	Sterol 24-C-methyltransferase	ERG6	sp|P25087|ERG6_YEAST Sterol 24-C-methyltransferase OS=Saccharomyces cerevisiae (strain ATCC 204508 / S288c) OX=559292 GN=ERG6 PE=1 SV=4	1	5	5	5	4	5	4	4	4	4	4	5	4	4	4	4	4	5	4	4	4	4	15.9	15.9	15.9	43.43	383	383	0	15.866	By MS/MS	By MS/MS	By MS/MS	By MS/MS	By MS/MS	By MS/MS	11.5	15.9	11.5	11.5	11.5	11.5
P25294	P25294	5	5	5	Protein SIS1	SIS1	sp|P25294|SIS1_YEAST Protein SIS1 OS=Saccharomyces cerevisiae (strain ATCC 204508 / S288c) OX=559292 GN=SIS1 PE=1 SV=1	1	5	5	5	5	5	5	5	4	4	5	5	5	5	4	4	5	5	5	5	4	4	19.3	19.3	19.3	37.59	352	352	0	8.9932	By MS/MS	By MS/MS	By MS/MS	By MS/MS	By MS/MS	By MS/MS	19.3	19.3	19.3	19.3	15.3	13.4
P25302	P25302	1	1	1	Regulatory protein SWI4	SWI4	sp|P25302|SWI4_YEAST Regulatory protein SWI4 OS=Saccharomyces cerevisiae (strain ATCC 204508 / S288c) OX=559292 GN=SWI4 PE=1 SV=2	1	1	1	1	0	1	0	0	1	0	0	1	0	0	1	0	0	1	0	0	1	0	1.1	1.1	1.1	123.8	1093	1093	0.0094877	0.70364		By MS/MS			By MS/MS		0	1.1	0	0	1.1	0
P25342	P25342	14	14	14	Cell division control protein 10	CDC10	sp|P25342|CDC10_YEAST Cell division control protein 10 OS=Saccharomyces cerevisiae (strain ATCC 204508 / S288c) OX=559292 GN=CDC10 PE=1 SV=1	1	14	14	14	14	14	14	14	14	14	14	14	14	14	14	14	14	14	14	14	14	14	59	59	59	37.024	322	322	0	323.31	By MS/MS	By MS/MS	By MS/MS	By MS/MS	By MS/MS	By MS/MS	59	59	59	59	59	59
P25349	P25349	3	3	3	Flavoprotein-like protein YCP4	YCP4	sp|P25349|YCP4_YEAST Flavoprotein-like protein YCP4 OS=Saccharomyces cerevisiae (strain ATCC 204508 / S288c) OX=559292 GN=YCP4 PE=1 SV=1	1	3	3	3	2	3	3	3	2	2	2	3	3	3	2	2	2	3	3	3	2	2	14.6	14.6	14.6	26.35	247	247	0	6.1192	By MS/MS	By MS/MS	By MS/MS	By MS/MS	By MS/MS	By MS/MS	11.3	14.6	14.6	14.6	11.3	11.3
P25367	P25367	1	1	1	[PIN+] prion protein RNQ1	RNQ1	sp|P25367|RNQ1_YEAST [PIN+] prion protein RNQ1 OS=Saccharomyces cerevisiae (strain ATCC 204508 / S288c) OX=559292 GN=RNQ1 PE=1 SV=2	1	1	1	1	1	1	1	1	1	1	1	1	1	1	1	1	1	1	1	1	1	1	4.9	4.9	4.9	42.579	405	405	0	4.6623	By MS/MS	By MS/MS	By MS/MS	By MS/MS	By MS/MS	By MS/MS	4.9	4.9	4.9	4.9	4.9	4.9
P25443	P25443	8	8	8	40S ribosomal protein S2	RPS2	sp|P25443|RS2_YEAST 40S ribosomal protein S2 OS=Saccharomyces cerevisiae (strain ATCC 204508 / S288c) OX=559292 GN=RPS2 PE=1 SV=3	1	8	8	8	8	6	7	7	7	7	8	6	7	7	7	7	8	6	7	7	7	7	46.9	46.9	46.9	27.449	254	254	0	27.108	By MS/MS	By MS/MS	By MS/MS	By MS/MS	By MS/MS	By MS/MS	46.9	28.7	44.1	44.1	44.1	44.1
P25491	P25491	8	8	8	Mitochondrial protein import protein MAS5	YDJ1	sp|P25491|MAS5_YEAST Mitochondrial protein import protein MAS5 OS=Saccharomyces cerevisiae (strain ATCC 204508 / S288c) OX=559292 GN=YDJ1 PE=1 SV=1	1	8	8	8	7	7	6	6	6	7	7	7	6	6	6	7	7	7	6	6	6	7	28.1	28.1	28.1	44.67	409	409	0	91.266	By MS/MS	By MS/MS	By MS/MS	By MS/MS	By MS/MS	By MS/MS	24.9	24.9	22	21.5	21.5	24.7
P25567	P25567	2	2	2	RNA-binding protein SRO9	SRO9	sp|P25567|SRO9_YEAST RNA-binding protein SRO9 OS=Saccharomyces cerevisiae (strain ATCC 204508 / S288c) OX=559292 GN=SRO9 PE=1 SV=2	1	2	2	2	2	2	2	2	2	2	2	2	2	2	2	2	2	2	2	2	2	2	7.6	7.6	7.6	48.059	434	434	0	4.6928	By MS/MS	By MS/MS	By MS/MS	By MS/MS	By MS/MS	By MS/MS	7.6	7.6	7.6	7.6	7.6	7.6
P25694	P25694	3	3	3	Cell division control protein 48	CDC48	sp|P25694|CDC48_YEAST Cell division control protein 48 OS=Saccharomyces cerevisiae (strain ATCC 204508 / S288c) OX=559292 GN=CDC48 PE=1 SV=3	1	3	3	3	2	2	2	2	2	2	2	2	2	2	2	2	2	2	2	2	2	2	5.4	5.4	5.4	91.995	835	835	0	4.5524	By matching	By MS/MS	By matching	By MS/MS	By MS/MS	By MS/MS	3.4	3.4	3.7	3.4	3.7	3.4
P26263	P26263	2	1	1	Pyruvate decarboxylase isozyme 3	PDC6	sp|P26263|PDC6_YEAST Pyruvate decarboxylase isozyme 3 OS=Saccharomyces cerevisiae (strain ATCC 204508 / S288c) OX=559292 GN=PDC6 PE=1 SV=3	1	2	1	1	2	2	2	1	2	1	1	1	1	1	1	1	1	1	1	1	1	1	5.3	2	2	61.58	563	563	0	1.6488	By MS/MS	By MS/MS	By MS/MS	By MS/MS	By MS/MS	By MS/MS	5.3	5.3	5.3	2	5.3	2
P26321	P26321	8	8	8	60S ribosomal protein L5	RPL5	sp|P26321|RL5_YEAST 60S ribosomal protein L5 OS=Saccharomyces cerevisiae (strain ATCC 204508 / S288c) OX=559292 GN=RPL5 PE=1 SV=4	1	8	8	8	8	8	7	7	8	8	8	8	7	7	8	8	8	8	7	7	8	8	31.6	31.6	31.6	33.714	297	297	0	141.15	By MS/MS	By MS/MS	By MS/MS	By MS/MS	By MS/MS	By MS/MS	31.6	31.6	25.9	25.9	31.6	31.6
P26783	P26783	5	5	5	40S ribosomal protein S5	RPS5	sp|P26783|RS5_YEAST 40S ribosomal protein S5 OS=Saccharomyces cerevisiae (strain ATCC 204508 / S288c) OX=559292 GN=RPS5 PE=1 SV=3	1	5	5	5	5	5	5	5	5	5	5	5	5	5	5	5	5	5	5	5	5	5	33.8	33.8	33.8	25.038	225	225	0	143.03	By MS/MS	By MS/MS	By MS/MS	By MS/MS	By MS/MS	By MS/MS	33.8	33.8	33.8	33.8	33.8	33.8
P26784	P26784	6	6	3	60S ribosomal protein L16-A	RPL16A	sp|P26784|RL16A_YEAST 60S ribosomal protein L16-A OS=Saccharomyces cerevisiae (strain ATCC 204508 / S288c) OX=559292 GN=RPL16A PE=1 SV=3	1	6	6	3	6	5	5	5	4	3	6	5	5	5	4	3	3	2	2	2	2	2	29.6	29.6	19.1	22.201	199	199	0	68.692	By MS/MS	By MS/MS	By MS/MS	By MS/MS	By MS/MS	By MS/MS	29.6	23.6	23.6	23.6	20.1	17.1
P26785	P26785	5	2	2	60S ribosomal protein L16-B	RPL16B	sp|P26785|RL16B_YEAST 60S ribosomal protein L16-B OS=Saccharomyces cerevisiae (strain ATCC 204508 / S288c) OX=559292 GN=RPL16B PE=1 SV=3	1	5	2	2	5	5	5	5	4	3	2	2	2	2	2	2	2	2	2	2	2	2	24.2	13.6	13.6	22.249	198	198	0	64.491	By MS/MS	By MS/MS	By MS/MS	By MS/MS	By MS/MS	By MS/MS	24.2	24.2	24.2	24.2	20.7	17.7
P26786;P48164	P26786	7;3	7;3	7;3	40S ribosomal protein S7-A	RPS7A	sp|P26786|RS7A_YEAST 40S ribosomal protein S7-A OS=Saccharomyces cerevisiae (strain ATCC 204508 / S288c) OX=559292 GN=RPS7A PE=1 SV=4	2	7	7	7	7	7	7	7	7	7	7	7	7	7	7	7	7	7	7	7	7	7	50	50	50	21.622	190	190;190	0	121.22	By MS/MS	By MS/MS	By MS/MS	By MS/MS	By MS/MS	By MS/MS	50	50	50	50	50	50
P27476	P27476	5	5	5	Nuclear localization sequence-binding protein	NSR1	sp|P27476|NSR1_YEAST Nuclear localization sequence-binding protein OS=Saccharomyces cerevisiae (strain ATCC 204508 / S288c) OX=559292 GN=NSR1 PE=1 SV=1	1	5	5	5	5	5	5	5	5	5	5	5	5	5	5	5	5	5	5	5	5	5	14.5	14.5	14.5	44.535	414	414	0	27.682	By MS/MS	By MS/MS	By MS/MS	By MS/MS	By MS/MS	By MS/MS	14.5	14.5	14.5	14.5	14.5	14.5
P27614	P27614	3	3	3	Carboxypeptidase S	CPS1	sp|P27614|CBPS_YEAST Carboxypeptidase S OS=Saccharomyces cerevisiae (strain ATCC 204508 / S288c) OX=559292 GN=CPS1 PE=1 SV=2	1	3	3	3	3	3	3	3	3	3	3	3	3	3	3	3	3	3	3	3	3	3	6.2	6.2	6.2	64.596	576	576	0	4.5975	By MS/MS	By MS/MS	By MS/MS	By MS/MS	By MS/MS	By MS/MS	6.2	6.2	6.2	6.2	6.2	6.2
P27801;Q12171	P27801	14;1	14;1	14;1	Vacuolar membrane protein PEP3	PEP3	sp|P27801|PEP3_YEAST Vacuolar membrane protein PEP3 OS=Saccharomyces cerevisiae (strain ATCC 204508 / S288c) OX=559292 GN=PEP3 PE=1 SV=1	2	14	14	14	14	13	14	0	0	0	14	13	14	0	0	0	14	13	14	0	0	0	18.5	18.5	18.5	107.4	918	918;622	0	81.564	By MS/MS	By MS/MS	By MS/MS				18.5	16.6	18.5	0	0	0
P28007	P28007	1	1	1	H/ACA ribonucleoprotein complex subunit 1	GAR1	sp|P28007|GAR1_YEAST H/ACA ribonucleoprotein complex subunit GAR1 OS=Saccharomyces cerevisiae (strain ATCC 204508 / S288c) OX=559292 GN=GAR1 PE=1 SV=1	1	1	1	1	1	1	1	1	1	1	1	1	1	1	1	1	1	1	1	1	1	1	7.8	7.8	7.8	21.48	205	205	0	2.2994	By MS/MS	By MS/MS	By matching	By MS/MS	By MS/MS	By MS/MS	7.8	7.8	7.8	7.8	7.8	7.8
P28777	P28777	1	1	1	Chorismate synthase	ARO2	sp|P28777|AROC_YEAST Chorismate synthase OS=Saccharomyces cerevisiae (strain ATCC 204508 / S288c) OX=559292 GN=ARO2 PE=1 SV=1	1	1	1	1	1	1	0	0	0	1	1	1	0	0	0	1	1	1	0	0	0	1	3.7	3.7	3.7	40.838	376	376	0	1.4835	By MS/MS	By MS/MS				By matching	3.7	3.7	0	0	0	3.7
P28834	P28834	3	3	3	Isocitrate dehydrogenase [NAD] subunit 1, mitochondrial	IDH1	sp|P28834|IDH1_YEAST Isocitrate dehydrogenase [NAD] subunit 1, mitochondrial OS=Saccharomyces cerevisiae (strain ATCC 204508 / S288c) OX=559292 GN=IDH1 PE=1 SV=2	1	3	3	3	2	2	3	2	3	2	2	2	3	2	3	2	2	2	3	2	3	2	7.8	7.8	7.8	39.324	360	360	0	10.302	By MS/MS	By MS/MS	By MS/MS	By MS/MS	By MS/MS	By MS/MS	4.7	4.7	7.8	4.7	7.8	4.7
P29311;P34730	P29311;P34730	6;4	6;4	6;4	Protein BMH1;Protein BMH2	BMH1;BMH2	sp|P29311|BMH1_YEAST Protein BMH1 OS=Saccharomyces cerevisiae (strain ATCC 204508 / S288c) OX=559292 GN=BMH1 PE=1 SV=4;sp|P34730|BMH2_YEAST Protein BMH2 OS=Saccharomyces cerevisiae (strain ATCC 204508 / S288c) OX=559292 GN=BMH2 PE=1 SV=3	2	6	6	6	6	5	5	5	6	5	6	5	5	5	6	5	6	5	5	5	6	5	32.6	32.6	32.6	30.091	267	267;273	0	67.167	By MS/MS	By MS/MS	By MS/MS	By MS/MS	By MS/MS	By MS/MS	32.6	28.8	28.8	28.8	32.6	28.8
P29547	P29547	2	2	2	Elongation factor 1-gamma 1	CAM1	sp|P29547|EF1G1_YEAST Elongation factor 1-gamma 1 OS=Saccharomyces cerevisiae (strain ATCC 204508 / S288c) OX=559292 GN=CAM1 PE=1 SV=2	1	2	2	2	1	2	1	1	2	1	1	2	1	1	2	1	1	2	1	1	2	1	5.1	5.1	5.1	47.087	415	415	0	3.4858	By MS/MS	By MS/MS	By MS/MS	By MS/MS	By MS/MS	By MS/MS	3.1	5.1	3.1	3.1	5.1	3.1
P30624	P30624	2	2	2	Long-chain-fatty-acid--CoA ligase 1	FAA1	sp|P30624|LCF1_YEAST Long-chain-fatty-acid--CoA ligase 1 OS=Saccharomyces cerevisiae (strain ATCC 204508 / S288c) OX=559292 GN=FAA1 PE=1 SV=1	1	2	2	2	2	2	2	2	2	2	2	2	2	2	2	2	2	2	2	2	2	2	3.6	3.6	3.6	77.865	700	700	0.006	0.9153	By MS/MS	By MS/MS	By MS/MS	By MS/MS	By MS/MS	By MS/MS	3.6	3.6	3.6	3.6	3.6	3.6
P30902	P30902	1	1	1	ATP synthase subunit d, mitochondrial	ATP7	sp|P30902|ATP7_YEAST ATP synthase subunit d, mitochondrial OS=Saccharomyces cerevisiae (strain ATCC 204508 / S288c) OX=559292 GN=ATP7 PE=1 SV=2	1	1	1	1	1	1	1	1	1	1	1	1	1	1	1	1	1	1	1	1	1	1	7.5	7.5	7.5	19.809	174	174	0	4.2603	By MS/MS	By MS/MS	By MS/MS	By MS/MS	By MS/MS	By MS/MS	7.5	7.5	7.5	7.5	7.5	7.5
P31116	P31116	4	4	4	Homoserine dehydrogenase	HOM6	sp|P31116|DHOM_YEAST Homoserine dehydrogenase OS=Saccharomyces cerevisiae (strain ATCC 204508 / S288c) OX=559292 GN=HOM6 PE=1 SV=1	1	4	4	4	3	3	3	2	4	3	3	3	3	2	4	3	3	3	3	2	4	3	12.8	12.8	12.8	38.502	359	359	0	6.0002	By MS/MS	By MS/MS	By MS/MS	By MS/MS	By MS/MS	By MS/MS	9.2	9.2	9.2	5.8	12.8	9.2
P31373	P31373	2	2	2	Cystathionine gamma-lyase	CYS3	sp|P31373|CYS3_YEAST Cystathionine gamma-lyase OS=Saccharomyces cerevisiae (strain ATCC 204508 / S288c) OX=559292 GN=CYS3 PE=1 SV=2	1	2	2	2	2	2	2	2	1	2	2	2	2	2	1	2	2	2	2	2	1	2	9.9	9.9	9.9	42.542	394	394	0	2.3888	By MS/MS	By matching	By matching	By MS/MS	By MS/MS	By matching	9.9	9.9	9.9	9.9	3.8	9.9
P31382;P47190	P31382	3;1	3;1	3;1	Dolichyl-phosphate-mannose--protein mannosyltransferase 2	PMT2	sp|P31382|PMT2_YEAST Dolichyl-phosphate-mannose--protein mannosyltransferase 2 OS=Saccharomyces cerevisiae (strain ATCC 204508 / S288c) OX=559292 GN=PMT2 PE=1 SV=2	2	3	3	3	2	3	3	3	3	2	2	3	3	3	3	2	2	3	3	3	3	2	4.1	4.1	4.1	86.869	759	759;753	0	9.3763	By MS/MS	By MS/MS	By MS/MS	By MS/MS	By MS/MS	By MS/MS	3.2	4.1	4.1	4.1	4.1	3.2
P31539	P31539	1	1	1	Heat shock protein 104	HSP104	sp|P31539|HS104_YEAST Heat shock protein 104 OS=Saccharomyces cerevisiae (strain ATCC 204508 / S288c) OX=559292 GN=HSP104 PE=1 SV=2	1	1	1	1	0	0	0	0	1	0	0	0	0	0	1	0	0	0	0	0	1	0	1.2	1.2	1.2	102.03	908	908	0	1.381					By MS/MS		0	0	0	0	1.2	0
P32074	P32074	2	2	2	Coatomer subunit gamma	SEC21	sp|P32074|COPG_YEAST Coatomer subunit gamma OS=Saccharomyces cerevisiae (strain ATCC 204508 / S288c) OX=559292 GN=SEC21 PE=1 SV=2	1	2	2	2	2	1	2	1	1	1	2	1	2	1	1	1	2	1	2	1	1	1	3.6	3.6	3.6	104.83	935	935	0	2.2337	By MS/MS	By MS/MS	By MS/MS	By MS/MS	By MS/MS	By MS/MS	3.6	1.3	3.6	1.3	1.3	1.3
P32178	P32178	4	4	4	Chorismate mutase	ARO7	sp|P32178|CHMU_YEAST Chorismate mutase OS=Saccharomyces cerevisiae (strain ATCC 204508 / S288c) OX=559292 GN=ARO7 PE=1 SV=1	1	4	4	4	4	4	4	4	3	3	4	4	4	4	3	3	4	4	4	4	3	3	17.2	17.2	17.2	29.747	256	256	0	6.5836	By MS/MS	By MS/MS	By MS/MS	By MS/MS	By MS/MS	By MS/MS	17.2	17.2	17.2	17.2	13.7	11.3
P32263	P32263	1	1	1	Pyrroline-5-carboxylate reductase	PRO3	sp|P32263|P5CR_YEAST Pyrroline-5-carboxylate reductase OS=Saccharomyces cerevisiae (strain ATCC 204508 / S288c) OX=559292 GN=PRO3 PE=1 SV=1	1	1	1	1	1	1	1	1	1	1	1	1	1	1	1	1	1	1	1	1	1	1	4.5	4.5	4.5	30.131	286	286	0	2.5669	By MS/MS	By MS/MS	By MS/MS	By MS/MS	By matching	By MS/MS	4.5	4.5	4.5	4.5	4.5	4.5
P32324	P32324	16	16	16	Elongation factor 2	EFT1	sp|P32324|EF2_YEAST Elongation factor 2 OS=Saccharomyces cerevisiae (strain ATCC 204508 / S288c) OX=559292 GN=EFT2 PE=1 SV=1	1	16	16	16	14	15	15	13	15	16	14	15	15	13	15	16	14	15	15	13	15	16	23	23	23	93.288	842	842	0	113.62	By MS/MS	By MS/MS	By MS/MS	By MS/MS	By MS/MS	By MS/MS	21	21.4	21.4	17.9	22.2	23
P32340	P32340	1	1	1	Rotenone-insensitive NADH-ubiquinone oxidoreductase, mitochondrial	NDI1	sp|P32340|NDI1_YEAST Rotenone-insensitive NADH-ubiquinone oxidoreductase, mitochondrial OS=Saccharomyces cerevisiae (strain ATCC 204508 / S288c) OX=559292 GN=NDI1 PE=1 SV=1	1	1	1	1	1	1	0	1	0	1	1	1	0	1	0	1	1	1	0	1	0	1	2.9	2.9	2.9	57.249	513	513	0	6.9631	By MS/MS	By MS/MS		By MS/MS		By MS/MS	2.9	2.9	0	2.9	0	2.9
P32352	P32352	1	1	1	C-8 sterol isomerase	ERG2	sp|P32352|ERG2_YEAST C-8 sterol isomerase OS=Saccharomyces cerevisiae (strain ATCC 204508 / S288c) OX=559292 GN=ERG2 PE=1 SV=1	1	1	1	1	1	1	1	1	0	1	1	1	1	1	0	1	1	1	1	1	0	1	6.3	6.3	6.3	24.895	222	222	0	4.9021	By MS/MS	By MS/MS	By MS/MS	By MS/MS		By MS/MS	6.3	6.3	6.3	6.3	0	6.3
P32353	P32353	3	3	3	C-5 sterol desaturase	ERG3	sp|P32353|ERG3_YEAST Delta(7)-sterol 5(6)-desaturase OS=Saccharomyces cerevisiae (strain ATCC 204508 / S288c) OX=559292 GN=ERG3 PE=1 SV=1	1	3	3	3	2	1	2	1	1	1	2	1	2	1	1	1	2	1	2	1	1	1	12.1	12.1	12.1	42.73	365	365	0	24.539	By MS/MS	By MS/MS	By MS/MS	By matching	By matching	By MS/MS	10.1	5.2	7.1	5.2	5.2	5.2
P32366	P32366	2	2	2	V-type proton ATPase subunit d	VMA6	sp|P32366|VA0D_YEAST V-type proton ATPase subunit d OS=Saccharomyces cerevisiae (strain ATCC 204508 / S288c) OX=559292 GN=VMA6 PE=1 SV=2	1	2	2	2	2	2	2	2	2	2	2	2	2	2	2	2	2	2	2	2	2	2	8.4	8.4	8.4	39.79	345	345	0	29.759	By MS/MS	By MS/MS	By MS/MS	By MS/MS	By MS/MS	By MS/MS	8.4	8.4	8.4	8.4	8.4	8.4
P32377	P32377	1	1	1	Diphosphomevalonate decarboxylase	MVD1	sp|P32377|MVD1_YEAST Diphosphomevalonate decarboxylase OS=Saccharomyces cerevisiae (strain ATCC 204508 / S288c) OX=559292 GN=MVD1 PE=1 SV=2	1	1	1	1	1	1	1	0	0	1	1	1	1	0	0	1	1	1	1	0	0	1	3.3	3.3	3.3	44.115	396	396	0	3.9912	By matching	By MS/MS	By MS/MS			By matching	3.3	3.3	3.3	0	0	3.3
P32380	P32380	3	3	3	Spindle pole body component 110	SPC110	sp|P32380|SP110_YEAST Spindle pole body component 110 OS=Saccharomyces cerevisiae (strain ATCC 204508 / S288c) OX=559292 GN=SPC110 PE=1 SV=1	1	3	3	3	3	3	2	3	2	3	3	3	2	3	2	3	3	3	2	3	2	3	3.6	3.6	3.6	111.78	944	944	0	4.049	By MS/MS	By MS/MS	By MS/MS	By MS/MS	By MS/MS	By MS/MS	3.6	3.6	2.5	3.6	2.5	3.6
P32466	P32466	3	3	3	Low-affinity glucose transporter HXT3	HXT3	sp|P32466|HXT3_YEAST Low-affinity glucose transporter HXT3 OS=Saccharomyces cerevisiae (strain ATCC 204508 / S288c) OX=559292 GN=HXT3 PE=1 SV=1	1	3	3	3	3	3	3	3	3	3	3	3	3	3	3	3	3	3	3	3	3	3	9.3	9.3	9.3	62.557	567	567	0	15.61	By MS/MS	By MS/MS	By MS/MS	By MS/MS	By MS/MS	By MS/MS	9.3	9.3	9.3	9.3	9.3	9.3
P32467	P32467	1	1	1	Low-affinity glucose transporter HXT4	HXT4	sp|P32467|HXT4_YEAST Low-affinity glucose transporter HXT4 OS=Saccharomyces cerevisiae (strain ATCC 204508 / S288c) OX=559292 GN=HXT4 PE=1 SV=1	1	1	1	1	0	0	0	0	1	0	0	0	0	0	1	0	0	0	0	0	1	0	3.1	3.1	3.1	63.909	576	576	0.0079208	0.87954					By MS/MS		0	0	0	0	3.1	0
P32468	P32468	3	3	3	Cell division control protein 12	CDC12	sp|P32468|CDC12_YEAST Cell division control protein 12 OS=Saccharomyces cerevisiae (strain ATCC 204508 / S288c) OX=559292 GN=CDC12 PE=1 SV=1	1	3	3	3	2	2	2	2	2	3	2	2	2	2	2	3	2	2	2	2	2	3	12.8	12.8	12.8	46.667	407	407	0	7.8614	By MS/MS	By MS/MS	By MS/MS	By MS/MS	By MS/MS	By MS/MS	8.6	8.6	8.6	8.6	8.6	12.8
P32471	P32471	2	2	2	Elongation factor 1-beta	EFB1	sp|P32471|EF1B_YEAST Elongation factor 1-beta OS=Saccharomyces cerevisiae (strain ATCC 204508 / S288c) OX=559292 GN=EFB1 PE=1 SV=4	1	2	2	2	2	2	2	2	1	2	2	2	2	2	1	2	2	2	2	2	1	2	16	16	16	22.627	206	206	0	51.095	By MS/MS	By MS/MS	By MS/MS	By MS/MS	By MS/MS	By MS/MS	16	16	16	16	5.3	16
P32473	P32473	4	4	4	Pyruvate dehydrogenase E1 component subunit beta, mitochondrial	PDB1	sp|P32473|ODPB_YEAST Pyruvate dehydrogenase E1 component subunit beta, mitochondrial OS=Saccharomyces cerevisiae (strain ATCC 204508 / S288c) OX=559292 GN=PDB1 PE=1 SV=2	1	4	4	4	4	4	3	3	4	4	4	4	3	3	4	4	4	4	3	3	4	4	12.6	12.6	12.6	40.053	366	366	0	2.5191	By MS/MS	By MS/MS	By MS/MS	By MS/MS	By MS/MS	By MS/MS	12.6	12.6	9.3	9.3	12.6	12.6
P32476	P32476	1	1	1	Squalene monooxygenase	ERG1	sp|P32476|ERG1_YEAST Squalene monooxygenase OS=Saccharomyces cerevisiae (strain ATCC 204508 / S288c) OX=559292 GN=ERG1 PE=1 SV=2	1	1	1	1	1	1	1	1	1	1	1	1	1	1	1	1	1	1	1	1	1	1	2.4	2.4	2.4	55.125	496	496	0.0097276	0.79472	By matching	By MS/MS	By MS/MS	By MS/MS	By MS/MS	By matching	2.4	2.4	2.4	2.4	2.4	2.4
P32481	P32481	2	2	2	Eukaryotic translation initiation factor 2 subunit gamma	GCD11	sp|P32481|IF2G_YEAST Eukaryotic translation initiation factor 2 subunit gamma OS=Saccharomyces cerevisiae (strain ATCC 204508 / S288c) OX=559292 GN=GCD11 PE=1 SV=1	1	2	2	2	1	2	2	2	2	2	1	2	2	2	2	2	1	2	2	2	2	2	5.7	5.7	5.7	57.865	527	527	0	24.342	By MS/MS	By matching	By MS/MS	By MS/MS	By MS/MS	By MS/MS	3	5.7	5.7	5.7	5.7	5.7
P32496	P32496	5	5	5	26S proteasome regulatory subunit RPN12	RPN12	sp|P32496|RPN12_YEAST 26S proteasome regulatory subunit RPN12 OS=Saccharomyces cerevisiae (strain ATCC 204508 / S288c) OX=559292 GN=RPN12 PE=1 SV=3	1	5	5	5	4	5	5	4	5	5	4	5	5	4	5	5	4	5	5	4	5	5	23.4	23.4	23.4	31.919	274	274	0	46.658	By MS/MS	By MS/MS	By MS/MS	By MS/MS	By MS/MS	By MS/MS	18.2	23.4	23.4	18.2	23.4	23.4
P32497	P32497	6	6	6	Eukaryotic translation initiation factor 3 subunit C	NIP1	sp|P32497|EIF3C_YEAST Eukaryotic translation initiation factor 3 subunit C OS=Saccharomyces cerevisiae (strain ATCC 204508 / S288c) OX=559292 GN=NIP1 PE=1 SV=2	1	6	6	6	4	5	4	6	4	4	4	5	4	6	4	4	4	5	4	6	4	4	11.3	11.3	11.3	93.203	812	812	0	18.134	By MS/MS	By MS/MS	By MS/MS	By MS/MS	By MS/MS	By MS/MS	8.7	10	8.7	11.3	7.3	8.7
P32527	P32527	5	5	5	Zuotin	ZUO1	sp|P32527|ZUO1_YEAST Zuotin OS=Saccharomyces cerevisiae (strain ATCC 204508 / S288c) OX=559292 GN=ZUO1 PE=1 SV=1	1	5	5	5	4	4	4	4	4	5	4	4	4	4	4	5	4	4	4	4	4	5	15	15	15	49.019	433	433	0	121.34	By MS/MS	By MS/MS	By MS/MS	By MS/MS	By MS/MS	By MS/MS	14.8	14.8	14.8	14.8	14.8	15
P32563	P32563	1	1	1	V-type proton ATPase subunit a, vacuolar isoform	VPH1	sp|P32563|VPH1_YEAST V-type proton ATPase subunit a, vacuolar isoform OS=Saccharomyces cerevisiae (strain ATCC 204508 / S288c) OX=559292 GN=VPH1 PE=1 SV=3	1	1	1	1	0	0	0	0	1	0	0	0	0	0	1	0	0	0	0	0	1	0	1.8	1.8	1.8	95.528	840	840	0	8.929					By MS/MS		0	0	0	0	1.8	0
P32565	P32565	13	13	13	26S proteasome regulatory subunit RPN2	RPN2	sp|P32565|RPN2_YEAST 26S proteasome regulatory subunit RPN2 OS=Saccharomyces cerevisiae (strain ATCC 204508 / S288c) OX=559292 GN=RPN2 PE=1 SV=4	1	13	13	13	13	13	12	12	13	12	13	13	12	12	13	12	13	13	12	12	13	12	14.9	14.9	14.9	104.23	945	945	0	54.696	By MS/MS	By MS/MS	By MS/MS	By MS/MS	By MS/MS	By MS/MS	14.9	14.9	13.4	14.2	14.9	13.4
P32568	P32568	2	2	2	Protein SNQ2	SNQ2	sp|P32568|SNQ2_YEAST Protein SNQ2 OS=Saccharomyces cerevisiae (strain ATCC 204508 / S288c) OX=559292 GN=SNQ2 PE=1 SV=2	1	2	2	2	2	0	1	0	0	0	2	0	1	0	0	0	2	0	1	0	0	0	2	2	2	168.76	1501	1501	0	3.8284	By MS/MS		By matching				2	0	1.3	0	0	0
P32582	P32582	5	5	5	Cystathionine beta-synthase	CYS4	sp|P32582|CBS_YEAST Cystathionine beta-synthase OS=Saccharomyces cerevisiae (strain ATCC 204508 / S288c) OX=559292 GN=CYS4 PE=1 SV=1	1	5	5	5	5	4	5	5	4	5	5	4	5	5	4	5	5	4	5	5	4	5	14	14	14	56.021	507	507	0	33.113	By MS/MS	By MS/MS	By MS/MS	By MS/MS	By MS/MS	By MS/MS	14	11.6	14	14	11.6	14
P32589	P32589	34	34	29	Heat shock protein homolog SSE1	SSE1	sp|P32589|HSP7F_YEAST Heat shock protein homolog SSE1 OS=Saccharomyces cerevisiae (strain ATCC 204508 / S288c) OX=559292 GN=SSE1 PE=1 SV=4	1	34	34	29	32	33	33	31	34	33	32	33	33	31	34	33	27	28	28	26	29	28	56	56	47.2	77.365	693	693	0	323.31	By MS/MS	By MS/MS	By MS/MS	By MS/MS	By MS/MS	By MS/MS	55.8	56	56	49.4	56	55
P32590	P32590	25	20	20	Heat shock protein homolog SSE2	SSE2	sp|P32590|HSP79_YEAST Heat shock protein homolog SSE2 OS=Saccharomyces cerevisiae (strain ATCC 204508 / S288c) OX=559292 GN=SSE2 PE=1 SV=3	1	25	20	20	24	21	24	22	23	22	19	16	19	17	18	17	19	16	19	17	18	17	43.3	34.5	34.5	77.62	693	693	0	242.59	By MS/MS	By MS/MS	By MS/MS	By MS/MS	By MS/MS	By MS/MS	43.3	38.2	41.4	37.2	39.2	38.7
P32598	P32598	1	1	1	Serine/threonine-protein phosphatase PP1-2	GLC7	sp|P32598|PP12_YEAST Serine/threonine-protein phosphatase PP1-2 OS=Saccharomyces cerevisiae (strain ATCC 204508 / S288c) OX=559292 GN=GLC7 PE=1 SV=1	1	1	1	1	1	1	1	0	0	0	1	1	1	0	0	0	1	1	1	0	0	0	3.8	3.8	3.8	35.907	312	312	0.0041068	1.0238	By MS/MS	By MS/MS	By MS/MS				3.8	3.8	3.8	0	0	0
P32599	P32599	1	1	1	Fimbrin	SAC6	sp|P32599|FIMB_YEAST Fimbrin OS=Saccharomyces cerevisiae (strain ATCC 204508 / S288c) OX=559292 GN=SAC6 PE=1 SV=1	1	1	1	1	0	1	0	1	1	1	0	1	0	1	1	1	0	1	0	1	1	1	2	2	2	71.772	642	642	0	4.4886		By MS/MS		By MS/MS	By matching	By MS/MS	0	2	0	2	2	2
P32610	P32610	1	1	1	V-type proton ATPase subunit D	VMA8	sp|P32610|VATD_YEAST V-type proton ATPase subunit D OS=Saccharomyces cerevisiae (strain ATCC 204508 / S288c) OX=559292 GN=VMA8 PE=1 SV=1	1	1	1	1	0	1	1	0	1	1	0	1	1	0	1	1	0	1	1	0	1	1	4.3	4.3	4.3	29.194	256	256	0.0095602	0.73074		By matching	By matching		By matching	By MS/MS	0	4.3	4.3	0	4.3	4.3
P32623	P32623	1	1	1	Probable glycosidase CRH2	UTR2	sp|P32623|CRH2_YEAST Probable glycosidase CRH2 OS=Saccharomyces cerevisiae (strain ATCC 204508 / S288c) OX=559292 GN=UTR2 PE=1 SV=3	1	1	1	1	1	1	0	1	1	1	1	1	0	1	1	1	1	1	0	1	1	1	2.4	2.4	2.4	49.906	467	467	0.00409	0.99782	By MS/MS	By matching		By MS/MS	By MS/MS	By MS/MS	2.4	2.4	0	2.4	2.4	2.4
P32657	P32657	1	1	1	Chromo domain-containing protein 1	CHD1	sp|P32657|CHD1_YEAST Chromo domain-containing protein 1 OS=Saccharomyces cerevisiae (strain ATCC 204508 / S288c) OX=559292 GN=CHD1 PE=1 SV=1	1	1	1	1	1	1	1	1	1	1	1	1	1	1	1	1	1	1	1	1	1	1	1	1	1	168.24	1468	1468	0.0040733	0.98295	By MS/MS	By MS/MS	By MS/MS	By MS/MS	By MS/MS	By MS/MS	1	1	1	1	1	1
P32791	P32791	1	1	1	Ferric/cupric reductase transmembrane component 1	FRE1	sp|P32791|FRE1_YEAST Ferric/cupric reductase transmembrane component 1 OS=Saccharomyces cerevisiae (strain ATCC 204508 / S288c) OX=559292 GN=FRE1 PE=1 SV=1	1	1	1	1	1	1	1	1	1	1	1	1	1	1	1	1	1	1	1	1	1	1	1.7	1.7	1.7	78.853	686	686	0	1.3727	By MS/MS	By MS/MS	By MS/MS	By MS/MS	By MS/MS	By MS/MS	1.7	1.7	1.7	1.7	1.7	1.7
P32803	P32803	1	1	1	Endosomal protein P24B	EMP24	sp|P32803|EMP24_YEAST Endosomal protein P24B OS=Saccharomyces cerevisiae (strain ATCC 204508 / S288c) OX=559292 GN=EMP24 PE=1 SV=1	1	1	1	1	1	1	1	1	1	1	1	1	1	1	1	1	1	1	1	1	1	1	6.9	6.9	6.9	23.332	203	203	0	8.1577	By MS/MS	By MS/MS	By MS/MS	By MS/MS	By MS/MS	By MS/MS	6.9	6.9	6.9	6.9	6.9	6.9
P32861	P32861	18	18	18	UTP--glucose-1-phosphate uridylyltransferase	UGP1	sp|P32861|UGPA1_YEAST UTP--glucose-1-phosphate uridylyltransferase OS=Saccharomyces cerevisiae (strain ATCC 204508 / S288c) OX=559292 GN=UGP1 PE=1 SV=1	1	18	18	18	18	18	18	18	17	18	18	18	18	18	17	18	18	18	18	18	17	18	47.3	47.3	47.3	55.987	499	499	0	323.31	By MS/MS	By MS/MS	By MS/MS	By MS/MS	By MS/MS	By MS/MS	47.3	47.3	47.3	47.3	45.9	47.3
P32892	P32892	2	2	2	ATP-dependent RNA helicase DRS1	DRS1	sp|P32892|DRS1_YEAST ATP-dependent RNA helicase DRS1 OS=Saccharomyces cerevisiae (strain ATCC 204508 / S288c) OX=559292 GN=DRS1 PE=1 SV=2	1	2	2	2	2	2	2	2	2	2	2	2	2	2	2	2	2	2	2	2	2	2	3.1	3.1	3.1	84.842	752	752	0	1.8902	By MS/MS	By MS/MS	By MS/MS	By MS/MS	By MS/MS	By MS/MS	3.1	3.1	3.1	3.1	3.1	3.1
P32897	P32897	1	1	1	Mitochondrial import inner membrane translocase subunit TIM23	TIM23	sp|P32897|TIM23_YEAST Mitochondrial import inner membrane translocase subunit TIM23 OS=Saccharomyces cerevisiae (strain ATCC 204508 / S288c) OX=559292 GN=TIM23 PE=1 SV=1	1	1	1	1	1	1	1	1	1	1	1	1	1	1	1	1	1	1	1	1	1	1	5.4	5.4	5.4	23.243	222	222	0	1.458	By MS/MS	By MS/MS	By MS/MS	By MS/MS	By MS/MS	By MS/MS	5.4	5.4	5.4	5.4	5.4	5.4
P32901	P32901	3	3	3	Peptide transporter PTR2	PTR2	sp|P32901|PTR2_YEAST Peptide transporter PTR2 OS=Saccharomyces cerevisiae (strain ATCC 204508 / S288c) OX=559292 GN=PTR2 PE=1 SV=2	1	3	3	3	3	3	3	3	2	3	3	3	3	3	2	3	3	3	3	3	2	3	4.5	4.5	4.5	68.043	601	601	0	4.4407	By MS/MS	By MS/MS	By MS/MS	By MS/MS	By MS/MS	By MS/MS	4.5	4.5	4.5	4.5	2.7	4.5
P32915	P32915	1	1	1	Protein transport protein SEC61	SEC61	sp|P32915|SC61A_YEAST Protein transport protein SEC61 OS=Saccharomyces cerevisiae (strain ATCC 204508 / S288c) OX=559292 GN=SEC61 PE=1 SV=1	1	1	1	1	1	1	1	1	1	1	1	1	1	1	1	1	1	1	1	1	1	1	1.7	1.7	1.7	52.936	480	480	0.0060729	0.96056	By MS/MS	By MS/MS	By MS/MS	By MS/MS	By MS/MS	By MS/MS	1.7	1.7	1.7	1.7	1.7	1.7
P33201	P33201	3	3	3	Ribosome assembly factor MRT4	MRT4	sp|P33201|MRT4_YEAST Ribosome assembly factor MRT4 OS=Saccharomyces cerevisiae (strain ATCC 204508 / S288c) OX=559292 GN=MRT4 PE=1 SV=1	1	3	3	3	3	2	3	3	2	2	3	2	3	3	2	2	3	2	3	3	2	2	10.2	10.2	10.2	27.058	236	236	0	1.3473	By MS/MS	By MS/MS	By MS/MS	By MS/MS	By MS/MS	By MS/MS	10.2	5.5	10.2	10.2	7.2	7.2
P33297	P33297	13	13	13	26S protease regulatory subunit 6A	RPT5	sp|P33297|PRS6A_YEAST 26S proteasome regulatory subunit 6A OS=Saccharomyces cerevisiae (strain ATCC 204508 / S288c) OX=559292 GN=RPT5 PE=1 SV=3	1	13	13	13	12	11	12	11	11	12	12	11	12	11	11	12	12	11	12	11	11	12	43.8	43.8	43.8	48.255	434	434	0	190.14	By MS/MS	By MS/MS	By MS/MS	By MS/MS	By MS/MS	By MS/MS	41	37.8	41	37.8	37.8	40.6
P33298	P33298	8	8	7	26S protease regulatory subunit 6B homolog	RPT3	sp|P33298|PRS6B_YEAST 26S proteasome regulatory subunit 6B homolog OS=Saccharomyces cerevisiae (strain ATCC 204508 / S288c) OX=559292 GN=RPT3 PE=1 SV=2	1	8	8	7	8	8	7	7	7	7	8	8	7	7	7	7	7	7	6	6	6	6	33.9	33.9	31.1	47.893	428	428	0	116.02	By MS/MS	By MS/MS	By MS/MS	By MS/MS	By MS/MS	By MS/MS	33.9	33.9	28.7	26.2	29.4	29.4
P33299	P33299	17	17	17	26S protease regulatory subunit 7 homolog	RPT1	sp|P33299|PRS7_YEAST 26S proteasome regulatory subunit 7 homolog OS=Saccharomyces cerevisiae (strain ATCC 204508 / S288c) OX=559292 GN=RPT1 PE=1 SV=1	1	17	17	17	17	17	17	17	17	17	17	17	17	17	17	17	17	17	17	17	17	17	36.6	36.6	36.6	51.982	467	467	0	223.69	By MS/MS	By MS/MS	By MS/MS	By MS/MS	By MS/MS	By MS/MS	36.6	36.6	36.6	36.6	36.6	36.6
P33302	P33302	3	3	3	Pleiotropic ABC efflux transporter of multiple drugs	PDR5	sp|P33302|PDR5_YEAST Pleiotropic ABC efflux transporter of multiple drugs OS=Saccharomyces cerevisiae (strain ATCC 204508 / S288c) OX=559292 GN=PDR5 PE=1 SV=1	1	3	3	3	3	3	3	3	3	3	3	3	3	3	3	3	3	3	3	3	3	3	2.6	2.6	2.6	170.44	1511	1511	0	3.0464	By MS/MS	By MS/MS	By MS/MS	By MS/MS	By MS/MS	By MS/MS	2.6	2.6	2.6	2.6	2.6	2.6
P33322	P33322	2	2	2	H/ACA ribonucleoprotein complex subunit 4	CBF5	sp|P33322|CBF5_YEAST H/ACA ribonucleoprotein complex subunit CBF5 OS=Saccharomyces cerevisiae (strain ATCC 204508 / S288c) OX=559292 GN=CBF5 PE=1 SV=1	1	2	2	2	1	2	2	1	1	1	1	2	2	1	1	1	1	2	2	1	1	1	7	7	7	54.704	483	483	0	4.2909	By MS/MS	By MS/MS	By MS/MS	By MS/MS	By MS/MS	By MS/MS	3.9	7	7	3.1	3.9	3.9
P33328	P33328	2	2	2	Synaptobrevin homolog 2	SNC2	sp|P33328|SNC2_YEAST Synaptobrevin homolog 2 OS=Saccharomyces cerevisiae (strain ATCC 204508 / S288c) OX=559292 GN=SNC2 PE=1 SV=2	1	2	2	2	2	2	2	2	1	2	2	2	2	2	1	2	2	2	2	2	1	2	20	20	20	12.957	115	115	0	1.3706	By MS/MS	By MS/MS	By MS/MS	By MS/MS	By MS/MS	By MS/MS	20	20	20	20	9.6	20
P33333	P33333	1	1	1	Probable 1-acyl-sn-glycerol-3-phosphate acyltransferase	SLC1	sp|P33333|PLSC_YEAST 1-acyl-sn-glycerol-3-phosphate acyltransferase OS=Saccharomyces cerevisiae (strain ATCC 204508 / S288c) OX=559292 GN=SLC1 PE=1 SV=1	1	1	1	1	1	1	1	1	1	1	1	1	1	1	1	1	1	1	1	1	1	1	7.6	7.6	7.6	33.887	303	303	0	18.909	By MS/MS	By MS/MS	By MS/MS	By MS/MS	By MS/MS	By MS/MS	7.6	7.6	7.6	7.6	7.6	7.6
P33419	P33419	3	3	3	Spindle pole component 29	SPC29	sp|P33419|SPC29_YEAST Spindle pole component 29 OS=Saccharomyces cerevisiae (strain ATCC 204508 / S288c) OX=559292 GN=SPC29 PE=1 SV=1	1	3	3	3	3	3	3	3	3	3	3	3	3	3	3	3	3	3	3	3	3	3	16.6	16.6	16.6	29.28	253	253	0	71.326	By MS/MS	By MS/MS	By MS/MS	By MS/MS	By MS/MS	By MS/MS	16.6	16.6	16.6	16.6	16.6	16.6
P33442	P33442	8	1	1	40S ribosomal protein S1-A	RPS1A	sp|P33442|RS3A1_YEAST 40S ribosomal protein S1-A OS=Saccharomyces cerevisiae (strain ATCC 204508 / S288c) OX=559292 GN=RPS1A PE=1 SV=2	1	8	1	1	8	7	8	8	8	8	1	1	1	1	1	1	1	1	1	1	1	1	30.6	5.1	5.1	28.743	255	255	0	11.965	By MS/MS	By MS/MS	By MS/MS	By MS/MS	By MS/MS	By MS/MS	30.6	26.7	30.6	30.6	30.6	30.6
P33775	P33775	3	3	3	Dolichyl-phosphate-mannose--protein mannosyltransferase 1	PMT1	sp|P33775|PMT1_YEAST Dolichyl-phosphate-mannose--protein mannosyltransferase 1 OS=Saccharomyces cerevisiae (strain ATCC 204508 / S288c) OX=559292 GN=PMT1 PE=1 SV=1	1	3	3	3	2	3	2	1	3	2	2	3	2	1	3	2	2	3	2	1	3	2	5.5	5.5	5.5	92.674	817	817	0	3.2567	By MS/MS	By MS/MS	By MS/MS	By MS/MS	By MS/MS	By MS/MS	3.3	5.5	3.3	1.6	5.5	3.3
P34162	P34162	1	1	1	Mediator of RNA polymerase II transcription subunit 20	SRB2	sp|P34162|MED20_YEAST Mediator of RNA polymerase II transcription subunit 20 OS=Saccharomyces cerevisiae (strain ATCC 204508 / S288c) OX=559292 GN=SRB2 PE=1 SV=1	1	1	1	1	1	1	1	1	1	1	1	1	1	1	1	1	1	1	1	1	1	1	5.7	5.7	5.7	22.894	210	210	0	1.3431	By MS/MS	By MS/MS	By MS/MS	By matching	By MS/MS	By matching	5.7	5.7	5.7	5.7	5.7	5.7
P34163	P34163	2	2	2	Sterol esterase TGL1	TGL1	sp|P34163|TGL1_YEAST Sterol esterase TGL1 OS=Saccharomyces cerevisiae (strain ATCC 204508 / S288c) OX=559292 GN=TGL1 PE=1 SV=1	1	2	2	2	1	1	1	2	1	2	1	1	1	2	1	2	1	1	1	2	1	2	4.9	4.9	4.9	62.978	548	548	0	16.958	By matching	By matching	By MS/MS	By MS/MS	By matching	By MS/MS	2	2	2	4.9	2	4.9
P34167	P34167	4	4	4	Eukaryotic translation initiation factor 4B	TIF3	sp|P34167|IF4B_YEAST Eukaryotic translation initiation factor 4B OS=Saccharomyces cerevisiae (strain ATCC 204508 / S288c) OX=559292 GN=TIF3 PE=1 SV=1	1	4	4	4	4	4	4	4	3	3	4	4	4	4	3	3	4	4	4	4	3	3	17.4	17.4	17.4	48.521	436	436	0	20.758	By MS/MS	By MS/MS	By MS/MS	By MS/MS	By MS/MS	By MS/MS	17.4	17.4	17.4	17.4	9.2	9.2
P34216	P34216	2	2	2	EH domain-containing and endocytosis protein 1	EDE1	sp|P34216|EDE1_YEAST EH domain-containing and endocytosis protein 1 OS=Saccharomyces cerevisiae (strain ATCC 204508 / S288c) OX=559292 GN=EDE1 PE=1 SV=2	1	2	2	2	1	1	1	0	1	2	1	1	1	0	1	2	1	1	1	0	1	2	1.7	1.7	1.7	150.78	1381	1381	0.0021142	1.2188	By MS/MS	By MS/MS	By MS/MS		By MS/MS	By MS/MS	0.8	0.8	0.8	0	0.8	1.7
P34227	P34227	4	4	4	Mitochondrial peroxiredoxin PRX1	PRX1	sp|P34227|PRX1_YEAST Peroxiredoxin PRX1, mitochondrial OS=Saccharomyces cerevisiae (strain ATCC 204508 / S288c) OX=559292 GN=PRX1 PE=1 SV=1	1	4	4	4	4	4	4	4	4	4	4	4	4	4	4	4	4	4	4	4	4	4	18	18	18	29.495	261	261	0	18.349	By MS/MS	By MS/MS	By MS/MS	By MS/MS	By MS/MS	By MS/MS	18	18	18	18	18	18
P34760	P34760	5	5	5	Peroxiredoxin TSA1	TSA1	sp|P34760|TSA1_YEAST Peroxiredoxin TSA1 OS=Saccharomyces cerevisiae (strain ATCC 204508 / S288c) OX=559292 GN=TSA1 PE=1 SV=3	1	5	5	5	4	4	4	4	4	5	4	4	4	4	4	5	4	4	4	4	4	5	33.2	33.2	33.2	21.589	196	196	0	16.158	By MS/MS	By MS/MS	By MS/MS	By MS/MS	By MS/MS	By MS/MS	29.1	29.1	29.1	29.1	29.1	33.2
P35179	P35179	1	1	1	Protein transport protein SSS1	SSS1	sp|P35179|SC61G_YEAST Protein transport protein SSS1 OS=Saccharomyces cerevisiae (strain ATCC 204508 / S288c) OX=559292 GN=SSS1 PE=1 SV=2	1	1	1	1	1	1	1	1	1	1	1	1	1	1	1	1	1	1	1	1	1	1	12.5	12.5	12.5	8.9435	80	80	0	1.6337	By MS/MS	By MS/MS	By MS/MS	By MS/MS	By MS/MS	By MS/MS	12.5	12.5	12.5	12.5	12.5	12.5
P35180	P35180	3	3	3	Mitochondrial import receptor subunit TOM20	TOM20	sp|P35180|TOM20_YEAST Mitochondrial import receptor subunit TOM20 OS=Saccharomyces cerevisiae (strain ATCC 204508 / S288c) OX=559292 GN=TOM20 PE=1 SV=1	1	3	3	3	3	3	3	3	3	3	3	3	3	3	3	3	3	3	3	3	3	3	22.4	22.4	22.4	20.317	183	183	0	32.691	By MS/MS	By MS/MS	By MS/MS	By MS/MS	By MS/MS	By MS/MS	22.4	22.4	22.4	22.4	22.4	22.4
P35197	P35197	1	1	1	ADP-ribosylation factor GTPase-activating protein GCS1	GCS1	sp|P35197|GCS1_YEAST ADP-ribosylation factor GTPase-activating protein GCS1 OS=Saccharomyces cerevisiae (strain ATCC 204508 / S288c) OX=559292 GN=GCS1 PE=1 SV=1	1	1	1	1	0	1	1	1	1	1	0	1	1	1	1	1	0	1	1	1	1	1	5.4	5.4	5.4	39.296	352	352	0	2.7852		By MS/MS	By MS/MS	By MS/MS	By MS/MS	By MS/MS	0	5.4	5.4	5.4	5.4	5.4
P38711;P35997	P38711;P35997	4;4	4;4	4;4	40S ribosomal protein S27-B;40S ribosomal protein S27-A	RPS27B;RPS27A	sp|P38711|RS27B_YEAST 40S ribosomal protein S27-B OS=Saccharomyces cerevisiae (strain ATCC 204508 / S288c) OX=559292 GN=RPS27B PE=1 SV=1;sp|P35997|RS27A_YEAST 40S ribosomal protein S27-A OS=Saccharomyces cerevisiae (strain ATCC 204508 / S288c) OX=559292 GN	2	4	4	4	4	4	4	4	4	4	4	4	4	4	4	4	4	4	4	4	4	4	46.3	46.3	46.3	8.8653	82	82;82	0	19.654	By MS/MS	By MS/MS	By MS/MS	By MS/MS	By MS/MS	By MS/MS	46.3	46.3	46.3	46.3	46.3	46.3
P36008	P36008	5	5	5	Elongation factor 1-gamma 2	TEF4	sp|P36008|EF1G2_YEAST Elongation factor 1-gamma 2 OS=Saccharomyces cerevisiae (strain ATCC 204508 / S288c) OX=559292 GN=TEF4 PE=1 SV=1	1	5	5	5	4	5	4	5	3	4	4	5	4	5	3	4	4	5	4	5	3	4	12.1	12.1	12.1	46.52	412	412	0	10.879	By MS/MS	By MS/MS	By MS/MS	By MS/MS	By MS/MS	By MS/MS	10.4	12.1	10.4	12.1	7.5	10.4
P36049	P36049	3	3	3	rRNA-processing protein EBP2	EBP2	sp|P36049|EBP2_YEAST rRNA-processing protein EBP2 OS=Saccharomyces cerevisiae (strain ATCC 204508 / S288c) OX=559292 GN=EBP2 PE=1 SV=1	1	3	3	3	3	3	3	3	3	3	3	3	3	3	3	3	3	3	3	3	3	3	10.5	10.5	10.5	49.734	427	427	0	16.156	By MS/MS	By MS/MS	By MS/MS	By MS/MS	By MS/MS	By MS/MS	10.5	10.5	10.5	10.5	10.5	10.5
P36095	P36095	10	10	10	Vacuolar protein-sorting-associated protein 24	VPS24	sp|P36095|VPS24_YEAST Vacuolar protein-sorting-associated protein 24 OS=Saccharomyces cerevisiae (strain ATCC 204508 / S288c) OX=559292 GN=VPS24 PE=1 SV=1	1	10	10	10	9	9	9	9	9	10	9	9	9	9	9	10	9	9	9	9	9	10	55.4	55.4	55.4	26.242	224	224	0	323.31	By MS/MS	By MS/MS	By MS/MS	By MS/MS	By MS/MS	By MS/MS	52.2	52.2	52.2	52.2	52.2	55.4
P38754;P36105	P38754;P36105	4;4	4;4	4;4	60S ribosomal protein L14-B;60S ribosomal protein L14-A	RPL14B;RPL14A	sp|P38754|RL14B_YEAST 60S ribosomal protein L14-B OS=Saccharomyces cerevisiae (strain ATCC 204508 / S288c) OX=559292 GN=RPL14B PE=1 SV=1;sp|P36105|RL14A_YEAST 60S ribosomal protein L14-A OS=Saccharomyces cerevisiae (strain ATCC 204508 / S288c) OX=559292 GN	2	4	4	4	4	3	2	4	3	4	4	3	2	4	3	4	4	3	2	4	3	4	24.6	24.6	24.6	15.153	138	138;138	0	6.004	By MS/MS	By MS/MS	By MS/MS	By MS/MS	By MS/MS	By MS/MS	24.6	19.6	13.8	24.6	19.6	24.6
P36108	P36108	4	4	4	DOA4-independent degradation protein 4	DID4	sp|P36108|DID4_YEAST DOA4-independent degradation protein 4 OS=Saccharomyces cerevisiae (strain ATCC 204508 / S288c) OX=559292 GN=DID4 PE=1 SV=2	1	4	4	4	4	4	4	4	4	3	4	4	4	4	4	3	4	4	4	4	4	3	15.9	15.9	15.9	26.29	232	232	0	27.283	By MS/MS	By MS/MS	By MS/MS	By MS/MS	By MS/MS	By MS/MS	15.9	15.9	15.9	15.9	15.9	12.1
P36112	P36112	1	1	1	MICOS complex subunit MIC60	MIC60	sp|P36112|MIC60_YEAST MICOS complex subunit MIC60 OS=Saccharomyces cerevisiae (strain ATCC 204508 / S288c) OX=559292 GN=MIC60 PE=1 SV=1	1	1	1	1	0	1	0	1	1	1	0	1	0	1	1	1	0	1	0	1	1	1	3	3	3	61.081	540	540	0	8.1749		By MS/MS		By MS/MS	By matching	By MS/MS	0	3	0	3	3	3
P36139	P36139	2	2	2	Protein PET10	PET10	sp|P36139|PET10_YEAST Protein PET10 OS=Saccharomyces cerevisiae (strain ATCC 204508 / S288c) OX=559292 GN=PET10 PE=1 SV=3	1	2	2	2	2	2	2	2	2	2	2	2	2	2	2	2	2	2	2	2	2	2	10.2	10.2	10.2	31.246	283	283	0	19.74	By MS/MS	By MS/MS	By MS/MS	By MS/MS	By matching	By MS/MS	10.2	10.2	10.2	10.2	10.2	10.2
P37012	P37012	1	1	1	Phosphoglucomutase 2	PGM2	sp|P37012|PGM2_YEAST Phosphoglucomutase 2 OS=Saccharomyces cerevisiae (strain ATCC 204508 / S288c) OX=559292 GN=PGM2 PE=1 SV=1	1	1	1	1	1	0	0	0	0	0	1	0	0	0	0	0	1	0	0	0	0	0	2.3	2.3	2.3	63.088	569	569	0.0094697	0.68684	By MS/MS						2.3	0	0	0	0	0
P37302	P37302	1	1	1	Aminopeptidase Y	APE3	sp|P37302|APE3_YEAST Aminopeptidase Y OS=Saccharomyces cerevisiae (strain ATCC 204508 / S288c) OX=559292 GN=APE3 PE=1 SV=1	1	1	1	1	1	1	1	0	1	1	1	1	1	0	1	1	1	1	1	0	1	1	2	2	2	60.137	537	537	0.0041152	1.0262	By MS/MS	By MS/MS	By MS/MS		By MS/MS	By MS/MS	2	2	2	0	2	2
P37303	P37303	3	3	3	Low specificity L-threonine aldolase	GLY1	sp|P37303|GLY1_YEAST Low specificity L-threonine aldolase OS=Saccharomyces cerevisiae (strain ATCC 204508 / S288c) OX=559292 GN=GLY1 PE=1 SV=2	1	3	3	3	3	3	3	3	1	3	3	3	3	3	1	3	3	3	3	3	1	3	10.6	10.6	10.6	42.815	387	387	0	7.4905	By MS/MS	By MS/MS	By MS/MS	By MS/MS	By MS/MS	By MS/MS	10.6	10.6	10.6	10.6	4.1	10.6
P38011	P38011	2	2	2	Guanine nucleotide-binding protein subunit beta-like protein	ASC1	sp|P38011|GBLP_YEAST Guanine nucleotide-binding protein subunit beta-like protein OS=Saccharomyces cerevisiae (strain ATCC 204508 / S288c) OX=559292 GN=ASC1 PE=1 SV=4	1	2	2	2	1	2	2	1	2	2	1	2	2	1	2	2	1	2	2	1	2	2	11.6	11.6	11.6	34.805	319	319	0	12.945	By MS/MS	By MS/MS	By MS/MS	By MS/MS	By MS/MS	By MS/MS	4.7	11.6	11.6	4.7	11.6	11.6
P38013	P38013	1	1	1	Peroxiredoxin type-2	AHP1	sp|P38013|AHP1_YEAST Peroxiredoxin AHP1 OS=Saccharomyces cerevisiae (strain ATCC 204508 / S288c) OX=559292 GN=AHP1 PE=1 SV=4	1	1	1	1	0	1	1	1	1	1	0	1	1	1	1	1	0	1	1	1	1	1	11.4	11.4	11.4	19.114	176	176	0.0041841	1.1661		By matching	By matching	By matching	By MS/MS	By matching	0	11.4	11.4	11.4	11.4	11.4
P38061	P38061	4	4	4	60S ribosomal protein L32	RPL32	sp|P38061|RL32_YEAST 60S ribosomal protein L32 OS=Saccharomyces cerevisiae (strain ATCC 204508 / S288c) OX=559292 GN=RPL32 PE=1 SV=1	1	4	4	4	4	4	4	4	4	4	4	4	4	4	4	4	4	4	4	4	4	4	27.7	27.7	27.7	14.771	130	130	0	27.694	By MS/MS	By MS/MS	By MS/MS	By MS/MS	By MS/MS	By MS/MS	27.7	27.7	27.7	27.7	27.7	27.7
P38066	P38066	1	1	1	GTP cyclohydrolase-2	RIB1	sp|P38066|RIB1_YEAST GTP cyclohydrolase-2 OS=Saccharomyces cerevisiae (strain ATCC 204508 / S288c) OX=559292 GN=RIB1 PE=1 SV=2	1	1	1	1	1	1	1	1	0	1	1	1	1	1	0	1	1	1	1	1	0	1	5.2	5.2	5.2	38.332	345	345	0.0098232	0.83471	By MS/MS	By MS/MS	By MS/MS	By MS/MS		By MS/MS	5.2	5.2	5.2	5.2	0	5.2
P38077	P38077	1	1	1	ATP synthase subunit gamma, mitochondrial	ATP3	sp|P38077|ATPG_YEAST ATP synthase subunit gamma, mitochondrial OS=Saccharomyces cerevisiae (strain ATCC 204508 / S288c) OX=559292 GN=ATP3 PE=1 SV=1	1	1	1	1	1	1	0	1	1	1	1	1	0	1	1	1	1	1	0	1	1	1	3.5	3.5	3.5	34.35	311	311	0	1.2898	By MS/MS	By MS/MS		By matching	By MS/MS	By MS/MS	3.5	3.5	0	3.5	3.5	3.5
P38088	P38088	3	3	3	Glycine--tRNA ligase 1, mitochondrial	GRS1	sp|P38088|SYG_YEAST Glycine--tRNA ligase 1, mitochondrial OS=Saccharomyces cerevisiae (strain ATCC 204508 / S288c) OX=559292 GN=GRS1 PE=1 SV=3	1	3	3	3	3	3	3	3	3	3	3	3	3	3	3	3	3	3	3	3	3	3	5.2	5.2	5.2	78.183	690	690	0	3.0732	By MS/MS	By MS/MS	By MS/MS	By MS/MS	By MS/MS	By MS/MS	5.2	5.2	5.2	5.2	5.2	5.2
P38221	P38221	1	1	1	Phosphatidate cytidylyltransferase	CDS1	sp|P38221|CDS1_YEAST Phosphatidate cytidylyltransferase OS=Saccharomyces cerevisiae (strain ATCC 204508 / S288c) OX=559292 GN=CDS1 PE=1 SV=1	1	1	1	1	1	1	1	0	1	1	1	1	1	0	1	1	1	1	1	0	1	1	2.6	2.6	2.6	51.822	457	457	0.0021413	1.255	By MS/MS	By MS/MS	By MS/MS		By MS/MS	By MS/MS	2.6	2.6	2.6	0	2.6	2.6
P38248	P38248	3	3	3	Cell wall protein ECM33	ECM33	sp|P38248|ECM33_YEAST Cell wall protein ECM33 OS=Saccharomyces cerevisiae (strain ATCC 204508 / S288c) OX=559292 GN=ECM33 PE=1 SV=3	1	3	3	3	2	2	3	3	2	3	2	2	3	3	2	3	2	2	3	3	2	3	7.5	7.5	7.5	43.768	429	429	0	45.077	By MS/MS	By MS/MS	By MS/MS	By MS/MS	By MS/MS	By MS/MS	5.1	5.1	7.5	7.5	5.8	7.5
P38249	P38249	7	7	7	Eukaryotic translation initiation factor 3 subunit A	RPG1	sp|P38249|EIF3A_YEAST Eukaryotic translation initiation factor 3 subunit A OS=Saccharomyces cerevisiae (strain ATCC 204508 / S288c) OX=559292 GN=RPG1 PE=1 SV=1	1	7	7	7	2	4	4	4	4	5	2	4	4	4	4	5	2	4	4	4	4	5	9.1	9.1	9.1	110.34	964	964	0	6.2268	By MS/MS	By MS/MS	By MS/MS	By MS/MS	By MS/MS	By MS/MS	2.1	5	4	6	5	5.7
P38250	P38250	3	3	3	Increased sodium tolerance protein 2	IST2	sp|P38250|IST2_YEAST Increased sodium tolerance protein 2 OS=Saccharomyces cerevisiae (strain ATCC 204508 / S288c) OX=559292 GN=IST2 PE=1 SV=2	1	3	3	3	3	3	3	3	3	3	3	3	3	3	3	3	3	3	3	3	3	3	3.9	3.9	3.9	105.85	946	946	0	13.435	By MS/MS	By MS/MS	By MS/MS	By MS/MS	By MS/MS	By MS/MS	3.9	3.9	3.9	3.9	3.9	3.9
P38260	P38260	10	10	10	Hsp70 nucleotide exchange factor FES1	FES1	sp|P38260|FES1_YEAST Hsp70 nucleotide exchange factor FES1 OS=Saccharomyces cerevisiae (strain ATCC 204508 / S288c) OX=559292 GN=FES1 PE=1 SV=1	1	10	10	10	10	9	10	8	9	9	10	9	10	8	9	9	10	9	10	8	9	9	50.3	50.3	50.3	32.604	290	290	0	152	By MS/MS	By MS/MS	By MS/MS	By MS/MS	By MS/MS	By MS/MS	50.3	42.4	50.3	36.2	42.4	42.4
P38264	P38264	2	2	2	Inorganic phosphate transport protein PHO88	PHO88	sp|P38264|PHO88_YEAST SRP-independent targeting protein 3 OS=Saccharomyces cerevisiae (strain ATCC 204508 / S288c) OX=559292 GN=PHO88 PE=1 SV=1	1	2	2	2	2	2	2	2	2	2	2	2	2	2	2	2	2	2	2	2	2	2	14.9	14.9	14.9	21.137	188	188	0	9.8122	By MS/MS	By MS/MS	By MS/MS	By MS/MS	By MS/MS	By MS/MS	14.9	14.9	14.9	14.9	14.9	14.9
P38293	P38293	1	1	1	Proteasome maturation factor UMP1	UMP1	sp|P38293|UMP1_YEAST Proteasome maturation factor UMP1 OS=Saccharomyces cerevisiae (strain ATCC 204508 / S288c) OX=559292 GN=UMP1 PE=1 SV=1	1	1	1	1	0	0	1	0	1	0	0	0	1	0	1	0	0	0	1	0	1	0	10.8	10.8	10.8	16.76	148	148	0	2.3428			By MS/MS		By matching		0	0	10.8	0	10.8	0
P38427	P38427	2	2	2	Trehalose synthase complex regulatory subunit TSL1	TSL1	sp|P38427|TSL1_YEAST Trehalose synthase complex regulatory subunit TSL1 OS=Saccharomyces cerevisiae (strain ATCC 204508 / S288c) OX=559292 GN=TSL1 PE=1 SV=1	1	2	2	2	1	2	1	1	1	1	1	2	1	1	1	1	1	2	1	1	1	1	2.7	2.7	2.7	123.02	1098	1098	0	2.9673	By MS/MS	By MS/MS	By MS/MS	By MS/MS	By MS/MS	By MS/MS	1.3	2.7	1.3	1.3	1.3	1.3
P38431	P38431	5	5	5	Eukaryotic translation initiation factor 5	TIF5	sp|P38431|IF5_YEAST Eukaryotic translation initiation factor 5 OS=Saccharomyces cerevisiae (strain ATCC 204508 / S288c) OX=559292 GN=TIF5 PE=1 SV=1	1	5	5	5	4	4	4	4	4	4	4	4	4	4	4	4	4	4	4	4	4	4	16.3	16.3	16.3	45.261	405	405	0	13.673	By MS/MS	By MS/MS	By MS/MS	By MS/MS	By MS/MS	By MS/MS	14.6	14.6	14.6	14.6	9.9	14.6
P38523	P38523	3	3	3	GrpE protein homolog, mitochondrial	MGE1	sp|P38523|GRPE_YEAST GrpE protein homolog, mitochondrial OS=Saccharomyces cerevisiae (strain ATCC 204508 / S288c) OX=559292 GN=MGE1 PE=1 SV=1	1	3	3	3	3	3	3	3	3	3	3	3	3	3	3	3	3	3	3	3	3	3	18	18	18	26.066	228	228	0	14.212	By MS/MS	By MS/MS	By MS/MS	By MS/MS	By MS/MS	By MS/MS	18	18	18	18	18	18
P38626	P38626	2	2	2	NADH-cytochrome b5 reductase 1	CBR1	sp|P38626|NCB5R_YEAST NADH-cytochrome b5 reductase 1 OS=Saccharomyces cerevisiae (strain ATCC 204508 / S288c) OX=559292 GN=CBR1 PE=1 SV=2	1	2	2	2	1	1	2	1	2	1	1	1	2	1	2	1	1	1	2	1	2	1	11.6	11.6	11.6	31.493	284	284	0	2.3151	By matching	By MS/MS	By MS/MS	By MS/MS	By MS/MS	By MS/MS	4.2	4.2	11.6	4.2	11.6	4.2
P38631;P40989	P38631;P40989	2;1	2;1	2;1	1,3-beta-glucan synthase component FKS1;1,3-beta-glucan synthase component GSC2	FKS1;GSC2	sp|P38631|FKS1_YEAST 1,3-beta-glucan synthase component FKS1 OS=Saccharomyces cerevisiae (strain ATCC 204508 / S288c) OX=559292 GN=FKS1 PE=1 SV=2;sp|P40989|FKS2_YEAST 1,3-beta-glucan synthase component GSC2 OS=Saccharomyces cerevisiae (strain ATCC 204508 /	2	2	2	2	2	2	2	2	2	2	2	2	2	2	2	2	2	2	2	2	2	2	1.5	1.5	1.5	214.85	1876	1876;1895	0	8.372	By MS/MS	By MS/MS	By MS/MS	By MS/MS	By MS/MS	By MS/MS	1.5	1.5	1.5	1.5	1.5	1.5
P38701	P38701	2	2	2	40S ribosomal protein S20	RPS20	sp|P38701|RS20_YEAST 40S ribosomal protein S20 OS=Saccharomyces cerevisiae (strain ATCC 204508 / S288c) OX=559292 GN=RPS20 PE=1 SV=3	1	2	2	2	2	2	2	2	2	2	2	2	2	2	2	2	2	2	2	2	2	2	15.7	15.7	15.7	13.907	121	121	0	2.1718	By MS/MS	By MS/MS	By MS/MS	By MS/MS	By MS/MS	By MS/MS	15.7	15.7	15.7	15.7	15.7	15.7
P38707	P38707	3	3	3	Asparagine--tRNA ligase, cytoplasmic	DED81	sp|P38707|SYNC_YEAST Asparagine--tRNA ligase, cytoplasmic OS=Saccharomyces cerevisiae (strain ATCC 204508 / S288c) OX=559292 GN=DED81 PE=1 SV=1	1	3	3	3	3	3	3	3	3	3	3	3	3	3	3	3	3	3	3	3	3	3	7.6	7.6	7.6	62.206	554	554	0	32.986	By MS/MS	By MS/MS	By MS/MS	By MS/MS	By MS/MS	By MS/MS	7.6	7.6	7.6	7.6	7.6	7.6
P38708	P38708	6	6	6	Putative proline--tRNA ligase YHR020W	YHR020W	sp|P38708|YHI0_YEAST Putative proline--tRNA ligase YHR020W OS=Saccharomyces cerevisiae (strain ATCC 204508 / S288c) OX=559292 GN=YHR020W PE=1 SV=1	1	6	6	6	4	5	6	4	4	5	4	5	6	4	4	5	4	5	6	4	4	5	11.2	11.2	11.2	77.385	688	688	0	10.957	By MS/MS	By MS/MS	By MS/MS	By MS/MS	By MS/MS	By MS/MS	7	9	11.2	7	7	9
P38720;P53319	P38720;P53319	2;1	2;1	2;1	6-phosphogluconate dehydrogenase, decarboxylating 1;6-phosphogluconate dehydrogenase, decarboxylating 2	GND1;GND2	sp|P38720|6PGD1_YEAST 6-phosphogluconate dehydrogenase, decarboxylating 1 OS=Saccharomyces cerevisiae (strain ATCC 204508 / S288c) OX=559292 GN=GND1 PE=1 SV=1;sp|P53319|6PGD2_YEAST 6-phosphogluconate dehydrogenase, decarboxylating 2 OS=Saccharomyces cerevi	2	2	2	2	2	2	2	2	2	2	2	2	2	2	2	2	2	2	2	2	2	2	5.7	5.7	5.7	53.543	489	489;492	0	3.3255	By MS/MS	By MS/MS	By MS/MS	By MS/MS	By MS/MS	By MS/MS	5.7	5.7	5.7	5.7	5.7	5.7
P38764	P38764	24	24	24	26S proteasome regulatory subunit RPN1	RPN1	sp|P38764|RPN1_YEAST 26S proteasome regulatory subunit RPN1 OS=Saccharomyces cerevisiae (strain ATCC 204508 / S288c) OX=559292 GN=RPN1 PE=1 SV=3	1	24	24	24	19	20	23	19	22	22	19	20	23	19	22	22	19	20	23	19	22	22	36.9	36.9	36.9	109.49	993	993	0	317.14	By MS/MS	By MS/MS	By MS/MS	By MS/MS	By MS/MS	By MS/MS	27.4	29	35.2	29	33.7	34.2
P38788	P38788	9	9	9	Ribosome-associated complex subunit SSZ1	SSZ1	sp|P38788|SSZ1_YEAST Ribosome-associated complex subunit SSZ1 OS=Saccharomyces cerevisiae (strain ATCC 204508 / S288c) OX=559292 GN=SSZ1 PE=1 SV=2	1	9	9	9	9	8	8	9	9	9	9	8	8	9	9	9	9	8	8	9	9	9	28.8	28.8	28.8	58.237	538	538	0	106.14	By MS/MS	By MS/MS	By MS/MS	By MS/MS	By MS/MS	By MS/MS	28.8	24.2	24.2	28.8	28.8	28.8
P38792	P38792	1	1	1	Exosome complex component RRP4	RRP4	sp|P38792|RRP4_YEAST Exosome complex component RRP4 OS=Saccharomyces cerevisiae (strain ATCC 204508 / S288c) OX=559292 GN=RRP4 PE=1 SV=1	1	1	1	1	0	1	1	1	1	1	0	1	1	1	1	1	0	1	1	1	1	1	4.5	4.5	4.5	39.427	359	359	0	3.4353		By matching	By MS/MS	By MS/MS	By MS/MS	By MS/MS	0	4.5	4.5	4.5	4.5	4.5
P38805	P38805	1	1	1	Ribosome production factor 1	RPF1	sp|P38805|RPF1_YEAST Ribosome production factor 1 OS=Saccharomyces cerevisiae (strain ATCC 204508 / S288c) OX=559292 GN=RPF1 PE=1 SV=1	1	1	1	1	1	1	1	1	1	1	1	1	1	1	1	1	1	1	1	1	1	1	3.7	3.7	3.7	35.121	295	295	0.0060484	0.94227	By MS/MS	By MS/MS	By MS/MS	By MS/MS	By MS/MS	By MS/MS	3.7	3.7	3.7	3.7	3.7	3.7
P38879	P38879	2	2	2	Nascent polypeptide-associated complex subunit alpha	EGD2	sp|P38879|NACA_YEAST Nascent polypeptide-associated complex subunit alpha OS=Saccharomyces cerevisiae (strain ATCC 204508 / S288c) OX=559292 GN=EGD2 PE=1 SV=3	1	2	2	2	1	1	1	2	1	1	1	1	1	2	1	1	1	1	1	2	1	1	20.7	20.7	20.7	18.709	174	174	0	6.5913	By MS/MS	By MS/MS	By MS/MS	By MS/MS	By MS/MS	By MS/MS	7.5	7.5	7.5	20.7	7.5	7.5
P38886	P38886	3	3	3	26S proteasome regulatory subunit RPN10	RPN10	sp|P38886|RPN10_YEAST 26S proteasome regulatory subunit RPN10 OS=Saccharomyces cerevisiae (strain ATCC 204508 / S288c) OX=559292 GN=RPN10 PE=1 SV=3	1	3	3	3	3	3	3	2	3	3	3	3	3	2	3	3	3	3	3	2	3	3	19.8	19.8	19.8	29.747	268	268	0	105.98	By MS/MS	By MS/MS	By MS/MS	By MS/MS	By MS/MS	By MS/MS	19.8	19.8	19.8	12.7	19.8	19.8
P38910	P38910	3	3	3	10 kDa heat shock protein, mitochondrial	HSP10	sp|P38910|CH10_YEAST 10 kDa heat shock protein, mitochondrial OS=Saccharomyces cerevisiae (strain ATCC 204508 / S288c) OX=559292 GN=HSP10 PE=1 SV=1	1	3	3	3	3	3	3	3	3	3	3	3	3	3	3	3	3	3	3	3	3	3	34.9	34.9	34.9	11.372	106	106	0	23.336	By MS/MS	By MS/MS	By MS/MS	By MS/MS	By MS/MS	By MS/MS	34.9	34.9	34.9	34.9	34.9	34.9
P38911	P38911	3	3	3	FK506-binding nuclear protein	FPR3	sp|P38911|FKBP3_YEAST FK506-binding nuclear protein OS=Saccharomyces cerevisiae (strain ATCC 204508 / S288c) OX=559292 GN=FPR3 PE=1 SV=2	1	3	3	3	3	3	3	3	3	3	3	3	3	3	3	3	3	3	3	3	3	3	9	9	9	46.553	411	411	0	4.1005	By MS/MS	By MS/MS	By MS/MS	By MS/MS	By MS/MS	By MS/MS	9	9	9	9	9	9
P38934	P38934	2	2	2	Nuclear segregation protein BFR1	BFR1	sp|P38934|BFR1_YEAST Nuclear segregation protein BFR1 OS=Saccharomyces cerevisiae (strain ATCC 204508 / S288c) OX=559292 GN=BFR1 PE=1 SV=1	1	2	2	2	2	2	2	1	1	1	2	2	2	1	1	1	2	2	2	1	1	1	6	6	6	54.639	470	470	0	7.1748	By matching	By MS/MS	By MS/MS	By matching	By MS/MS	By MS/MS	6	6	6	3.2	3.2	3.2
P38959	P38959	32	32	32	Vacuolar protein sorting-associated protein 41	VPS41	sp|P38959|VPS41_YEAST Vacuolar protein sorting-associated protein 41 OS=Saccharomyces cerevisiae (strain ATCC 204508 / S288c) OX=559292 GN=VPS41 PE=1 SV=2	1	32	32	32	30	31	31	0	0	0	30	31	31	0	0	0	30	31	31	0	0	0	40.3	40.3	40.3	113.41	992	992	0	323.31	By MS/MS	By MS/MS	By MS/MS				37	37.9	39.4	0	0	0
P38968	P38968	3	3	3	Protein transport protein SEC31	SEC31	sp|P38968|SEC31_YEAST Protein transport protein SEC31 OS=Saccharomyces cerevisiae (strain ATCC 204508 / S288c) OX=559292 GN=SEC31 PE=1 SV=3	1	3	3	3	3	3	3	3	3	3	3	3	3	3	3	3	3	3	3	3	3	3	2.8	2.8	2.8	138.72	1273	1273	0	6.3384	By MS/MS	By MS/MS	By MS/MS	By MS/MS	By MS/MS	By MS/MS	2.8	2.8	2.8	2.8	2.8	2.8
P38993	P38993	1	1	1	Iron transport multicopper oxidase FET3	FET3	sp|P38993|FET3_YEAST Iron transport multicopper oxidase FET3 OS=Saccharomyces cerevisiae (strain ATCC 204508 / S288c) OX=559292 GN=FET3 PE=1 SV=2	1	1	1	1	1	1	1	1	1	1	1	1	1	1	1	1	1	1	1	1	1	1	0.9	0.9	0.9	72.359	636	636	0.0095785	0.74566	By matching	By MS/MS	By MS/MS	By matching	By MS/MS	By MS/MS	0.9	0.9	0.9	0.9	0.9	0.9
P39004;P39003	P39004;P39003	1;1	1;1	1;1	High-affinity hexose transporter HXT6	HXT7;HXT6	sp|P39004|HXT7_YEAST High-affinity hexose transporter HXT7 OS=Saccharomyces cerevisiae (strain ATCC 204508 / S288c) OX=559292 GN=HXT7 PE=1 SV=1;sp|P39003|HXT6_YEAST High-affinity hexose transporter HXT6 OS=Saccharomyces cerevisiae (strain ATCC 204508 / S28	2	1	1	1	1	1	1	1	1	1	1	1	1	1	1	1	1	1	1	1	1	1	2.8	2.8	2.8	62.734	570	570;570	0.0041494	1.0735	By MS/MS	By MS/MS	By MS/MS	By MS/MS	By MS/MS	By MS/MS	2.8	2.8	2.8	2.8	2.8	2.8
P39015	P39015	4	4	4	Suppressor protein STM1	STM1	sp|P39015|STM1_YEAST Suppressor protein STM1 OS=Saccharomyces cerevisiae (strain ATCC 204508 / S288c) OX=559292 GN=STM1 PE=1 SV=3	1	4	4	4	3	4	4	4	4	3	3	4	4	4	4	3	3	4	4	4	4	3	22.3	22.3	22.3	29.995	273	273	0	9.459	By MS/MS	By MS/MS	By MS/MS	By MS/MS	By MS/MS	By MS/MS	13.6	22.3	22.3	22.3	22.3	13.6
P39078	P39078	3	3	3	T-complex protein 1 subunit delta	CCT4	sp|P39078|TCPD_YEAST T-complex protein 1 subunit delta OS=Saccharomyces cerevisiae (strain ATCC 204508 / S288c) OX=559292 GN=CCT4 PE=1 SV=2	1	3	3	3	2	3	2	1	3	3	2	3	2	1	3	3	2	3	2	1	3	3	7.4	7.4	7.4	57.603	528	528	0	4.2788	By MS/MS	By MS/MS	By MS/MS	By MS/MS	By MS/MS	By MS/MS	4.4	7.4	4.5	1.5	7.4	7.4
P39517	P39517	1	1	1	ATP-dependent RNA helicase DHH1	DHH1	sp|P39517|DHH1_YEAST ATP-dependent RNA helicase DHH1 OS=Saccharomyces cerevisiae (strain ATCC 204508 / S288c) OX=559292 GN=DHH1 PE=1 SV=1	1	1	1	1	1	0	1	1	0	1	1	0	1	1	0	1	1	0	1	1	0	1	2.2	2.2	2.2	57.543	506	506	0	1.325	By MS/MS		By MS/MS	By MS/MS		By MS/MS	2.2	0	2.2	2.2	0	2.2
P39676	P39676	2	2	2	Flavohemoprotein	YHB1	sp|P39676|FHP_YEAST Flavohemoprotein OS=Saccharomyces cerevisiae (strain ATCC 204508 / S288c) OX=559292 GN=YHB1 PE=1 SV=2	1	2	2	2	2	2	0	2	1	2	2	2	0	2	1	2	2	2	0	2	1	2	7.3	7.3	7.3	44.646	399	399	0	4.8455	By MS/MS	By MS/MS		By MS/MS	By matching	By MS/MS	7.3	7.3	0	7.3	4.3	7.3
P39730	P39730	5	5	5	Eukaryotic translation initiation factor 5B	FUN12	sp|P39730|IF2P_YEAST Eukaryotic translation initiation factor 5B OS=Saccharomyces cerevisiae (strain ATCC 204508 / S288c) OX=559292 GN=FUN12 PE=1 SV=2	1	5	5	5	2	3	2	3	3	3	2	3	2	3	3	3	2	3	2	3	3	3	6.4	6.4	6.4	112.27	1002	1002	0	15.807	By MS/MS	By MS/MS	By MS/MS	By MS/MS	By MS/MS	By MS/MS	2	3.1	2.9	4	2.9	4
P39744	P39744	1	1	1	Nucleolar complex protein 2	NOC2	sp|P39744|NOC2_YEAST Nucleolar complex protein 2 OS=Saccharomyces cerevisiae (strain ATCC 204508 / S288c) OX=559292 GN=NOC2 PE=1 SV=2	1	1	1	1	1	0	1	1	1	1	1	0	1	1	1	1	1	0	1	1	1	1	1.5	1.5	1.5	81.6	710	710	0	1.4081	By matching		By MS/MS	By MS/MS	By MS/MS	By matching	1.5	0	1.5	1.5	1.5	1.5
P39926;P32867	P39926;P32867	2;1	2;1	2;1	Protein SSO2;Protein SSO1	SSO2;SSO1	sp|P39926|SSO2_YEAST Protein SSO2 OS=Saccharomyces cerevisiae (strain ATCC 204508 / S288c) OX=559292 GN=SSO2 PE=1 SV=2;sp|P32867|SSO1_YEAST Protein SSO1 OS=Saccharomyces cerevisiae (strain ATCC 204508 / S288c) OX=559292 GN=SSO1 PE=1 SV=2	2	2	2	2	2	2	2	1	2	2	2	2	2	1	2	2	2	2	2	1	2	2	8.1	8.1	8.1	33.733	295	295;290	0	11.021	By MS/MS	By MS/MS	By MS/MS	By MS/MS	By MS/MS	By MS/MS	8.1	8.1	8.1	2	8.1	8.1
P39929	P39929	4	4	4	Vacuolar-sorting protein SNF7	SNF7	sp|P39929|SNF7_YEAST Vacuolar-sorting protein SNF7 OS=Saccharomyces cerevisiae (strain ATCC 204508 / S288c) OX=559292 GN=SNF7 PE=1 SV=1	1	4	4	4	4	4	4	4	4	4	4	4	4	4	4	4	4	4	4	4	4	4	19.2	19.2	19.2	26.987	240	240	0	92.369	By MS/MS	By MS/MS	By MS/MS	By MS/MS	By MS/MS	By MS/MS	19.2	19.2	19.2	19.2	19.2	19.2
P39931	P39931	1	1	1	Protein SSP120	SSP120	sp|P39931|SS120_YEAST Protein SSP120 OS=Saccharomyces cerevisiae (strain ATCC 204508 / S288c) OX=559292 GN=SSP120 PE=1 SV=1	1	1	1	1	1	1	1	1	1	0	1	1	1	1	1	0	1	1	1	1	1	0	5.1	5.1	5.1	27.289	234	234	0.0060606	0.94665	By MS/MS	By matching	By MS/MS	By MS/MS	By matching		5.1	5.1	5.1	5.1	5.1	0
P39935	P39935	4	4	4	Eukaryotic initiation factor 4F subunit p150	TIF4631	sp|P39935|IF4F1_YEAST Eukaryotic initiation factor 4F subunit p150 OS=Saccharomyces cerevisiae (strain ATCC 204508 / S288c) OX=559292 GN=TIF4631 PE=1 SV=2	1	4	4	4	3	2	3	3	2	3	3	2	3	3	2	3	3	2	3	3	2	3	5.6	5.6	5.6	107.1	952	952	0	7.2009	By MS/MS	By MS/MS	By MS/MS	By MS/MS	By MS/MS	By MS/MS	4	2.5	4.1	4	2.5	4
P39939;P39938	P39939;P39938	1;1	1;1	1;1	40S ribosomal protein S26-B;40S ribosomal protein S26-A	RPS26B;RPS26A	sp|P39939|RS26B_YEAST 40S ribosomal protein S26-B OS=Saccharomyces cerevisiae (strain ATCC 204508 / S288c) OX=559292 GN=RPS26B PE=1 SV=1;sp|P39938|RS26A_YEAST 40S ribosomal protein S26-A OS=Saccharomyces cerevisiae (strain ATCC 204508 / S288c) OX=559292 GN	2	1	1	1	1	1	1	1	1	1	1	1	1	1	1	1	1	1	1	1	1	1	12.6	12.6	12.6	13.447	119	119;119	0	8.5715	By MS/MS	By MS/MS	By MS/MS	By MS/MS	By MS/MS	By MS/MS	12.6	12.6	12.6	12.6	12.6	12.6
P39954	P39954	5	5	5	Adenosylhomocysteinase	SAH1	sp|P39954|SAHH_YEAST Adenosylhomocysteinase OS=Saccharomyces cerevisiae (strain ATCC 204508 / S288c) OX=559292 GN=SAH1 PE=1 SV=1	1	5	5	5	3	4	5	3	4	5	3	4	5	3	4	5	3	4	5	3	4	5	12	12	12	49.125	449	449	0	9.2558	By MS/MS	By MS/MS	By MS/MS	By MS/MS	By MS/MS	By MS/MS	8	9.4	12	8	9.6	12
P39986	P39986	2	2	2	Manganese-transporting ATPase 1	SPF1	sp|P39986|SPF1_YEAST Endoplasmic reticulum transmembrane helix translocase OS=Saccharomyces cerevisiae (strain ATCC 204508 / S288c) OX=559292 GN=SPF1 PE=1 SV=1	1	2	2	2	2	1	1	2	1	1	2	1	1	2	1	1	2	1	1	2	1	1	2.6	2.6	2.6	135.27	1215	1215	0	4.3456	By MS/MS	By MS/MS	By matching	By MS/MS	By MS/MS	By MS/MS	2.6	1.3	1.3	2.6	1.3	1.3
P40007	P40007	1	1	1	Nucleolar protein 16	NOP16	sp|P40007|NOP16_YEAST Nucleolar protein 16 OS=Saccharomyces cerevisiae (strain ATCC 204508 / S288c) OX=559292 GN=NOP16 PE=1 SV=1	1	1	1	1	1	1	1	1	1	0	1	1	1	1	1	0	1	1	1	1	1	0	5.2	5.2	5.2	26.901	231	231	0.0040816	0.991	By matching	By matching	By matching	By MS/MS	By matching		5.2	5.2	5.2	5.2	5.2	0
P40008	P40008	3	3	3	Protein FMP52, mitochondrial	FMP52	sp|P40008|FMP52_YEAST Protein FMP52, mitochondrial OS=Saccharomyces cerevisiae (strain ATCC 204508 / S288c) OX=559292 GN=FMP52 PE=1 SV=1	1	3	3	3	3	3	3	3	3	3	3	3	3	3	3	3	3	3	3	3	3	3	13.4	13.4	13.4	25.086	231	231	0	4.0207	By MS/MS	By MS/MS	By MS/MS	By MS/MS	By MS/MS	By MS/MS	13.4	13.4	13.4	13.4	13.4	13.4
P40010	P40010	2	2	2	Nuclear GTP-binding protein NUG1	NUG1	sp|P40010|NUG1_YEAST Nuclear GTP-binding protein NUG1 OS=Saccharomyces cerevisiae (strain ATCC 204508 / S288c) OX=559292 GN=NUG1 PE=1 SV=1	1	2	2	2	1	1	0	1	0	1	1	1	0	1	0	1	1	1	0	1	0	1	2.3	2.3	2.3	57.708	520	520	0.0021053	1.2105	By MS/MS	By MS/MS		By MS/MS		By MS/MS	2.1	2.1	0	2.3	0	2.1
P40016	P40016	9	9	9	26S proteasome regulatory subunit RPN3	RPN3	sp|P40016|RPN3_YEAST 26S proteasome regulatory subunit RPN3 OS=Saccharomyces cerevisiae (strain ATCC 204508 / S288c) OX=559292 GN=RPN3 PE=1 SV=5	1	9	9	9	5	8	6	7	8	8	5	8	6	7	8	8	5	8	6	7	8	8	24.9	24.9	24.9	60.392	523	523	0	64.132	By MS/MS	By MS/MS	By MS/MS	By MS/MS	By MS/MS	By MS/MS	11.9	22	14.7	17.4	22.9	22.9
P40024	P40024	4	4	4	ABC transporter ATP-binding protein ARB1	ARB1	sp|P40024|ARB1_YEAST ABC transporter ATP-binding protein ARB1 OS=Saccharomyces cerevisiae (strain ATCC 204508 / S288c) OX=559292 GN=ARB1 PE=1 SV=1	1	4	4	4	3	3	4	3	3	3	3	3	4	3	3	3	3	3	4	3	3	3	7.5	7.5	7.5	68.376	610	610	0	4.4386	By MS/MS	By MS/MS	By MS/MS	By MS/MS	By MS/MS	By MS/MS	5.7	5.7	7.5	5.7	5.7	5.7
P40040	P40040	1	1	1	Protein THO1	THO1	sp|P40040|THO1_YEAST Protein THO1 OS=Saccharomyces cerevisiae (strain ATCC 204508 / S288c) OX=559292 GN=THO1 PE=1 SV=1	1	1	1	1	1	1	1	1	1	1	1	1	1	1	1	1	1	1	1	1	1	1	6	6	6	24.137	218	218	0	3.3119	By MS/MS	By MS/MS	By MS/MS	By matching	By MS/MS	By MS/MS	6	6	6	6	6	6
P40056	P40056	1	1	1	Golgi to ER traffic protein 2	GET2	sp|P40056|GET2_YEAST Golgi to ER traffic protein 2 OS=Saccharomyces cerevisiae (strain ATCC 204508 / S288c) OX=559292 GN=GET2 PE=1 SV=2	1	1	1	1	0	1	0	0	0	0	0	1	0	0	0	0	0	1	0	0	0	0	7.7	7.7	7.7	31.493	285	285	0	3.873		By MS/MS					0	7.7	0	0	0	0
P40059	P40059	4	4	4	Transcriptional regulatory protein DOT6	DOT6	sp|P40059|DOT6_YEAST Transcriptional regulatory protein DOT6 OS=Saccharomyces cerevisiae (strain ATCC 204508 / S288c) OX=559292 GN=DOT6 PE=1 SV=1	1	4	4	4	3	4	3	4	4	4	3	4	3	4	4	4	3	4	3	4	4	4	7.8	7.8	7.8	73.048	670	670	0	46.852	By MS/MS	By MS/MS	By MS/MS	By MS/MS	By MS/MS	By MS/MS	6.6	7.8	6.6	7.8	7.8	7.8
P40069	P40069	4	4	4	Importin subunit beta-4	KAP123	sp|P40069|IMB4_YEAST Importin subunit beta-4 OS=Saccharomyces cerevisiae (strain ATCC 204508 / S288c) OX=559292 GN=KAP123 PE=1 SV=1	1	4	4	4	4	3	4	3	3	3	4	3	4	3	3	3	4	3	4	3	3	3	4.8	4.8	4.8	122.6	1113	1113	0	17.853	By MS/MS	By MS/MS	By MS/MS	By MS/MS	By MS/MS	By MS/MS	4.8	3.4	4.8	3.4	3.5	3.4
P40075	P40075	4	4	4	Vesicle-associated membrane protein-associated protein SCS2	SCS2	sp|P40075|SCS2_YEAST Vesicle-associated membrane protein-associated protein SCS2 OS=Saccharomyces cerevisiae (strain ATCC 204508 / S288c) OX=559292 GN=SCS2 PE=1 SV=3	1	4	4	4	4	4	4	3	4	4	4	4	4	3	4	4	4	4	4	3	4	4	25	25	25	26.925	244	244	0	21.596	By MS/MS	By MS/MS	By MS/MS	By MS/MS	By MS/MS	By MS/MS	25	25	25	18.9	25	25
P40098	P40098	1	1	1	Uncharacterized mitochondrial membrane protein FMP10	FMP10	sp|P40098|FMP10_YEAST Uncharacterized mitochondrial membrane protein FMP10 OS=Saccharomyces cerevisiae (strain ATCC 204508 / S288c) OX=559292 GN=FMP10 PE=1 SV=1	1	1	1	1	1	1	1	1	1	1	1	1	1	1	1	1	1	1	1	1	1	1	5.3	5.3	5.3	27.698	244	244	0	2.0814	By MS/MS	By MS/MS	By MS/MS	By MS/MS	By MS/MS	By MS/MS	5.3	5.3	5.3	5.3	5.3	5.3
P40107	P40107	1	1	1	GDP-mannose transporter 1	VRG4	sp|P40107|GMT1_YEAST GDP-mannose transporter 1 OS=Saccharomyces cerevisiae (strain ATCC 204508 / S288c) OX=559292 GN=VRG4 PE=1 SV=1	1	1	1	1	0	0	1	1	1	0	0	0	1	1	1	0	0	0	1	1	1	0	4.5	4.5	4.5	37.018	337	337	0	16.509			By MS/MS	By MS/MS	By MS/MS		0	0	4.5	4.5	4.5	0
P40150	P40150	54	54	4	Heat shock protein SSB2	SSB2	sp|P40150|SSB2_YEAST Ribosome-associated molecular chaperone SSB2 OS=Saccharomyces cerevisiae (strain ATCC 204508 / S288c) OX=559292 GN=SSB2 PE=1 SV=2	1	54	54	4	50	48	53	49	52	51	50	48	53	49	52	51	4	4	4	4	4	4	86.5	86.5	10.1	66.594	613	613	0	323.31	By MS/MS	By MS/MS	By MS/MS	By MS/MS	By MS/MS	By MS/MS	85.2	84.5	86.5	84.5	85.3	86.3
P40202	P40202	1	1	1	Superoxide dismutase 1 copper chaperone	CCS1	sp|P40202|CCS1_YEAST Superoxide dismutase 1 copper chaperone OS=Saccharomyces cerevisiae (strain ATCC 204508 / S288c) OX=559292 GN=CCS1 PE=1 SV=1	1	1	1	1	1	1	1	1	1	1	1	1	1	1	1	1	1	1	1	1	1	1	5.2	5.2	5.2	27.33	249	249	0	1.4213	By MS/MS	By MS/MS	By MS/MS	By MS/MS	By MS/MS	By MS/MS	5.2	5.2	5.2	5.2	5.2	5.2
Q12690;P40212	Q12690;P40212	2;2	2;2	2;2	60S ribosomal protein L13-A;60S ribosomal protein L13-B	RPL13A;RPL13B	sp|Q12690|RL13A_YEAST 60S ribosomal protein L13-A OS=Saccharomyces cerevisiae (strain ATCC 204508 / S288c) OX=559292 GN=RPL13A PE=1 SV=1;sp|P40212|RL13B_YEAST 60S ribosomal protein L13-B OS=Saccharomyces cerevisiae (strain ATCC 204508 / S288c) OX=559292 GN	2	2	2	2	2	2	2	2	2	2	2	2	2	2	2	2	2	2	2	2	2	2	11.1	11.1	11.1	22.554	199	199;199	0	13.785	By MS/MS	By MS/MS	By MS/MS	By MS/MS	By MS/MS	By MS/MS	11.1	11.1	11.1	11.1	11.1	11.1
P40215	P40215	5	5	5	External NADH-ubiquinone oxidoreductase 1, mitochondrial	NDE1	sp|P40215|NDH1_YEAST External NADH-ubiquinone oxidoreductase 1, mitochondrial OS=Saccharomyces cerevisiae (strain ATCC 204508 / S288c) OX=559292 GN=NDE1 PE=1 SV=1	1	5	5	5	5	5	5	5	5	4	5	5	5	5	5	4	5	5	5	5	5	4	14.3	14.3	14.3	62.773	560	560	0	8.9518	By MS/MS	By matching	By MS/MS	By MS/MS	By MS/MS	By MS/MS	14.3	14.3	14.3	14.3	14.3	11.4
P40217	P40217	2	2	2	Eukaryotic translation initiation factor 3 subunit I	TIF34	sp|P40217|EIF3I_YEAST Eukaryotic translation initiation factor 3 subunit I OS=Saccharomyces cerevisiae (strain ATCC 204508 / S288c) OX=559292 GN=TIF34 PE=1 SV=1	1	2	2	2	2	1	2	2	2	2	2	1	2	2	2	2	2	1	2	2	2	2	5.2	5.2	5.2	38.755	347	347	0	10.047	By MS/MS	By MS/MS	By MS/MS	By MS/MS	By MS/MS	By MS/MS	5.2	1.7	5.2	5.2	5.2	5.2
P40303	P40303	3	3	3	Proteasome subunit alpha type-4	PRE6	sp|P40303|PSA4_YEAST Proteasome subunit alpha type-4 OS=Saccharomyces cerevisiae (strain ATCC 204508 / S288c) OX=559292 GN=PRE6 PE=1 SV=1	1	3	3	3	2	3	2	2	1	2	2	3	2	2	1	2	2	3	2	2	1	2	17.3	17.3	17.3	28.439	254	254	0	27.344	By MS/MS	By MS/MS	By MS/MS	By MS/MS	By MS/MS	By MS/MS	11.8	17.3	11.8	11.8	3.1	11.8
P40319	P40319	1	1	1	Elongation of fatty acids protein 3	ELO3	sp|P40319|ELO3_YEAST Elongation of fatty acids protein 3 OS=Saccharomyces cerevisiae (strain ATCC 204508 / S288c) OX=559292 GN=ELO3 PE=1 SV=1	1	1	1	1	1	1	1	1	1	1	1	1	1	1	1	1	1	1	1	1	1	1	5.8	5.8	5.8	39.465	345	345	0	7.3915	By MS/MS	By MS/MS	By MS/MS	By MS/MS	By MS/MS	By MS/MS	5.8	5.8	5.8	5.8	5.8	5.8
P40327	P40327	7	7	7	26S protease regulatory subunit 4 homolog	RPT2	sp|P40327|PRS4_YEAST 26S proteasome regulatory subunit 4 homolog OS=Saccharomyces cerevisiae (strain ATCC 204508 / S288c) OX=559292 GN=RPT2 PE=1 SV=3	1	7	7	7	4	5	5	4	6	5	4	5	5	4	6	5	4	5	5	4	6	5	18.1	18.1	18.1	48.828	437	437	0	20.407	By MS/MS	By MS/MS	By MS/MS	By MS/MS	By MS/MS	By MS/MS	9.8	11.7	14.6	9.8	16.2	14.6
P40364	P40364	1	1	1	Mitochondrial peculiar membrane protein 1	MPM1	sp|P40364|MPM1_YEAST Mitochondrial peculiar membrane protein 1 OS=Saccharomyces cerevisiae (strain ATCC 204508 / S288c) OX=559292 GN=MPM1 PE=1 SV=1	1	1	1	1	0	0	1	0	1	1	0	0	1	0	1	1	0	0	1	0	1	1	5.2	5.2	5.2	28.47	252	252	0	1.5296			By MS/MS		By MS/MS	By MS/MS	0	0	5.2	0	5.2	5.2
P40467	P40467	3	3	3	Activator of stress genes 1	ASG1	sp|P40467|ASG1_YEAST Activator of stress genes 1 OS=Saccharomyces cerevisiae (strain ATCC 204508 / S288c) OX=559292 GN=ASG1 PE=1 SV=1	1	3	3	3	3	3	3	3	3	2	3	3	3	3	3	2	3	3	3	3	3	2	4.6	4.6	4.6	108.78	964	964	0	43.971	By MS/MS	By MS/MS	By MS/MS	By MS/MS	By MS/MS	By MS/MS	4.6	4.6	4.6	4.6	4.6	3.2
P40480	P40480	1	1	1	Protein HOS4	HOS4	sp|P40480|HOS4_YEAST Protein HOS4 OS=Saccharomyces cerevisiae (strain ATCC 204508 / S288c) OX=559292 GN=HOS4 PE=1 SV=1	1	1	1	1	0	1	0	1	0	1	0	1	0	1	0	1	0	1	0	1	0	1	1.3	1.3	1.3	123.55	1083	1083	0	1.6872		By MS/MS		By MS/MS		By MS/MS	0	1.3	0	1.3	0	1.3
P40531	P40531	3	3	3	Protein GVP36	GVP36	sp|P40531|GVP36_YEAST Protein GVP36 OS=Saccharomyces cerevisiae (strain ATCC 204508 / S288c) OX=559292 GN=GVP36 PE=1 SV=1	1	3	3	3	3	3	3	2	2	3	3	3	3	2	2	3	3	3	3	2	2	3	10.4	10.4	10.4	36.67	326	326	0	13.503	By MS/MS	By MS/MS	By MS/MS	By MS/MS	By MS/MS	By MS/MS	10.4	10.4	10.4	6.4	7.4	10.4
P40540	P40540	1	1	1	ER membrane protein complex subunit 5	EMC5	sp|P40540|EMC5_YEAST ER membrane protein complex subunit 5 OS=Saccharomyces cerevisiae (strain ATCC 204508 / S288c) OX=559292 GN=EMC5 PE=1 SV=1	1	1	1	1	0	0	0	1	0	1	0	0	0	1	0	1	0	0	0	1	0	1	9.2	9.2	9.2	15.907	141	141	0	3.5853				By MS/MS		By MS/MS	0	0	0	9.2	0	9.2
P40961	P40961	3	3	3	Prohibitin-1	PHB1	sp|P40961|PHB1_YEAST Prohibitin-1 OS=Saccharomyces cerevisiae (strain ATCC 204508 / S288c) OX=559292 GN=PHB1 PE=1 SV=2	1	3	3	3	3	2	3	2	3	2	3	2	3	2	3	2	3	2	3	2	3	2	16	16	16	31.427	287	287	0	8.54	By MS/MS	By MS/MS	By MS/MS	By MS/MS	By MS/MS	By MS/MS	16	10.1	16	10.1	16	10.1
P40970	P40970	1	1	1	Serine palmitoyltransferase 2	LCB2	sp|P40970|LCB2_YEAST Serine palmitoyltransferase 2 OS=Saccharomyces cerevisiae (strain ATCC 204508 / S288c) OX=559292 GN=LCB2 PE=1 SV=1	1	1	1	1	1	1	1	1	1	1	1	1	1	1	1	1	1	1	1	1	1	1	3	3	3	63.11	561	561	0	2.4056	By MS/MS	By MS/MS	By MS/MS	By MS/MS	By MS/MS	By MS/MS	3	3	3	3	3	3
P40991	P40991	3	3	3	25S rRNA (cytosine(2870)-C(5))-methyltransferase	NOP2	sp|P40991|NOP2_YEAST 25S rRNA (cytosine(2870)-C(5))-methyltransferase OS=Saccharomyces cerevisiae (strain ATCC 204508 / S288c) OX=559292 GN=NOP2 PE=1 SV=1	1	3	3	3	3	3	3	3	3	3	3	3	3	3	3	3	3	3	3	3	3	3	5.7	5.7	5.7	69.811	618	618	0	2.5796	By MS/MS	By MS/MS	By MS/MS	By MS/MS	By MS/MS	By MS/MS	5.7	5.7	5.7	5.7	5.7	5.7
P41057;P41058	P41057;P41058	2;1	2;1	2;1	40S ribosomal protein S29-A;40S ribosomal protein S29-B	RPS29A;RPS29B	sp|P41057|RS29A_YEAST 40S ribosomal protein S29-A OS=Saccharomyces cerevisiae (strain ATCC 204508 / S288c) OX=559292 GN=RPS29A PE=1 SV=3;sp|P41058|RS29B_YEAST 40S ribosomal protein S29-B OS=Saccharomyces cerevisiae (strain ATCC 204508 / S288c) OX=559292 GN	2	2	2	2	1	2	1	1	1	1	1	2	1	1	1	1	1	2	1	1	1	1	37.5	37.5	37.5	6.6606	56	56;56	0	8.9338	By MS/MS	By MS/MS	By MS/MS	By MS/MS	By MS/MS	By MS/MS	19.6	37.5	19.6	19.6	19.6	19.6
P41277	P41277	4	4	4	Glycerol-1-phosphate phosphohydrolase 1	GPP1	sp|P41277|GPP1_YEAST Glycerol-1-phosphate phosphohydrolase 1 OS=Saccharomyces cerevisiae (strain ATCC 204508 / S288c) OX=559292 GN=GPP1 PE=1 SV=3	1	4	4	4	3	3	3	4	4	4	3	3	3	4	4	4	3	3	3	4	4	4	20.8	20.8	20.8	27.947	250	250	0	7.6238	By MS/MS	By MS/MS	By MS/MS	By MS/MS	By MS/MS	By MS/MS	15.6	15.6	15.6	20.8	20.8	20.8
P41805	P41805	5	5	5	60S ribosomal protein L10	RPL10	sp|P41805|RL10_YEAST 60S ribosomal protein L10 OS=Saccharomyces cerevisiae (strain ATCC 204508 / S288c) OX=559292 GN=RPL10 PE=1 SV=1	1	5	5	5	4	5	5	5	4	5	4	5	5	5	4	5	4	5	5	5	4	5	20.8	20.8	20.8	25.361	221	221	0	13.406	By MS/MS	By MS/MS	By MS/MS	By MS/MS	By MS/MS	By MS/MS	14.9	20.8	20.8	20.8	17.2	20.8
P41810	P41810	2	2	2	Coatomer subunit beta	SEC26	sp|P41810|COPB_YEAST Coatomer subunit beta OS=Saccharomyces cerevisiae (strain ATCC 204508 / S288c) OX=559292 GN=SEC26 PE=1 SV=2	1	2	2	2	2	2	2	2	2	2	2	2	2	2	2	2	2	2	2	2	2	2	2.7	2.7	2.7	109.02	973	973	0	2.0337	By MS/MS	By MS/MS	By MS/MS	By MS/MS	By MS/MS	By MS/MS	2.7	2.7	2.7	2.7	2.7	2.7
P41819	P41819	1	1	1	Dimethyladenosine transferase	DIM1	sp|P41819|DIM1_YEAST Dimethyladenosine transferase OS=Saccharomyces cerevisiae (strain ATCC 204508 / S288c) OX=559292 GN=DIM1 PE=1 SV=1	1	1	1	1	1	1	1	1	1	1	1	1	1	1	1	1	1	1	1	1	1	1	3.5	3.5	3.5	35.95	318	318	0.0097656	0.80705	By MS/MS	By MS/MS	By MS/MS	By MS/MS	By MS/MS	By MS/MS	3.5	3.5	3.5	3.5	3.5	3.5
P41940	P41940	9	9	9	Mannose-1-phosphate guanyltransferase	PSA1	sp|P41940|MPG1_YEAST Mannose-1-phosphate guanyltransferase OS=Saccharomyces cerevisiae (strain ATCC 204508 / S288c) OX=559292 GN=PSA1 PE=1 SV=2	1	9	9	9	7	9	9	9	9	7	7	9	9	9	9	7	7	9	9	9	9	7	37.4	37.4	37.4	39.565	361	361	0	158.55	By MS/MS	By MS/MS	By MS/MS	By MS/MS	By MS/MS	By MS/MS	26.3	37.4	37.4	37.4	37.4	27.4
P42943	P42943	3	3	3	T-complex protein 1 subunit eta	CCT7	sp|P42943|TCPH_YEAST T-complex protein 1 subunit eta OS=Saccharomyces cerevisiae (strain ATCC 204508 / S288c) OX=559292 GN=CCT7 PE=1 SV=1	1	3	3	3	3	2	3	3	3	3	3	2	3	3	3	3	3	2	3	3	3	3	6.5	6.5	6.5	59.735	550	550	0	1.6708	By MS/MS	By MS/MS	By MS/MS	By MS/MS	By MS/MS	By MS/MS	6.5	4.4	6.5	6.5	6.5	6.5
P43586	P43586	1	1	1	60S ribosomal subunit assembly/export protein LOC1	LOC1	sp|P43586|LOC1_YEAST 60S ribosomal subunit assembly/export protein LOC1 OS=Saccharomyces cerevisiae (strain ATCC 204508 / S288c) OX=559292 GN=LOC1 PE=1 SV=1	1	1	1	1	1	1	1	1	1	1	1	1	1	1	1	1	1	1	1	1	1	1	6.4	6.4	6.4	23.59	204	204	0	1.8187	By matching	By MS/MS	By MS/MS	By MS/MS	By MS/MS	By MS/MS	6.4	6.4	6.4	6.4	6.4	6.4
P43588	P43588	6	6	6	Ubiquitin carboxyl-terminal hydrolase RPN11	RPN11	sp|P43588|RPN11_YEAST Ubiquitin carboxyl-terminal hydrolase RPN11 OS=Saccharomyces cerevisiae (strain ATCC 204508 / S288c) OX=559292 GN=RPN11 PE=1 SV=1	1	6	6	6	6	6	6	5	6	6	6	6	6	5	6	6	6	6	6	5	6	6	27.5	27.5	27.5	34.398	306	306	0	82.59	By MS/MS	By MS/MS	By MS/MS	By MS/MS	By MS/MS	By MS/MS	27.5	27.5	27.5	22.9	27.5	27.5
P43594	P43594	3	3	3	MICOS complex subunit MIC19	MIC19	sp|P43594|MIC19_YEAST MICOS complex subunit MIC19 OS=Saccharomyces cerevisiae (strain ATCC 204508 / S288c) OX=559292 GN=MIC19 PE=1 SV=1	1	3	3	3	3	2	2	2	2	3	3	2	2	2	2	3	3	2	2	2	2	3	21.8	21.8	21.8	18.855	170	170	0	4.4666	By MS/MS	By MS/MS	By MS/MS	By MS/MS	By MS/MS	By MS/MS	21.8	15.3	15.3	15.3	15.3	21.8
P43621	P43621	2	2	2	Coatomer subunit delta	RET2	sp|P43621|COPD_YEAST Coatomer subunit delta OS=Saccharomyces cerevisiae (strain ATCC 204508 / S288c) OX=559292 GN=RET2 PE=1 SV=3	1	2	2	2	2	2	2	1	2	2	2	2	2	1	2	2	2	2	2	1	2	2	3.5	3.5	3.5	60.627	546	546	0	1.7579	By MS/MS	By MS/MS	By MS/MS	By MS/MS	By MS/MS	By MS/MS	3.5	3.5	3.5	2.2	3.5	3.5
P43638	P43638	11	11	11	MAP-homologous protein 1	MHP1	sp|P43638|MHP1_YEAST MAP-homologous protein 1 OS=Saccharomyces cerevisiae (strain ATCC 204508 / S288c) OX=559292 GN=MHP1 PE=1 SV=1	1	11	11	11	11	11	10	1	2	2	11	11	10	1	2	2	11	11	10	1	2	2	11.9	11.9	11.9	155.21	1398	1398	0	27.044	By MS/MS	By MS/MS	By MS/MS	By matching	By MS/MS	By MS/MS	11.9	11.9	10.4	1.1	2.4	1.9
P46367	P46367	5	5	5	Potassium-activated aldehyde dehydrogenase, mitochondrial	ALD4	sp|P46367|ALDH4_YEAST Potassium-activated aldehyde dehydrogenase, mitochondrial OS=Saccharomyces cerevisiae (strain ATCC 204508 / S288c) OX=559292 GN=ALD4 PE=1 SV=2	1	5	5	5	4	5	5	3	4	5	4	5	5	3	4	5	4	5	5	3	4	5	9.1	9.1	9.1	56.723	519	519	0	3.3771	By MS/MS	By MS/MS	By MS/MS	By MS/MS	By MS/MS	By MS/MS	6.9	9.1	9.1	4.8	6.9	9.1
P46654;P32905	P46654;P32905	3;2	3;2	3;2	40S ribosomal protein S0-B;40S ribosomal protein S0-A	RPS0B;RPS0A	sp|P46654|RSSA2_YEAST 40S ribosomal protein S0-B OS=Saccharomyces cerevisiae (strain ATCC 204508 / S288c) OX=559292 GN=RPS0B PE=1 SV=2;sp|P32905|RSSA1_YEAST 40S ribosomal protein S0-A OS=Saccharomyces cerevisiae (strain ATCC 204508 / S288c) OX=559292 GN=RP	2	3	3	3	3	3	3	2	3	3	3	3	3	2	3	3	3	3	3	2	3	3	17.9	17.9	17.9	27.962	252	252;252	0	72.03	By MS/MS	By MS/MS	By MS/MS	By MS/MS	By MS/MS	By MS/MS	17.9	17.9	17.9	15.1	17.9	17.9
Q08745;P46784	Q08745;P46784	4;4	4;4	4;4	40S ribosomal protein S10-A;40S ribosomal protein S10-B	RPS10A;RPS10B	sp|Q08745|RS10A_YEAST 40S ribosomal protein S10-A OS=Saccharomyces cerevisiae (strain ATCC 204508 / S288c) OX=559292 GN=RPS10A PE=1 SV=1;sp|P46784|RS10B_YEAST 40S ribosomal protein S10-B OS=Saccharomyces cerevisiae (strain ATCC 204508 / S288c) OX=559292 GN	2	4	4	4	4	4	4	4	4	4	4	4	4	4	4	4	4	4	4	4	4	4	43.8	43.8	43.8	12.739	105	105;105	0	100.15	By MS/MS	By MS/MS	By MS/MS	By MS/MS	By MS/MS	By MS/MS	43.8	43.8	43.8	43.8	43.8	43.8
P46956	P46956	1	1	1	Inorganic phosphate transporter PHO86	PHO86	sp|P46956|PHO86_YEAST Inorganic phosphate transporter PHO86 OS=Saccharomyces cerevisiae (strain ATCC 204508 / S288c) OX=559292 GN=PHO86 PE=1 SV=1	1	1	1	1	1	1	1	1	1	1	1	1	1	1	1	1	1	1	1	1	1	1	4.2	4.2	4.2	34.881	311	311	0	4.1587	By MS/MS	By MS/MS	By MS/MS	By MS/MS	By MS/MS	By MS/MS	4.2	4.2	4.2	4.2	4.2	4.2
P46970;P19158	P46970	16;1	16;1	16;1	Nonsense-mediated mRNA decay protein 5	NMD5	sp|P46970|NMD5_YEAST Nonsense-mediated mRNA decay protein 5 OS=Saccharomyces cerevisiae (strain ATCC 204508 / S288c) OX=559292 GN=NMD5 PE=1 SV=2	2	16	16	16	14	14	14	14	16	16	14	14	14	14	16	16	14	14	14	14	16	16	19.5	19.5	19.5	119.97	1048	1048;3079	0	174.3	By MS/MS	By MS/MS	By MS/MS	By MS/MS	By MS/MS	By MS/MS	16.6	16.6	16.5	16.6	19.5	19.5
P46971	P46971	1	1	1	Dolichyl-phosphate-mannose--protein mannosyltransferase 4	PMT4	sp|P46971|PMT4_YEAST Dolichyl-phosphate-mannose--protein mannosyltransferase 4 OS=Saccharomyces cerevisiae (strain ATCC 204508 / S288c) OX=559292 GN=PMT4 PE=1 SV=1	1	1	1	1	1	1	0	1	1	0	1	1	0	1	1	0	1	1	0	1	1	0	2.6	2.6	2.6	87.965	762	762	0	7.1099	By MS/MS	By matching		By matching	By MS/MS		2.6	2.6	0	2.6	2.6	0
P46990	P46990	6	1	1	60S ribosomal protein L17-B	RPL17B	sp|P46990|RL17B_YEAST 60S ribosomal protein L17-B OS=Saccharomyces cerevisiae (strain ATCC 204508 / S288c) OX=559292 GN=RPL17B PE=1 SV=2	1	6	1	1	6	6	6	6	6	6	1	1	1	1	1	1	1	1	1	1	1	1	40.2	5.4	5.4	20.551	184	184	0	5.7718	By MS/MS	By MS/MS	By MS/MS	By MS/MS	By MS/MS	By MS/MS	40.2	40.2	40.2	40.2	40.2	40.2
P47045	P47045	2	2	2	Mitochondrial import inner membrane translocase subunit TIM54	TIM54	sp|P47045|TIM54_YEAST Mitochondrial import inner membrane translocase subunit TIM54 OS=Saccharomyces cerevisiae (strain ATCC 204508 / S288c) OX=559292 GN=TIM54 PE=1 SV=1	1	2	2	2	2	2	1	1	1	2	2	2	1	1	1	2	2	2	1	1	1	2	5.4	5.4	5.4	54.182	478	478	0	1.4973	By MS/MS	By MS/MS	By MS/MS	By MS/MS	By MS/MS	By MS/MS	5.4	5.4	2.5	2.5	2.5	5.4
P47047	P47047	2	2	2	ATP-dependent RNA helicase DOB1	MTR4	sp|P47047|MTR4_YEAST ATP-dependent RNA helicase DOB1 OS=Saccharomyces cerevisiae (strain ATCC 204508 / S288c) OX=559292 GN=MTR4 PE=1 SV=1	1	2	2	2	2	2	1	1	2	1	2	2	1	1	2	1	2	2	1	1	2	1	2.9	2.9	2.9	122.05	1073	1073	0	2.7644	By MS/MS	By MS/MS	By MS/MS	By MS/MS	By MS/MS	By MS/MS	2.9	2.9	1.4	1.5	2.9	1.5
P47052;Q00711	P47052;Q00711	1;1	1;1	1;1	Succinate dehydrogenase [ubiquinone] flavoprotein subunit 2, mitochondrial;Succinate dehydrogenase [ubiquinone] flavoprotein subunit, mitochondrial	SDH1	sp|P47052|SDHX_YEAST Succinate dehydrogenase [ubiquinone] flavoprotein subunit 2, mitochondrial OS=Saccharomyces cerevisiae (strain ATCC 204508 / S288c) OX=559292 GN=YJL045W PE=3 SV=1;sp|Q00711|SDHA_YEAST Succinate dehydrogenase [ubiquinone] flavoprotein s	2	1	1	1	0	0	1	0	0	1	0	0	1	0	0	1	0	0	1	0	0	1	2.2	2.2	2.2	69.382	634	634;640	0.0096525	0.76842			By matching			By MS/MS	0	0	2.2	0	0	2.2
P47075	P47075	2	2	2	Vacuolar transporter chaperone 4	VTC4	sp|P47075|VTC4_YEAST Vacuolar transporter chaperone 4 OS=Saccharomyces cerevisiae (strain ATCC 204508 / S288c) OX=559292 GN=VTC4 PE=1 SV=2	1	2	2	2	2	2	1	2	2	2	2	2	1	2	2	2	2	2	1	2	2	2	3.3	3.3	3.3	83.154	721	721	0.0040984	1.0156	By MS/MS	By MS/MS	By MS/MS	By MS/MS	By MS/MS	By MS/MS	3.3	3.3	1.8	3.3	3.3	3.3
P47079	P47079	10	10	10	T-complex protein 1 subunit theta	CCT8	sp|P47079|TCPQ_YEAST T-complex protein 1 subunit theta OS=Saccharomyces cerevisiae (strain ATCC 204508 / S288c) OX=559292 GN=CCT8 PE=1 SV=1	1	10	10	10	9	9	9	9	9	9	9	9	9	9	9	9	9	9	9	9	9	9	22.7	22.7	22.7	61.662	568	568	0	23.593	By MS/MS	By MS/MS	By MS/MS	By MS/MS	By MS/MS	By MS/MS	20.2	20.2	20.2	20.2	19.9	20.2
P47089	P47089	1	1	1	Translation machinery-associated protein 22	TMA22	sp|P47089|DENR_YEAST Translation machinery-associated protein 22 OS=Saccharomyces cerevisiae (strain ATCC 204508 / S288c) OX=559292 GN=TMA22 PE=1 SV=1	1	1	1	1	0	1	0	0	0	0	0	1	0	0	0	0	0	1	0	0	0	0	8.6	8.6	8.6	22.495	198	198	0	8.712		By MS/MS					0	8.6	0	0	0	0
P47117	P47117	3	3	3	Actin-related protein 3	ARP3	sp|P47117|ARP3_YEAST Actin-related protein 3 OS=Saccharomyces cerevisiae (strain ATCC 204508 / S288c) OX=559292 GN=ARP3 PE=1 SV=1	1	3	3	3	2	1	2	2	3	3	2	1	2	2	3	3	2	1	2	2	3	3	7.6	7.6	7.6	49.541	449	449	0	6.6152	By MS/MS	By matching	By MS/MS	By MS/MS	By MS/MS	By MS/MS	4.9	2.4	4.9	4.9	7.6	7.6
P48589	P48589	6	6	6	40S ribosomal protein S12	RPS12	sp|P48589|RS12_YEAST 40S ribosomal protein S12 OS=Saccharomyces cerevisiae (strain ATCC 204508 / S288c) OX=559292 GN=RPS12 PE=1 SV=1	1	6	6	6	6	6	6	6	6	6	6	6	6	6	6	6	6	6	6	6	6	6	55.9	55.9	55.9	15.471	143	143	0	70.108	By MS/MS	By MS/MS	By MS/MS	By MS/MS	By MS/MS	By MS/MS	55.9	55.9	55.9	55.9	55.9	55.9
P48837	P48837	1	1	1	Nucleoporin NUP57	NUP57	sp|P48837|NUP57_YEAST Nucleoporin NUP57 OS=Saccharomyces cerevisiae (strain ATCC 204508 / S288c) OX=559292 GN=NUP57 PE=1 SV=1	1	1	1	1	0	1	1	0	0	1	0	1	1	0	0	1	0	1	1	0	0	1	2.2	2.2	2.2	57.498	541	541	0.009542	0.72277		By matching	By matching			By MS/MS	0	2.2	2.2	0	0	2.2
P49090;P49089	P49090;P49089	2;1	2;1	2;1	Asparagine synthetase [glutamine-hydrolyzing] 2;Asparagine synthetase [glutamine-hydrolyzing] 1	ASN2;ASN1	sp|P49090|ASNS2_YEAST Asparagine synthetase [glutamine-hydrolyzing] 2 OS=Saccharomyces cerevisiae (strain ATCC 204508 / S288c) OX=559292 GN=ASN2 PE=1 SV=2;sp|P49089|ASNS1_YEAST Asparagine synthetase [glutamine-hydrolyzing] 1 OS=Saccharomyces cerevisiae (st	2	2	2	2	2	2	2	2	1	2	2	2	2	2	1	2	2	2	2	2	1	2	3.8	3.8	3.8	64.592	572	572;572	0.0041754	1.1394	By MS/MS	By MS/MS	By MS/MS	By MS/MS	By MS/MS	By MS/MS	3.8	3.8	3.8	3.8	2.1	3.8
P49167	P49167	3	3	3	60S ribosomal protein L38	RPL38	sp|P49167|RL38_YEAST 60S ribosomal protein L38 OS=Saccharomyces cerevisiae (strain ATCC 204508 / S288c) OX=559292 GN=RPL38 PE=1 SV=1	1	3	3	3	3	3	3	3	3	3	3	3	3	3	3	3	3	3	3	3	3	3	41	41	41	8.8264	78	78	0	4.8419	By MS/MS	By MS/MS	By MS/MS	By MS/MS	By MS/MS	By MS/MS	41	41	41	41	41	41
P49573	P49573	1	1	1	Copper transport protein CTR1	CTR1	sp|P49573|CTR1_YEAST Copper transport protein CTR1 OS=Saccharomyces cerevisiae (strain ATCC 204508 / S288c) OX=559292 GN=CTR1 PE=1 SV=1	1	1	1	1	0	0	1	0	1	0	0	0	1	0	1	0	0	0	1	0	1	0	5.7	5.7	5.7	44.441	406	406	0	4.1337			By MS/MS		By MS/MS		0	0	5.7	0	5.7	0
P49723	P49723	3	3	3	Ribonucleoside-diphosphate reductase small chain 2	RNR4	sp|P49723|RIR4_YEAST Ribonucleoside-diphosphate reductase small chain 2 OS=Saccharomyces cerevisiae (strain ATCC 204508 / S288c) OX=559292 GN=RNR4 PE=1 SV=1	1	3	3	3	1	1	1	2	2	3	1	1	1	2	2	3	1	1	1	2	2	3	11	11	11	40.054	345	345	0	1.7847	By matching	By MS/MS	By MS/MS	By matching	By MS/MS	By MS/MS	2.9	2.9	2.9	5.5	5.5	11
P50086	P50086	1	1	1	Probable 26S proteasome regulatory subunit p28	NAS6	sp|P50086|PSD10_YEAST Probable 26S proteasome regulatory subunit p28 OS=Saccharomyces cerevisiae (strain ATCC 204508 / S288c) OX=559292 GN=NAS6 PE=1 SV=1	1	1	1	1	1	1	1	1	1	1	1	1	1	1	1	1	1	1	1	1	1	1	4.8	4.8	4.8	25.616	228	228	0	1.8542	By MS/MS	By MS/MS	By MS/MS	By MS/MS	By MS/MS	By MS/MS	4.8	4.8	4.8	4.8	4.8	4.8
P50094	P50094	5	1	1	Inosine-5-monophosphate dehydrogenase 4	IMD4	sp|P50094|IMDH4_YEAST Inosine-5-monophosphate dehydrogenase 4 OS=Saccharomyces cerevisiae (strain ATCC 204508 / S288c) OX=559292 GN=IMD4 PE=1 SV=1	1	5	1	1	5	4	4	5	5	4	1	1	0	1	1	1	1	1	0	1	1	1	15.8	5.2	5.2	56.393	524	524	0	3.3864	By matching	By matching	By matching	By MS/MS	By matching	By matching	15.8	13.4	10.7	15.8	15.8	13.4
P50095;P38697	P50095;P38697	6;4	6;4	2;1	Inosine-5-monophosphate dehydrogenase 3;Inosine-5-monophosphate dehydrogenase 2	IMD3;IMD2	sp|P50095|IMDH3_YEAST Inosine-5-monophosphate dehydrogenase 3 OS=Saccharomyces cerevisiae (strain ATCC 204508 / S288c) OX=559292 GN=IMD3 PE=1 SV=1;sp|P38697|IMDH2_YEAST Inosine-5-monophosphate dehydrogenase 2 OS=Saccharomyces cerevisiae (strain ATCC 2045	2	6	6	2	6	5	5	6	5	5	6	5	5	6	5	5	2	2	1	2	1	2	19.5	19.5	8.8	56.584	523	523;523	0	51.166	By MS/MS	By MS/MS	By MS/MS	By MS/MS	By MS/MS	By MS/MS	19.5	17	15.9	19.5	14.3	17
P51601	P51601	4	4	4	GTP cyclohydrolase 1	FOL2	sp|P51601|GCH1_YEAST GTP cyclohydrolase 1 OS=Saccharomyces cerevisiae (strain ATCC 204508 / S288c) OX=559292 GN=FOL2 PE=1 SV=1	1	4	4	4	4	2	3	2	4	3	4	2	3	2	4	3	4	2	3	2	4	3	18.5	18.5	18.5	27.769	243	243	0	22.157	By MS/MS	By MS/MS	By MS/MS	By MS/MS	By MS/MS	By MS/MS	18.5	9.9	14.8	9.9	18.5	14.8
P52286	P52286	1	1	1	Suppressor of kinetochore protein 1	SKP1	sp|P52286|SKP1_YEAST Suppressor of kinetochore protein 1 OS=Saccharomyces cerevisiae (strain ATCC 204508 / S288c) OX=559292 GN=SKP1 PE=1 SV=2	1	1	1	1	1	1	1	1	1	1	1	1	1	1	1	1	1	1	1	1	1	1	7.2	7.2	7.2	22.33	194	194	0	4.4812	By matching	By matching	By matching	By MS/MS	By MS/MS	By MS/MS	7.2	7.2	7.2	7.2	7.2	7.2
P52910	P52910	10	10	10	Acetyl-coenzyme A synthetase 2	ACS2	sp|P52910|ACS2_YEAST Acetyl-coenzyme A synthetase 2 OS=Saccharomyces cerevisiae (strain ATCC 204508 / S288c) OX=559292 GN=ACS2 PE=1 SV=1	1	10	10	10	9	9	10	8	10	10	9	9	10	8	10	10	9	9	10	8	10	10	16.4	16.4	16.4	75.491	683	683	0	40.627	By MS/MS	By MS/MS	By MS/MS	By MS/MS	By MS/MS	By MS/MS	14.3	14.3	16.4	11.1	16.4	16.4
P53163	P53163	1	1	1	54S ribosomal protein L12, mitochondrial	MNP1	sp|P53163|MNP1_YEAST 54S ribosomal protein L12, mitochondrial OS=Saccharomyces cerevisiae (strain ATCC 204508 / S288c) OX=559292 GN=MNP1 PE=1 SV=1	1	1	1	1	1	1	1	0	0	1	1	1	1	0	0	1	1	1	1	0	0	1	5.7	5.7	5.7	20.65	194	194	0	4.263	By MS/MS	By MS/MS	By MS/MS			By matching	5.7	5.7	5.7	0	0	5.7
P53173	P53173	1	1	1	ER-derived vesicles protein ERV14	ERV14	sp|P53173|ERV14_YEAST ER-derived vesicles protein ERV14 OS=Saccharomyces cerevisiae (strain ATCC 204508 / S288c) OX=559292 GN=ERV14 PE=1 SV=3	1	1	1	1	1	1	1	1	1	1	1	1	1	1	1	1	1	1	1	1	1	1	8	8	8	15.93	138	138	0	8.0354	By MS/MS	By MS/MS	By MS/MS	By MS/MS	By MS/MS	By MS/MS	8	8	8	8	8	8
P53219	P53219	1	1	1	Abhydrolase domain-containing protein IMO32	IMO32	sp|P53219|IMO32_YEAST Probable alcohol acetyltransferase OS=Saccharomyces cerevisiae (strain ATCC 204508 / S288c) OX=559292 GN=IMO32 PE=1 SV=1	1	1	1	1	1	1	1	1	1	1	1	1	1	1	1	1	1	1	1	1	1	1	2	2	2	38.51	342	342	0.004158	1.0763	By matching	By MS/MS	By MS/MS	By MS/MS	By MS/MS	By MS/MS	2	2	2	2	2	2
P53252	P53252	6	5	5	Sphingolipid long chain base-responsive protein PIL1	PIL1	sp|P53252|PIL1_YEAST Sphingolipid long chain base-responsive protein PIL1 OS=Saccharomyces cerevisiae (strain ATCC 204508 / S288c) OX=559292 GN=PIL1 PE=1 SV=1	1	6	5	5	4	6	6	5	5	6	3	5	5	4	4	5	3	5	5	4	4	5	24.2	19.2	19.2	38.349	339	339	0	15.976	By MS/MS	By MS/MS	By MS/MS	By MS/MS	By MS/MS	By MS/MS	14.2	24.2	24.2	19.5	19.5	24.2
P53261	P53261	4	4	4	Pescadillo homolog	NOP7	sp|P53261|PESC_YEAST Pescadillo homolog OS=Saccharomyces cerevisiae (strain ATCC 204508 / S288c) OX=559292 GN=NOP7 PE=1 SV=1	1	4	4	4	4	3	2	4	3	3	4	3	2	4	3	3	4	3	2	4	3	3	6.9	6.9	6.9	69.876	605	605	0	2.5233	By MS/MS	By MS/MS	By MS/MS	By MS/MS	By MS/MS	By MS/MS	6.9	5.3	3.3	6.9	5.3	5.3
P53278	P53278	6	6	6	Uncharacterized protein YGR130C	YGR130C	sp|P53278|YG3A_YEAST Uncharacterized protein YGR130C OS=Saccharomyces cerevisiae (strain ATCC 204508 / S288c) OX=559292 GN=YGR130C PE=1 SV=1	1	6	6	6	6	4	5	4	5	4	6	4	5	4	5	4	6	4	5	4	5	4	7.6	7.6	7.6	92.697	816	816	0	3.3927	By MS/MS	By MS/MS	By MS/MS	By MS/MS	By MS/MS	By MS/MS	7.6	4.8	6.4	4.8	6.4	4.8
P53297	P53297	1	1	1	PAB1-binding protein 1	PBP1	sp|P53297|PBP1_YEAST PAB1-binding protein 1 OS=Saccharomyces cerevisiae (strain ATCC 204508 / S288c) OX=559292 GN=PBP1 PE=1 SV=1	1	1	1	1	1	1	1	1	1	1	1	1	1	1	1	1	1	1	1	1	1	1	2.4	2.4	2.4	78.78	722	722	0	2.3122	By MS/MS	By MS/MS	By MS/MS	By MS/MS	By MS/MS	By MS/MS	2.4	2.4	2.4	2.4	2.4	2.4
P53337	P53337	2	2	2	ER-derived vesicles protein ERV29	ERV29	sp|P53337|ERV29_YEAST ER-derived vesicles protein ERV29 OS=Saccharomyces cerevisiae (strain ATCC 204508 / S288c) OX=559292 GN=ERV29 PE=1 SV=1	1	2	2	2	2	2	2	2	2	2	2	2	2	2	2	2	2	2	2	2	2	2	7.7	7.7	7.7	35.012	310	310	0	4.8923	By MS/MS	By MS/MS	By MS/MS	By MS/MS	By MS/MS	By MS/MS	7.7	7.7	7.7	7.7	7.7	7.7
P53549	P53549	7	6	6	26S protease subunit RPT4	RPT4	sp|P53549|PRS10_YEAST 26S proteasome subunit RPT4 OS=Saccharomyces cerevisiae (strain ATCC 204508 / S288c) OX=559292 GN=RPT4 PE=1 SV=4	1	7	6	6	7	7	7	7	7	7	6	6	6	6	6	6	6	6	6	6	6	6	19.5	16.7	16.7	49.408	437	437	0	22.875	By MS/MS	By MS/MS	By MS/MS	By MS/MS	By MS/MS	By MS/MS	19.5	19.5	19.5	19.5	19.5	19.5
P53633	P53633	1	1	1	Prenylated Rab acceptor 1	YIP3	sp|P53633|PRA1_YEAST Prenylated Rab acceptor 1 OS=Saccharomyces cerevisiae (strain ATCC 204508 / S288c) OX=559292 GN=YIP3 PE=1 SV=2	1	1	1	1	1	1	1	1	1	1	1	1	1	1	1	1	1	1	1	1	1	1	6.2	6.2	6.2	19.411	176	176	0	1.3682	By MS/MS	By matching	By matching	By MS/MS	By MS/MS	By MS/MS	6.2	6.2	6.2	6.2	6.2	6.2
P53729	P53729	1	1	1	Uncharacterized protein YNR029C		sp|P53729|YN8H_YEAST Uncharacterized protein YNR029C OS=Saccharomyces cerevisiae (strain ATCC 204508 / S288c) OX=559292 GN=YNR029C PE=1 SV=1	1	1	1	1	1	1	1	1	1	1	1	1	1	1	1	1	1	1	1	1	1	1	3.5	3.5	3.5	48.121	429	429	0	2.163	By MS/MS	By MS/MS	By MS/MS	By MS/MS	By MS/MS	By MS/MS	3.5	3.5	3.5	3.5	3.5	3.5
P53742	P53742	2	2	2	Nucleolar GTP-binding protein 2	NOG2	sp|P53742|NOG2_YEAST Nucleolar GTP-binding protein 2 OS=Saccharomyces cerevisiae (strain ATCC 204508 / S288c) OX=559292 GN=NOG2 PE=1 SV=1	1	2	2	2	2	2	2	2	2	1	2	2	2	2	2	1	2	2	2	2	2	1	4.9	4.9	4.9	55.488	486	486	0	2.4683	By MS/MS	By MS/MS	By MS/MS	By MS/MS	By MS/MS	By MS/MS	4.9	4.9	4.9	4.9	4.9	2.3
P53881	P53881	1	1	1	54S ribosomal protein L22, mitochondrial	MRPL22	sp|P53881|RM22_YEAST 54S ribosomal protein L22, mitochondrial OS=Saccharomyces cerevisiae (strain ATCC 204508 / S288c) OX=559292 GN=MRPL22 PE=1 SV=2	1	1	1	1	1	1	1	1	1	1	1	1	1	1	1	1	1	1	1	1	1	1	5.2	5.2	5.2	34.897	309	309	0	10.213	By MS/MS	By MS/MS	By MS/MS	By MS/MS	By MS/MS	By MS/MS	5.2	5.2	5.2	5.2	5.2	5.2
P53885	P53885	6	6	6	Signal transduction protein MDG1	MDG1	sp|P53885|MDG1_YEAST Signal transduction protein MDG1 OS=Saccharomyces cerevisiae (strain ATCC 204508 / S288c) OX=559292 GN=MDG1 PE=1 SV=1	1	6	6	6	5	5	6	6	5	5	5	5	6	6	5	5	5	5	6	6	5	5	22.4	22.4	22.4	40.278	366	366	0	18.472	By MS/MS	By MS/MS	By MS/MS	By MS/MS	By MS/MS	By MS/MS	19.4	19.4	22.4	22.4	19.4	19.4
P53897	P53897	1	1	1	mRNA stability protein IGO1	IGO1	sp|P53897|IGO1_YEAST mRNA stability protein IGO1 OS=Saccharomyces cerevisiae (strain ATCC 204508 / S288c) OX=559292 GN=IGO1 PE=1 SV=1	1	1	1	1	1	1	1	1	1	1	1	1	1	1	1	1	1	1	1	1	1	1	6.5	6.5	6.5	18.051	168	168	0	1.425	By MS/MS	By MS/MS	By MS/MS	By MS/MS	By MS/MS	By MS/MS	6.5	6.5	6.5	6.5	6.5	6.5
P53919	P53919	2	2	2	H/ACA ribonucleoprotein complex non-core subunit NAF1	NAF1	sp|P53919|NAF1_YEAST H/ACA ribonucleoprotein complex non-core subunit NAF1 OS=Saccharomyces cerevisiae (strain ATCC 204508 / S288c) OX=559292 GN=NAF1 PE=1 SV=1	1	2	2	2	2	2	2	2	1	2	2	2	2	2	1	2	2	2	2	2	1	2	4.9	4.9	4.9	54.949	492	492	0	12.424	By MS/MS	By MS/MS	By MS/MS	By MS/MS	By MS/MS	By MS/MS	4.9	4.9	4.9	4.9	3.5	4.9
P53935	P53935	2	2	2	Stress response protein NST1	NST1	sp|P53935|NST1_YEAST Stress response protein NST1 OS=Saccharomyces cerevisiae (strain ATCC 204508 / S288c) OX=559292 GN=NST1 PE=1 SV=1	1	2	2	2	2	2	2	2	2	2	2	2	2	2	2	2	2	2	2	2	2	2	2.2	2.2	2.2	141.51	1240	1240	0	4.1221	By MS/MS	By MS/MS	By MS/MS	By MS/MS	By MS/MS	By MS/MS	2.2	2.2	2.2	2.2	2.2	2.2
P54115	P54115	14	14	14	Magnesium-activated aldehyde dehydrogenase, cytosolic	ALD6	sp|P54115|ALDH6_YEAST Magnesium-activated aldehyde dehydrogenase, cytosolic OS=Saccharomyces cerevisiae (strain ATCC 204508 / S288c) OX=559292 GN=ALD6 PE=1 SV=4	1	14	14	14	13	13	13	13	13	14	13	13	13	13	13	14	13	13	13	13	13	14	33.2	33.2	33.2	54.414	500	500	0	169.19	By MS/MS	By MS/MS	By MS/MS	By MS/MS	By MS/MS	By MS/MS	30	30.4	30	30.4	30.4	33.2
P56508	P56508	1	1	1	Protein SNA2	SNA2	sp|P56508|SNA2_YEAST Protein SNA2 OS=Saccharomyces cerevisiae (strain ATCC 204508 / S288c) OX=559292 GN=SNA2 PE=1 SV=1	1	1	1	1	0	0	0	1	0	0	0	0	0	1	0	0	0	0	0	1	0	0	19	19	19	9.1796	79	79	0	4.6059				By MS/MS			0	0	0	19	0	0
P60010	P60010	5	5	5	Actin	ACT1	sp|P60010|ACT_YEAST Actin OS=Saccharomyces cerevisiae (strain ATCC 204508 / S288c) OX=559292 GN=ACT1 PE=1 SV=1	1	5	5	5	5	5	5	3	4	4	5	5	5	3	4	4	5	5	5	3	4	4	18.9	18.9	18.9	41.689	375	375	0	20.145	By MS/MS	By MS/MS	By MS/MS	By MS/MS	By MS/MS	By MS/MS	18.9	18.9	18.9	11.7	16	16
P61830	P61830	1	1	1	Histone H3	HHT1	sp|P61830|H3_YEAST Histone H3 OS=Saccharomyces cerevisiae (strain ATCC 204508 / S288c) OX=559292 GN=HHT2 PE=1 SV=2	1	1	1	1	1	1	1	1	1	1	1	1	1	1	1	1	1	1	1	1	1	1	5.1	5.1	5.1	15.356	136	136	0.0041322	1.0531	By matching	By matching	By MS/MS	By matching	By MS/MS	By MS/MS	5.1	5.1	5.1	5.1	5.1	5.1
P69771	P69771	6	6	6	Vacuolar protein-sorting-associated protein 46	DID2	sp|P69771|DID2_YEAST Vacuolar protein-sorting-associated protein 46 OS=Saccharomyces cerevisiae (strain ATCC 204508 / S288c) OX=559292 GN=DID2 PE=1 SV=1	1	6	6	6	5	6	6	5	5	6	5	6	6	5	5	6	5	6	6	5	5	6	24	24	24	23.091	204	204	0	35.136	By MS/MS	By MS/MS	By MS/MS	By MS/MS	By MS/MS	By MS/MS	23.5	24	24	23.5	20.1	24
P80667	P80667	2	2	2	Peroxisomal membrane protein PAS20	PEX13	sp|P80667|PEX13_YEAST Peroxisomal membrane protein PAS20 OS=Saccharomyces cerevisiae (strain ATCC 204508 / S288c) OX=559292 GN=PEX13 PE=1 SV=1	1	2	2	2	1	2	2	1	2	2	1	2	2	1	2	2	1	2	2	1	2	2	5.7	5.7	5.7	42.706	386	386	0	9.0376	By MS/MS	By MS/MS	By MS/MS	By MS/MS	By MS/MS	By MS/MS	2.6	5.7	5.7	2.6	5.7	5.7
P80967	P80967	1	1	1	Mitochondrial import receptor subunit TOM5	TOM5	sp|P80967|TOM5_YEAST Mitochondrial import receptor subunit TOM5 OS=Saccharomyces cerevisiae (strain ATCC 204508 / S288c) OX=559292 GN=TOM5 PE=1 SV=1	1	1	1	1	1	0	1	0	0	1	1	0	1	0	0	1	1	0	1	0	0	1	26	26	26	5.9849	50	50	0	4.7869	By MS/MS		By matching			By matching	26	0	26	0	0	26
Q00245	Q00245	1	1	1	GTP-binding protein RHO3	RHO3	sp|Q00245|RHO3_YEAST GTP-binding protein RHO3 OS=Saccharomyces cerevisiae (strain ATCC 204508 / S288c) OX=559292 GN=RHO3 PE=1 SV=2	1	1	1	1	1	1	1	1	1	1	1	1	1	1	1	1	1	1	1	1	1	1	5.6	5.6	5.6	25.312	231	231	0.009434	0.66784	By matching	By matching	By matching	By MS/MS	By matching	By matching	5.6	5.6	5.6	5.6	5.6	5.6
Q00764	Q00764	2	2	2	Alpha,alpha-trehalose-phosphate synthase [UDP-forming] 56 kDa subunit	TPS1	sp|Q00764|TPS1_YEAST Alpha,alpha-trehalose-phosphate synthase [UDP-forming] 56 kDa subunit OS=Saccharomyces cerevisiae (strain ATCC 204508 / S288c) OX=559292 GN=TPS1 PE=1 SV=2	1	2	2	2	2	2	2	2	2	2	2	2	2	2	2	2	2	2	2	2	2	2	3.6	3.6	3.6	56.147	495	495	0.0094518	0.67176	By MS/MS	By matching	By MS/MS	By matching	By MS/MS	By MS/MS	3.6	3.6	3.6	3.6	3.6	3.6
Q00955;P32874	Q00955	111;4	111;4	111;4	Acetyl-CoA carboxylase;Biotin carboxylase	ACC1	sp|Q00955|ACAC_YEAST Acetyl-CoA carboxylase OS=Saccharomyces cerevisiae (strain ATCC 204508 / S288c) OX=559292 GN=ACC1 PE=1 SV=2	2	111	111	111	107	107	108	108	107	107	107	107	108	108	107	107	107	107	108	108	107	107	62.1	62.1	62.1	250.35	2233	2233;2273	0	323.31	By MS/MS	By MS/MS	By MS/MS	By MS/MS	By MS/MS	By MS/MS	59.6	59.6	58.9	61.4	60.3	59.3
Q01560	Q01560	6	6	6	Nucleolar protein 3	NPL3	sp|Q01560|NOP3_YEAST Nucleolar protein 3 OS=Saccharomyces cerevisiae (strain ATCC 204508 / S288c) OX=559292 GN=NPL3 PE=1 SV=1	1	6	6	6	6	6	6	5	5	5	6	6	6	5	5	5	6	6	6	5	5	5	17.4	17.4	17.4	45.407	414	414	0	136.73	By MS/MS	By MS/MS	By MS/MS	By MS/MS	By MS/MS	By MS/MS	17.4	17.4	17.4	15.7	14.3	15.7
Q01855	Q01855	2	2	2	40S ribosomal protein S15	RPS15	sp|Q01855|RS15_YEAST 40S ribosomal protein S15 OS=Saccharomyces cerevisiae (strain ATCC 204508 / S288c) OX=559292 GN=RPS15 PE=1 SV=1	1	2	2	2	2	2	2	2	2	2	2	2	2	2	2	2	2	2	2	2	2	2	21.1	21.1	21.1	16.002	142	142	0	28.488	By MS/MS	By MS/MS	By MS/MS	By MS/MS	By MS/MS	By MS/MS	21.1	21.1	21.1	21.1	21.1	21.1
Q01939	Q01939	6	6	6	26S protease regulatory subunit 8 homolog	RPT6	sp|Q01939|PRS8_YEAST 26S proteasome regulatory subunit 8 homolog OS=Saccharomyces cerevisiae (strain ATCC 204508 / S288c) OX=559292 GN=RPT6 PE=1 SV=4	1	6	6	6	4	3	3	4	4	6	4	3	3	4	4	6	4	3	3	4	4	6	18	18	18	45.271	405	405	0	12.325	By MS/MS	By MS/MS	By MS/MS	By MS/MS	By MS/MS	By MS/MS	12.3	10.4	10.4	12.3	12.1	18
Q02326	Q02326	5	1	1	60S ribosomal protein L6-A	RPL6A	sp|Q02326|RL6A_YEAST 60S ribosomal protein L6-A OS=Saccharomyces cerevisiae (strain ATCC 204508 / S288c) OX=559292 GN=RPL6A PE=1 SV=2	1	5	1	1	5	4	4	5	4	4	1	0	0	1	0	0	1	0	0	1	0	0	26.7	8	8	19.961	176	176	0	1.8348	By matching	By matching	By matching	By MS/MS	By matching	By matching	26.7	18.8	18.8	26.7	18.8	18.8
Q02455	Q02455	2	2	2	Protein MLP1	MLP1	sp|Q02455|MLP1_YEAST Protein MLP1 OS=Saccharomyces cerevisiae (strain ATCC 204508 / S288c) OX=559292 GN=MLP1 PE=1 SV=2	1	2	2	2	2	2	2	2	2	2	2	2	2	2	2	2	2	2	2	2	2	2	1.5	1.5	1.5	218.45	1875	1875	0	2.4052	By matching	By MS/MS	By MS/MS	By MS/MS	By MS/MS	By MS/MS	1.5	1.5	1.5	1.5	1.5	1.5
Q02486	Q02486	3	3	3	ARS-binding factor 2, mitochondrial	ABF2	sp|Q02486|ABF2_YEAST ARS-binding factor 2, mitochondrial OS=Saccharomyces cerevisiae (strain ATCC 204508 / S288c) OX=559292 GN=ABF2 PE=1 SV=1	1	3	3	3	2	2	2	2	3	2	2	2	2	2	3	2	2	2	2	2	3	2	16.4	16.4	16.4	21.561	183	183	0.0097466	0.80119	By MS/MS	By MS/MS	By MS/MS	By MS/MS	By MS/MS	By MS/MS	9.8	9.8	9.8	9.8	16.4	9.8
Q02642	Q02642	1	1	1	Nascent polypeptide-associated complex subunit beta-1	EGD1	sp|Q02642|NACB1_YEAST Nascent polypeptide-associated complex subunit beta-1 OS=Saccharomyces cerevisiae (strain ATCC 204508 / S288c) OX=559292 GN=EGD1 PE=1 SV=2	1	1	1	1	1	1	1	1	1	1	1	1	1	1	1	1	1	1	1	1	1	1	13.4	13.4	13.4	17.02	157	157	0	25.005	By MS/MS	By MS/MS	By MS/MS	By MS/MS	By MS/MS	By MS/MS	13.4	13.4	13.4	13.4	13.4	13.4
Q02753	Q02753	2	2	1	60S ribosomal protein L21-A	RPL21A	sp|Q02753|RL21A_YEAST 60S ribosomal protein L21-A OS=Saccharomyces cerevisiae (strain ATCC 204508 / S288c) OX=559292 GN=RPL21A PE=1 SV=1	1	2	2	1	2	2	2	2	2	2	2	2	2	2	2	2	1	1	1	1	1	1	12.5	12.5	6.9	18.242	160	160	0	3.2097	By MS/MS	By MS/MS	By MS/MS	By MS/MS	By MS/MS	By MS/MS	12.5	12.5	12.5	12.5	12.5	12.5
Q02771	Q02771	1	1	1	Protein PET117, mitochondrial	PET117	sp|Q02771|PT117_YEAST Protein PET117, mitochondrial OS=Saccharomyces cerevisiae (strain ATCC 204508 / S288c) OX=559292 GN=PET117 PE=1 SV=1	1	1	1	1	1	1	1	1	1	1	1	1	1	1	1	1	1	1	1	1	1	1	8.4	8.4	8.4	12.281	107	107	0.0021322	1.2525	By matching	By MS/MS	By MS/MS	By MS/MS	By MS/MS	By MS/MS	8.4	8.4	8.4	8.4	8.4	8.4
Q02866	Q02866	7	7	7	Protein MUK1	MUK1	sp|Q02866|MUK1_YEAST Protein MUK1 OS=Saccharomyces cerevisiae (strain ATCC 204508 / S288c) OX=559292 GN=MUK1 PE=1 SV=1	1	7	7	7	7	0	0	0	1	0	7	0	0	0	1	0	7	0	0	0	1	0	14.9	14.9	14.9	69.538	612	612	0	11.129	By MS/MS				By matching		14.9	0	0	0	1.3	0
Q02892	Q02892	16	16	16	Nucleolar GTP-binding protein 1	NOG1	sp|Q02892|NOG1_YEAST Nucleolar GTP-binding protein 1 OS=Saccharomyces cerevisiae (strain ATCC 204508 / S288c) OX=559292 GN=NOG1 PE=1 SV=1	1	16	16	16	15	15	16	15	14	14	15	15	16	15	14	14	15	15	16	15	14	14	27.8	27.8	27.8	74.409	647	647	0	106.4	By MS/MS	By MS/MS	By MS/MS	By MS/MS	By MS/MS	By MS/MS	25.2	25.2	27.8	25.2	23.6	23.5
Q03195	Q03195	4	4	4	Translation initiation factor RLI1	RLI1	sp|Q03195|RLI1_YEAST Translation initiation factor RLI1 OS=Saccharomyces cerevisiae (strain ATCC 204508 / S288c) OX=559292 GN=RLI1 PE=1 SV=1	1	4	4	4	3	2	2	2	3	3	3	2	2	2	3	3	3	2	2	2	3	3	9	9	9	68.34	608	608	0	5.0583	By MS/MS	By MS/MS	By MS/MS	By MS/MS	By MS/MS	By MS/MS	7.9	5.1	5.1	3.8	6.2	6.2
Q03246	Q03246	2	2	2	37S ribosomal protein S17, mitochondrial	MRPS17	sp|Q03246|RT17_YEAST 37S ribosomal protein S17, mitochondrial OS=Saccharomyces cerevisiae (strain ATCC 204508 / S288c) OX=559292 GN=MRPS17 PE=1 SV=1	1	2	2	2	2	2	2	2	2	2	2	2	2	2	2	2	2	2	2	2	2	2	8.9	8.9	8.9	27.635	237	237	0	10.931	By MS/MS	By MS/MS	By MS/MS	By MS/MS	By MS/MS	By MS/MS	8.9	8.9	8.9	8.9	8.9	8.9
Q03308	Q03308	8	8	8	Vacuolar protein sorting-associated protein 16	VPS16	sp|Q03308|VPS16_YEAST Vacuolar protein sorting-associated protein 16 OS=Saccharomyces cerevisiae (strain ATCC 204508 / S288c) OX=559292 GN=VPS16 PE=1 SV=2	1	8	8	8	8	8	7	0	0	0	8	8	7	0	0	0	8	8	7	0	0	0	12.2	12.2	12.2	92.74	798	798	0	38.767	By MS/MS	By MS/MS	By MS/MS				12.2	12.2	10.5	0	0	0
Q03390	Q03390	1	1	1	Vacuolar protein-sorting-associated protein 60	VPS60	sp|Q03390|VPS60_YEAST Vacuolar protein-sorting-associated protein 60 OS=Saccharomyces cerevisiae (strain ATCC 204508 / S288c) OX=559292 GN=VPS60 PE=1 SV=2	1	1	1	1	1	1	1	1	1	1	1	1	1	1	1	1	1	1	1	1	1	1	10	10	10	25.861	229	229	0	33.036	By MS/MS	By MS/MS	By MS/MS	By MS/MS	By MS/MS	By MS/MS	10	10	10	10	10	10
Q03529	Q03529	1	1	1	Ceramide very long chain fatty acid hydroxylase SCS7	SCS7	sp|Q03529|SCS7_YEAST Ceramide very long chain fatty acid hydroxylase SCS7 OS=Saccharomyces cerevisiae (strain ATCC 204508 / S288c) OX=559292 GN=SCS7 PE=1 SV=1	1	1	1	1	1	1	1	1	1	1	1	1	1	1	1	1	1	1	1	1	1	1	3.1	3.1	3.1	44.881	384	384	0	2.3249	By matching	By matching	By matching	By MS/MS	By MS/MS	By matching	3.1	3.1	3.1	3.1	3.1	3.1
Q03532	Q03532	1	1	1	ATP-dependent RNA helicase HAS1	HAS1	sp|Q03532|HAS1_YEAST ATP-dependent RNA helicase HAS1 OS=Saccharomyces cerevisiae (strain ATCC 204508 / S288c) OX=559292 GN=HAS1 PE=1 SV=1	1	1	1	1	1	1	1	1	1	1	1	1	1	1	1	1	1	1	1	1	1	1	3	3	3	56.717	505	505	0.0097847	0.82966	By MS/MS	By MS/MS	By MS/MS	By MS/MS	By MS/MS	By MS/MS	3	3	3	3	3	3
Q03690	Q03690	1	1	1	Clustered mitochondria protein 1	CLU1	sp|Q03690|CLU_YEAST Clustered mitochondria protein 1 OS=Saccharomyces cerevisiae (strain ATCC 204508 / S288c) OX=559292 GN=CLU1 PE=1 SV=1	1	1	1	1	1	1	1	1	1	0	1	1	1	1	1	0	1	1	1	1	1	0	1.1	1.1	1.1	145.16	1277	1277	0	1.6942	By matching	By matching	By matching	By MS/MS	By matching		1.1	1.1	1.1	1.1	1.1	0
Q03862	Q03862	1	1	1	Probable metalloprotease ARX1	ARX1	sp|Q03862|ARX1_YEAST Probable metalloprotease ARX1 OS=Saccharomyces cerevisiae (strain ATCC 204508 / S288c) OX=559292 GN=ARX1 PE=1 SV=1	1	1	1	1	1	1	1	1	1	1	1	1	1	1	1	1	1	1	1	1	1	1	2.2	2.2	2.2	65.212	593	593	0	4.4534	By MS/MS	By MS/MS	By MS/MS	By MS/MS	By MS/MS	By MS/MS	2.2	2.2	2.2	2.2	2.2	2.2
Q03940	Q03940	2	2	2	RuvB-like protein 1	RVB1	sp|Q03940|RUVB1_YEAST RuvB-like protein 1 OS=Saccharomyces cerevisiae (strain ATCC 204508 / S288c) OX=559292 GN=RVB1 PE=1 SV=1	1	2	2	2	2	2	2	2	2	1	2	2	2	2	2	1	2	2	2	2	2	1	5	5	5	50.452	463	463	0.0060852	0.96366	By MS/MS	By MS/MS	By MS/MS	By MS/MS	By MS/MS	By MS/MS	5	5	5	5	5	2.4
Q04062	Q04062	6	6	6	26S proteasome regulatory subunit RPN9	RPN9	sp|Q04062|RPN9_YEAST 26S proteasome regulatory subunit RPN9 OS=Saccharomyces cerevisiae (strain ATCC 204508 / S288c) OX=559292 GN=RPN9 PE=1 SV=1	1	6	6	6	4	6	4	5	6	5	4	6	4	5	6	5	4	6	4	5	6	5	16.5	16.5	16.5	45.782	393	393	0	31.927	By MS/MS	By MS/MS	By MS/MS	By MS/MS	By MS/MS	By MS/MS	9.9	16.5	9.9	13.7	16.5	13.7
Q04067	Q04067	3	3	3	Eukaryotic translation initiation factor 3 subunit G	TIF35	sp|Q04067|EIF3G_YEAST Eukaryotic translation initiation factor 3 subunit G OS=Saccharomyces cerevisiae (strain ATCC 204508 / S288c) OX=559292 GN=TIF35 PE=1 SV=1	1	3	3	3	3	2	3	2	3	3	3	2	3	2	3	3	3	2	3	2	3	3	14.2	14.2	14.2	30.501	274	274	0	13.702	By matching	By MS/MS	By MS/MS	By matching	By MS/MS	By MS/MS	14.2	7.3	14.2	7.3	14.2	14.2
Q04119	Q04119	8	8	8	Endopolyphosphatase	PPN1	sp|Q04119|PPN1_YEAST Endopolyphosphatase OS=Saccharomyces cerevisiae (strain ATCC 204508 / S288c) OX=559292 GN=PPN1 PE=1 SV=1	1	8	8	8	7	7	8	8	6	6	7	7	8	8	6	6	7	7	8	8	6	6	16.3	16.3	16.3	78.343	674	674	0	19.702	By MS/MS	By MS/MS	By MS/MS	By MS/MS	By MS/MS	By MS/MS	14.1	14.1	16.3	16.3	11.7	11.7
Q04373	Q04373	2	2	2	Pumilio homology domain family member 6	PUF6	sp|Q04373|PUF6_YEAST Pumilio homology domain family member 6 OS=Saccharomyces cerevisiae (strain ATCC 204508 / S288c) OX=559292 GN=PUF6 PE=1 SV=1	1	2	2	2	2	2	2	1	2	2	2	2	2	1	2	2	2	2	2	1	2	2	3.7	3.7	3.7	75.105	656	656	0	1.708	By matching	By MS/MS	By MS/MS	By MS/MS	By MS/MS	By MS/MS	3.7	3.7	3.7	1.8	3.7	3.7
Q04697	Q04697	2	2	2	Glucose-signaling factor 2	GSF2	sp|Q04697|GSF2_YEAST Glucose-signaling factor 2 OS=Saccharomyces cerevisiae (strain ATCC 204508 / S288c) OX=559292 GN=GSF2 PE=1 SV=1	1	2	2	2	2	2	2	2	1	2	2	2	2	2	1	2	2	2	2	2	1	2	5.5	5.5	5.5	45.869	403	403	0.005988	0.90454	By MS/MS	By MS/MS	By MS/MS	By MS/MS	By MS/MS	By MS/MS	5.5	5.5	5.5	5.5	2.7	5.5
Q04767	Q04767	1	1	1	Golgi apparatus membrane protein TVP18	TVP18	sp|Q04767|TVP18_YEAST Golgi apparatus membrane protein TVP18 OS=Saccharomyces cerevisiae (strain ATCC 204508 / S288c) OX=559292 GN=TVP18 PE=1 SV=1	1	1	1	1	1	1	1	1	1	1	1	1	1	1	1	1	1	1	1	1	1	1	8.4	8.4	8.4	18.693	167	167	0	3.4026	By MS/MS	By MS/MS	By MS/MS	By MS/MS	By MS/MS	By MS/MS	8.4	8.4	8.4	8.4	8.4	8.4
Q04947	Q04947	4	4	4	Reticulon-like protein 1	RTN1	sp|Q04947|RTN1_YEAST Reticulon-like protein 1 OS=Saccharomyces cerevisiae (strain ATCC 204508 / S288c) OX=559292 GN=RTN1 PE=1 SV=1	1	4	4	4	4	3	4	4	4	4	4	3	4	4	4	4	4	3	4	4	4	4	17.6	17.6	17.6	32.916	295	295	0	10.562	By MS/MS	By MS/MS	By MS/MS	By MS/MS	By MS/MS	By MS/MS	17.6	12.5	17.6	17.6	17.6	17.6
Q05016	Q05016	1	1	1	Uncharacterized oxidoreductase YMR226C		sp|Q05016|YM71_YEAST NADP-dependent 3-hydroxy acid dehydrogenase OS=Saccharomyces cerevisiae (strain ATCC 204508 / S288c) OX=559292 GN=YMR226C PE=1 SV=1	1	1	1	1	1	1	1	1	1	1	1	1	1	1	1	1	1	1	1	1	1	1	6.4	6.4	6.4	29.158	267	267	0	1.6585	By MS/MS	By matching	By matching	By matching	By matching	By matching	6.4	6.4	6.4	6.4	6.4	6.4
Q05022	Q05022	3	3	3	rRNA biogenesis protein RRP5	RRP5	sp|Q05022|RRP5_YEAST rRNA biogenesis protein RRP5 OS=Saccharomyces cerevisiae (strain ATCC 204508 / S288c) OX=559292 GN=RRP5 PE=1 SV=1	1	3	3	3	3	2	3	3	3	3	3	2	3	3	3	3	3	2	3	3	3	3	2	2	2	193.13	1729	1729	0	3.4091	By MS/MS	By MS/MS	By MS/MS	By MS/MS	By MS/MS	By MS/MS	2	1.4	2	2	2	2
Q05050	Q05050	4	4	4	Eisosome protein 1	EIS1	sp|Q05050|EIS1_YEAST Eisosome protein 1 OS=Saccharomyces cerevisiae (strain ATCC 204508 / S288c) OX=559292 GN=EIS1 PE=1 SV=1	1	4	4	4	3	3	4	3	3	3	3	3	4	3	3	3	3	3	4	3	3	3	7.2	7.2	7.2	93.344	843	843	0	7.2441	By MS/MS	By MS/MS	By MS/MS	By MS/MS	By MS/MS	By MS/MS	4.4	4.4	7.2	4.4	4.4	4.4
Q05166	Q05166	1	1	1	Nucleoporin ASM4	ASM4	sp|Q05166|NUP59_YEAST Nucleoporin ASM4 OS=Saccharomyces cerevisiae (strain ATCC 204508 / S288c) OX=559292 GN=ASM4 PE=1 SV=1	1	1	1	1	0	0	0	0	0	1	0	0	0	0	0	1	0	0	0	0	0	1	4	4	4	58.792	528	528	0.0079365	0.87977						By MS/MS	0	0	0	0	0	4
Q05359	Q05359	2	2	2	Protein ERP1	ERP1	sp|Q05359|ERP1_YEAST Protein ERP1 OS=Saccharomyces cerevisiae (strain ATCC 204508 / S288c) OX=559292 GN=ERP1 PE=1 SV=1	1	2	2	2	1	2	1	1	1	1	1	2	1	1	1	1	1	2	1	1	1	1	13.2	13.2	13.2	24.723	219	219	0	1.8463	By matching	By MS/MS	By matching	By MS/MS	By MS/MS	By matching	7.8	13.2	7.8	7.8	7.8	7.8
Q05775	Q05775	1	1	1	Eukaryotic translation initiation factor 3 subunit J	HCR1	sp|Q05775|EIF3J_YEAST Eukaryotic translation initiation factor 3 subunit J OS=Saccharomyces cerevisiae (strain ATCC 204508 / S288c) OX=559292 GN=HCR1 PE=1 SV=1	1	1	1	1	1	1	1	1	1	1	1	1	1	1	1	1	1	1	1	1	1	1	5.7	5.7	5.7	29.564	265	265	0	1.9382	By MS/MS	By MS/MS	By MS/MS	By matching	By matching	By matching	5.7	5.7	5.7	5.7	5.7	5.7
Q05933	Q05933	1	1	1	Actin-related protein 2/3 complex subunit 3	ARC18	sp|Q05933|ARPC3_YEAST Actin-related protein 2/3 complex subunit 3 OS=Saccharomyces cerevisiae (strain ATCC 204508 / S288c) OX=559292 GN=ARC18 PE=1 SV=1	1	1	1	1	1	1	1	1	1	1	1	1	1	1	1	1	1	1	1	1	1	1	8.4	8.4	8.4	20.578	178	178	0	1.9595	By MS/MS	By MS/MS	By MS/MS	By MS/MS	By MS/MS	By MS/MS	8.4	8.4	8.4	8.4	8.4	8.4
Q06090	Q06090	1	1	1	54S ribosomal protein L51, mitochondrial	MRPL51	sp|Q06090|RM51_YEAST 54S ribosomal protein L51, mitochondrial OS=Saccharomyces cerevisiae (strain ATCC 204508 / S288c) OX=559292 GN=MRPL51 PE=1 SV=1	1	1	1	1	0	0	0	1	0	0	0	0	0	1	0	0	0	0	0	1	0	0	8.6	8.6	8.6	16.123	140	140	0.0021231	1.2458				By MS/MS			0	0	0	8.6	0	0
Q06103	Q06103	5	5	5	26S proteasome regulatory subunit RPN7	RPN7	sp|Q06103|RPN7_YEAST 26S proteasome regulatory subunit RPN7 OS=Saccharomyces cerevisiae (strain ATCC 204508 / S288c) OX=559292 GN=RPN7 PE=1 SV=3	1	5	5	5	4	4	5	4	5	4	4	4	5	4	5	4	4	4	5	4	5	4	11.4	11.4	11.4	48.958	429	429	0	16.483	By MS/MS	By MS/MS	By MS/MS	By MS/MS	By MS/MS	By MS/MS	9.3	9.3	11.4	9.3	11.4	9.3
Q06142	Q06142	5	5	5	Importin subunit beta-1	KAP95	sp|Q06142|IMB1_YEAST Importin subunit beta-1 OS=Saccharomyces cerevisiae (strain ATCC 204508 / S288c) OX=559292 GN=KAP95 PE=1 SV=1	1	5	5	5	3	4	4	4	5	5	3	4	4	4	5	5	3	4	4	4	5	5	9.5	9.5	9.5	94.775	861	861	0	91.558	By MS/MS	By MS/MS	By MS/MS	By MS/MS	By MS/MS	By MS/MS	5.3	7.8	7.8	7.8	9.5	9.5
Q06205	Q06205	4	4	4	FK506-binding protein 4	FPR4	sp|Q06205|FKBP4_YEAST FK506-binding protein 4 OS=Saccharomyces cerevisiae (strain ATCC 204508 / S288c) OX=559292 GN=FPR4 PE=1 SV=1	1	4	4	4	2	3	3	2	3	3	2	3	3	2	3	3	2	3	3	2	3	3	12.5	12.5	12.5	43.903	392	392	0	12.34	By MS/MS	By MS/MS	By MS/MS	By MS/MS	By MS/MS	By MS/MS	6.6	10.5	8.7	6.6	10.5	10.5
Q06405	Q06405	1	1	1	ATP synthase subunit f, mitochondrial	ATP17	sp|Q06405|ATPK_YEAST ATP synthase subunit f, mitochondrial OS=Saccharomyces cerevisiae (strain ATCC 204508 / S288c) OX=559292 GN=ATP17 PE=1 SV=1	1	1	1	1	1	1	1	1	1	1	1	1	1	1	1	1	1	1	1	1	1	1	10.9	10.9	10.9	11.312	101	101	0.0079523	0.88796	By MS/MS	By matching	By MS/MS	By MS/MS	By MS/MS	By matching	10.9	10.9	10.9	10.9	10.9	10.9
Q06410	Q06410	21	21	21	Autophagy-related protein 17	ATG17	sp|Q06410|ATG17_YEAST Autophagy-related protein 17 OS=Saccharomyces cerevisiae (strain ATCC 204508 / S288c) OX=559292 GN=ATG17 PE=1 SV=1	1	21	21	21	21	20	20	21	19	20	21	20	20	21	19	20	21	20	20	21	19	20	51.3	51.3	51.3	48.656	417	417	0	323.31	By MS/MS	By MS/MS	By MS/MS	By MS/MS	By MS/MS	By MS/MS	51.3	51.1	51.1	51.3	45.6	49.2
Q06543	Q06543	1	1	1	GPN-loop GTPase 3	GPN3	sp|Q06543|GPN3_YEAST GPN-loop GTPase 3 OS=Saccharomyces cerevisiae (strain ATCC 204508 / S288c) OX=559292 GN=GPN3 PE=1 SV=1	1	1	1	1	1	0	0	0	0	1	1	0	0	0	0	1	1	0	0	0	0	1	4.8	4.8	4.8	30.653	272	272	1	-2	By MS/MS					By matching	4.8	0	0	0	0	4.8
Q06630	Q06630	1	1	1	Mitochondrial homologous recombination protein 1	MHR1	sp|Q06630|MHR1_YEAST Mitochondrial homologous recombination protein 1 OS=Saccharomyces cerevisiae (strain ATCC 204508 / S288c) OX=559292 GN=MHR1 PE=1 SV=1	1	1	1	1	1	0	0	1	0	0	1	0	0	1	0	0	1	0	0	1	0	0	6.2	6.2	6.2	26.894	226	226	0	2.5924	By MS/MS			By MS/MS			6.2	0	0	6.2	0	0
Q07451	Q07451	2	2	2	Endoplasmic reticulum transmembrane protein 3	YET3	sp|Q07451|YET3_YEAST Endoplasmic reticulum transmembrane protein 3 OS=Saccharomyces cerevisiae (strain ATCC 204508 / S288c) OX=559292 GN=YET3 PE=1 SV=1	1	2	2	2	2	2	2	2	2	2	2	2	2	2	2	2	2	2	2	2	2	2	7.9	7.9	7.9	22.902	203	203	0.0041237	1.0383	By MS/MS	By MS/MS	By MS/MS	By MS/MS	By MS/MS	By MS/MS	7.9	7.9	7.9	7.9	7.9	7.9
Q07468	Q07468	10	10	10	Vacuolar morphogenesis protein 6	VAM6	sp|Q07468|VAM6_YEAST Vacuolar morphogenesis protein 6 OS=Saccharomyces cerevisiae (strain ATCC 204508 / S288c) OX=559292 GN=VAM6 PE=1 SV=1	1	10	10	10	9	10	9	0	0	0	9	10	9	0	0	0	9	10	9	0	0	0	11.2	11.2	11.2	122.88	1049	1049	0	58.115	By MS/MS	By MS/MS	By MS/MS				9.8	11.2	10	0	0	0
Q07807	Q07807	1	1	1	mRNA-binding protein PUF3	PUF3	sp|Q07807|PUF3_YEAST mRNA-binding protein PUF3 OS=Saccharomyces cerevisiae (strain ATCC 204508 / S288c) OX=559292 GN=PUF3 PE=1 SV=1	1	1	1	1	1	1	0	1	1	1	1	1	0	1	1	1	1	1	0	1	1	1	2.3	2.3	2.3	98.067	879	879	0	2.4039	By matching	By MS/MS		By matching	By matching	By MS/MS	2.3	2.3	0	2.3	2.3	2.3
Q08208	Q08208	2	2	2	Nucleolar protein 12	NOP12	sp|Q08208|NOP12_YEAST Nucleolar protein 12 OS=Saccharomyces cerevisiae (strain ATCC 204508 / S288c) OX=559292 GN=NOP12 PE=1 SV=1	1	2	2	2	2	2	2	2	2	2	2	2	2	2	2	2	2	2	2	2	2	2	6.3	6.3	6.3	51.941	459	459	0	4.7459	By MS/MS	By MS/MS	By MS/MS	By MS/MS	By MS/MS	By MS/MS	6.3	6.3	6.3	6.3	6.3	6.3
Q08235	Q08235	1	1	1	Ribosome biogenesis protein BRX1	BRX1	sp|Q08235|BRX1_YEAST Ribosome biogenesis protein BRX1 OS=Saccharomyces cerevisiae (strain ATCC 204508 / S288c) OX=559292 GN=BRX1 PE=1 SV=2	1	1	1	1	0	1	0	0	1	0	0	1	0	0	1	0	0	1	0	0	1	0	3.8	3.8	3.8	33.531	291	291	0	1.4084		By MS/MS			By MS/MS		0	3.8	0	0	3.8	0
Q08245	Q08245	3	3	3	Protein ZEO1	ZEO1	sp|Q08245|ZEO1_YEAST Protein ZEO1 OS=Saccharomyces cerevisiae (strain ATCC 204508 / S288c) OX=559292 GN=ZEO1 PE=1 SV=3	1	3	3	3	2	2	2	3	2	2	2	2	2	3	2	2	2	2	2	3	2	2	31	31	31	12.589	113	113	0	15.497	By MS/MS	By MS/MS	By MS/MS	By MS/MS	By MS/MS	By MS/MS	21.2	21.2	21.2	31	21.2	21.2
Q08723;REV__Q08641	Q08723	9;1	9;1	9;1	26S proteasome regulatory subunit RPN8	RPN8	sp|Q08723|RPN8_YEAST 26S proteasome regulatory subunit RPN8 OS=Saccharomyces cerevisiae (strain ATCC 204508 / S288c) OX=559292 GN=RPN8 PE=1 SV=3	2	9	9	9	7	8	9	7	6	6	7	8	9	7	6	6	7	8	9	7	6	6	30.2	30.2	30.2	38.312	338	338;628	0	30.891	By MS/MS	By MS/MS	By MS/MS	By MS/MS	By MS/MS	By MS/MS	24.3	28.4	30.2	24.3	20.1	20.1
Q08746	Q08746	2	2	2	Regulator of ribosome biosynthesis	RRS1	sp|Q08746|RRS1_YEAST Regulator of ribosome biosynthesis OS=Saccharomyces cerevisiae (strain ATCC 204508 / S288c) OX=559292 GN=RRS1 PE=1 SV=1	1	2	2	2	2	2	2	2	2	2	2	2	2	2	2	2	2	2	2	2	2	2	12.8	12.8	12.8	22.963	203	203	0	14.032	By MS/MS	By MS/MS	By MS/MS	By MS/MS	By MS/MS	By MS/MS	12.8	12.8	12.8	12.8	12.8	12.8
Q08972	Q08972	4	4	4	[NU+] prion formation protein 1	NEW1	sp|Q08972|NEW1_YEAST [NU+] prion formation protein 1 OS=Saccharomyces cerevisiae (strain ATCC 204508 / S288c) OX=559292 GN=NEW1 PE=1 SV=1	1	4	4	4	3	2	3	2	3	4	3	2	3	2	3	4	3	2	3	2	3	4	3.9	3.9	3.9	134.33	1196	1196	0	8.5905	By MS/MS	By MS/MS	By MS/MS	By MS/MS	By MS/MS	By MS/MS	3	2.1	3	1.9	3	3.9
Q08986	Q08986	1	1	1	S-adenosylmethionine permease SAM3	SAM3	sp|Q08986|SAM3_YEAST S-adenosylmethionine permease SAM3 OS=Saccharomyces cerevisiae (strain ATCC 204508 / S288c) OX=559292 GN=SAM3 PE=1 SV=1	1	1	1	1	0	1	0	0	0	0	0	1	0	0	0	0	0	1	0	0	0	0	2.4	2.4	2.4	64.353	587	587	0	1.4835		By MS/MS					0	2.4	0	0	0	0
Q12016	Q12016	1	1	1	Vacuolar protein sorting-associated protein 68	VPS68	sp|Q12016|VPS68_YEAST Vacuolar protein sorting-associated protein 68 OS=Saccharomyces cerevisiae (strain ATCC 204508 / S288c) OX=559292 GN=VPS68 PE=1 SV=1	1	1	1	1	1	1	1	1	1	1	1	1	1	1	1	1	1	1	1	1	1	1	6	6	6	20.101	184	184	0	4.9604	By MS/MS	By matching	By matching	By MS/MS	By matching	By matching	6	6	6	6	6	6
Q12024	Q12024	3	3	3	Ribosome biogenesis protein YTM1	YTM1	sp|Q12024|YTM1_YEAST Ribosome biogenesis protein YTM1 OS=Saccharomyces cerevisiae (strain ATCC 204508 / S288c) OX=559292 GN=YTM1 PE=1 SV=1	1	3	3	3	2	2	2	3	2	3	2	2	2	3	2	3	2	2	2	3	2	3	7.6	7.6	7.6	51.358	460	460	0	4.0366	By MS/MS	By MS/MS	By MS/MS	By MS/MS	By MS/MS	By MS/MS	5	5	5	7.6	4.8	7.6
Q12092	Q12092	11	11	11	Autophagy-related protein 29	ATG29	sp|Q12092|ATG29_YEAST Autophagy-related protein 29 OS=Saccharomyces cerevisiae (strain ATCC 204508 / S288c) OX=559292 GN=ATG29 PE=1 SV=1	1	11	11	11	10	10	11	10	10	10	10	10	11	10	10	10	10	10	11	10	10	10	69.5	69.5	69.5	24.707	213	213	0	323.31	By MS/MS	By MS/MS	By MS/MS	By MS/MS	By MS/MS	By MS/MS	64.8	64.8	69.5	64.8	64.8	64.8
Q12117;P38079	Q12117;P38079	2;1	2;1	2;1	Protein MRH1;Protein YRO2	MRH1;YRO2	sp|Q12117|MRH1_YEAST Protein MRH1 OS=Saccharomyces cerevisiae (strain ATCC 204508 / S288c) OX=559292 GN=MRH1 PE=1 SV=1;sp|P38079|YRO2_YEAST Protein YRO2 OS=Saccharomyces cerevisiae (strain ATCC 204508 / S288c) OX=559292 GN=YRO2 PE=1 SV=1	2	2	2	2	2	2	2	2	2	2	2	2	2	2	2	2	2	2	2	2	2	2	9.7	9.7	9.7	36.19	320	320;344	0	1.9742	By MS/MS	By MS/MS	By matching	By MS/MS	By MS/MS	By MS/MS	9.7	9.7	9.7	9.7	9.7	9.7
Q12118	Q12118	1	1	1	Small glutamine-rich tetratricopeptide repeat-containing protein 2	SGT2	sp|Q12118|SGT2_YEAST Small glutamine-rich tetratricopeptide repeat-containing protein 2 OS=Saccharomyces cerevisiae (strain ATCC 204508 / S288c) OX=559292 GN=SGT2 PE=1 SV=1	1	1	1	1	1	1	1	0	0	1	1	1	1	0	0	1	1	1	1	0	0	1	4	4	4	37.218	346	346	0	3.6748	By MS/MS	By MS/MS	By MS/MS			By MS/MS	4	4	4	0	0	4
Q12138	Q12138	1	1	1	Putative uncharacterized protein YLR125W		sp|Q12138|YL125_YEAST Putative uncharacterized protein YLR125W OS=Saccharomyces cerevisiae (strain ATCC 204508 / S288c) OX=559292 GN=YLR125W PE=4 SV=1	1	1	1	1	1	1	1	1	1	1	1	1	1	1	1	1	1	1	1	1	1	1	8.8	8.8	8.8	15.198	136	136	0	1.3665	By MS/MS	By MS/MS	By MS/MS	By MS/MS	By MS/MS	By MS/MS	8.8	8.8	8.8	8.8	8.8	8.8
Q12159	Q12159	2	2	2	RNA annealing protein YRA1	YRA1	sp|Q12159|YRA1_YEAST RNA annealing protein YRA1 OS=Saccharomyces cerevisiae (strain ATCC 204508 / S288c) OX=559292 GN=YRA1 PE=1 SV=2	1	2	2	2	2	1	2	0	1	1	2	1	2	0	1	1	2	1	2	0	1	1	8.8	8.8	8.8	24.955	226	226	0.0097087	0.79437	By MS/MS	By MS/MS	By MS/MS		By MS/MS	By MS/MS	8.8	5.3	8.8	0	3.5	3.5
Q12160	Q12160	1	1	1	Uncharacterized protein YPR063C	YPR063C	sp|Q12160|YP063_YEAST Uncharacterized protein YPR063C OS=Saccharomyces cerevisiae (strain ATCC 204508 / S288c) OX=559292 GN=YPR063C PE=1 SV=1	1	1	1	1	1	0	1	1	1	1	1	0	1	1	1	1	1	0	1	1	1	1	8.6	8.6	8.6	15.441	140	140	0.0041667	1.1114	By MS/MS		By MS/MS	By MS/MS	By matching	By matching	8.6	0	8.6	8.6	8.6	8.6
Q12213;P05737	Q12213;P05737	10;9	10;9	10;9	60S ribosomal protein L7-B;60S ribosomal protein L7-A	RPL7B;RPL7A	sp|Q12213|RL7B_YEAST 60S ribosomal protein L7-B OS=Saccharomyces cerevisiae (strain ATCC 204508 / S288c) OX=559292 GN=RPL7B PE=1 SV=3;sp|P05737|RL7A_YEAST 60S ribosomal protein L7-A OS=Saccharomyces cerevisiae (strain ATCC 204508 / S288c) OX=559292 GN=RPL7	2	10	10	10	10	10	10	10	10	10	10	10	10	10	10	10	10	10	10	10	10	10	46.7	46.7	46.7	27.696	244	244;244	0	89.908	By MS/MS	By MS/MS	By MS/MS	By MS/MS	By MS/MS	By MS/MS	46.7	46.7	46.7	46.7	46.7	46.7
Q12230	Q12230	6	6	5	Sphingolipid long chain base-responsive protein LSP1	LSP1	sp|Q12230|LSP1_YEAST Sphingolipid long chain base-responsive protein LSP1 OS=Saccharomyces cerevisiae (strain ATCC 204508 / S288c) OX=559292 GN=LSP1 PE=1 SV=1	1	6	6	5	6	6	6	6	6	6	6	6	6	6	6	6	5	5	5	5	5	5	24.9	24.9	19.9	38.071	341	341	0	78.088	By MS/MS	By MS/MS	By MS/MS	By MS/MS	By MS/MS	By MS/MS	24.9	24.9	24.9	24.9	24.9	24.9
Q12250	Q12250	8	8	8	26S proteasome regulatory subunit RPN5	RPN5	sp|Q12250|RPN5_YEAST 26S proteasome regulatory subunit RPN5 OS=Saccharomyces cerevisiae (strain ATCC 204508 / S288c) OX=559292 GN=RPN5 PE=1 SV=3	1	8	8	8	6	6	7	5	7	7	6	6	7	5	7	7	6	6	7	5	7	7	27	27	27	51.768	445	445	0	62.843	By MS/MS	By MS/MS	By MS/MS	By MS/MS	By MS/MS	By MS/MS	22.2	18	24.5	15.7	24.5	22.7
Q12265	Q12265	3	3	3	Ribose-phosphate pyrophosphokinase 5	PRS5	sp|Q12265|KPR5_YEAST Ribose-phosphate pyrophosphokinase 5 OS=Saccharomyces cerevisiae (strain ATCC 204508 / S288c) OX=559292 GN=PRS5 PE=1 SV=1	1	3	3	3	3	3	3	3	3	3	3	3	3	3	3	3	3	3	3	3	3	3	8.1	8.1	8.1	53.504	496	496	0	9.5431	By MS/MS	By MS/MS	By MS/MS	By MS/MS	By MS/MS	By MS/MS	8.1	8.1	8.1	8.1	8.1	8.1
Q12309	Q12309	2	2	2	Pre-mRNA-splicing factor CLF1	CLF1	sp|Q12309|CLF1_YEAST Pre-mRNA-splicing factor CLF1 OS=Saccharomyces cerevisiae (strain ATCC 204508 / S288c) OX=559292 GN=CLF1 PE=1 SV=1	1	2	2	2	2	2	1	1	1	2	2	2	1	1	1	2	2	2	1	1	1	2	3.2	3.2	3.2	82.444	687	687	0	2.6054	By MS/MS	By MS/MS	By matching	By MS/MS	By matching	By MS/MS	3.2	3.2	1.2	1.2	1.2	3.2
Q12349	Q12349	1	1	1	ATP synthase subunit H, mitochondrial	ATP14	sp|Q12349|ATP14_YEAST ATP synthase subunit H, mitochondrial OS=Saccharomyces cerevisiae (strain ATCC 204508 / S288c) OX=559292 GN=ATP14 PE=1 SV=1	1	1	1	1	0	0	0	0	1	0	0	0	0	0	1	0	0	0	0	0	1	0	11.3	11.3	11.3	14.128	124	124	0	4.8752					By MS/MS		0	0	0	0	11.3	0
Q12377	Q12377	7	7	7	26S proteasome regulatory subunit RPN6	RPN6	sp|Q12377|RPN6_YEAST 26S proteasome regulatory subunit RPN6 OS=Saccharomyces cerevisiae (strain ATCC 204508 / S288c) OX=559292 GN=RPN6 PE=1 SV=3	1	7	7	7	7	7	7	7	7	6	7	7	7	7	7	6	7	7	7	7	7	6	17.5	17.5	17.5	49.773	434	434	0	17.345	By MS/MS	By MS/MS	By MS/MS	By MS/MS	By MS/MS	By MS/MS	17.5	17.5	17.5	17.5	17.5	15.2
Q12421	Q12421	6	6	6	Autophagy-related protein 31	ATG31	sp|Q12421|ATG31_YEAST Autophagy-related protein 31 OS=Saccharomyces cerevisiae (strain ATCC 204508 / S288c) OX=559292 GN=ATG31 PE=1 SV=1	1	6	6	6	6	5	6	6	5	6	6	5	6	6	5	6	6	5	6	6	5	6	46.4	46.4	46.4	22.191	196	196	0	323.31	By MS/MS	By MS/MS	By MS/MS	By MS/MS	By MS/MS	By MS/MS	46.4	41.8	46.4	46.4	41.8	46.4
Q12460	Q12460	8	8	8	Nucleolar protein 56	NOP56	sp|Q12460|NOP56_YEAST Nucleolar protein 56 OS=Saccharomyces cerevisiae (strain ATCC 204508 / S288c) OX=559292 GN=NOP56 PE=1 SV=1	1	8	8	8	7	6	8	7	7	8	7	6	8	7	7	8	7	6	8	7	7	8	20.6	20.6	20.6	56.863	504	504	0	10.751	By MS/MS	By MS/MS	By MS/MS	By MS/MS	By MS/MS	By MS/MS	16.9	16.1	20.6	18.5	16.9	20.6
Q12499	Q12499	6	6	6	Nucleolar protein 58	NOP58	sp|Q12499|NOP58_YEAST Nucleolar protein 58 OS=Saccharomyces cerevisiae (strain ATCC 204508 / S288c) OX=559292 GN=NOP58 PE=1 SV=1	1	6	6	6	6	5	5	5	4	5	6	5	5	5	4	5	6	5	5	5	4	5	16.8	16.8	16.8	56.956	511	511	0	32.137	By MS/MS	By MS/MS	By MS/MS	By MS/MS	By MS/MS	By MS/MS	16.8	13.5	13.5	13.5	11	13.5
Q12522	Q12522	2	2	2	Eukaryotic translation initiation factor 6	TIF6	sp|Q12522|IF6_YEAST Eukaryotic translation initiation factor 6 OS=Saccharomyces cerevisiae (strain ATCC 204508 / S288c) OX=559292 GN=TIF6 PE=1 SV=1	1	2	2	2	2	2	2	2	2	2	2	2	2	2	2	2	2	2	2	2	2	2	9	9	9	26.457	245	245	0	42.557	By MS/MS	By MS/MS	By MS/MS	By MS/MS	By MS/MS	By MS/MS	9	9	9	9	9	9
Q12527	Q12527	7	7	7	Autophagy-related protein 11	ATG11	sp|Q12527|ATG11_YEAST Autophagy-related protein 11 OS=Saccharomyces cerevisiae (strain ATCC 204508 / S288c) OX=559292 GN=ATG11 PE=1 SV=1	1	7	7	7	6	5	6	3	6	7	6	5	6	3	6	7	6	5	6	3	6	7	8.6	8.6	8.6	135.02	1178	1178	0	26.459	By MS/MS	By MS/MS	By MS/MS	By MS/MS	By MS/MS	By MS/MS	7.4	5.1	7.4	3	7.4	8.6
Q12532	Q12532	1	1	1	Ribosome quality control complex subunit 2	RQC2	sp|Q12532|RQC2_YEAST Ribosome quality control complex subunit 2 OS=Saccharomyces cerevisiae (strain ATCC 204508 / S288c) OX=559292 GN=RQC2 PE=1 SV=1	1	1	1	1	1	1	0	1	0	0	1	1	0	1	0	0	1	1	0	1	0	0	1.1	1.1	1.1	119.07	1038	1038	0.0098425	0.84108	By matching	By MS/MS		By matching			1.1	1.1	0	1.1	0	0
Q12672	Q12672	2	1	1	60S ribosomal protein L21-B	RPL21B	sp|Q12672|RL21B_YEAST 60S ribosomal protein L21-B OS=Saccharomyces cerevisiae (strain ATCC 204508 / S288c) OX=559292 GN=RPL21B PE=1 SV=1	1	2	1	1	2	2	2	2	2	2	1	1	1	1	1	1	1	1	1	1	1	1	12.5	6.9	6.9	18.274	160	160	0.0098814	0.86103	By MS/MS	By MS/MS	By MS/MS	By MS/MS	By MS/MS	By MS/MS	12.5	12.5	12.5	12.5	12.5	12.5
Q12743	Q12743	1	1	1	DER1-like family member protein 1	DFM1	sp|Q12743|DFM1_YEAST DER1-like family member protein 1 OS=Saccharomyces cerevisiae (strain ATCC 204508 / S288c) OX=559292 GN=DFM1 PE=1 SV=1	1	1	1	1	0	1	0	0	0	0	0	1	0	0	0	0	0	1	0	0	0	0	5.3	5.3	5.3	38.13	341	341	0	2.9111		By MS/MS					0	5.3	0	0	0	0
Q12745	Q12745	10	10	10	Protein transport protein SEC39	SEC39	sp|Q12745|SEC39_YEAST Protein transport protein SEC39 OS=Saccharomyces cerevisiae (strain ATCC 204508 / S288c) OX=559292 GN=SEC39 PE=1 SV=1	1	10	10	10	10	10	10	9	9	10	10	10	10	9	9	10	10	10	10	9	9	10	16.4	16.4	16.4	82.395	709	709	0	73.25	By MS/MS	By MS/MS	By MS/MS	By MS/MS	By MS/MS	By MS/MS	16.4	16.4	16.4	15	15.5	16.4
Q12746	Q12746	1	1	1	Plasma membrane-associated coenzyme Q6 reductase PGA3	PGA3	sp|Q12746|PGA3_YEAST Plasma membrane-associated coenzyme Q6 reductase PGA3 OS=Saccharomyces cerevisiae (strain ATCC 204508 / S288c) OX=559292 GN=PGA3 PE=1 SV=1	1	1	1	1	1	1	1	1	1	1	1	1	1	1	1	1	1	1	1	1	1	1	4.5	4.5	4.5	35.287	312	312	0	12.096	By matching	By matching	By matching	By matching	By MS/MS	By MS/MS	4.5	4.5	4.5	4.5	4.5	4.5
Q3E7Z5	Q3E7Z5	1	1	1	Uncharacterized protein YIL002W-A	YIL002W-A	sp|Q3E7Z5|YI002_YEAST Uncharacterized protein YIL002W-A OS=Saccharomyces cerevisiae (strain ATCC 204508 / S288c) OX=559292 GN=YIL002W-A PE=1 SV=1	1	1	1	1	1	1	1	1	1	1	1	1	1	1	1	1	1	1	1	1	1	1	14.5	14.5	14.5	7.7286	69	69	0.0095057	0.71923	By MS/MS	By MS/MS	By MS/MS	By MS/MS	By MS/MS	By MS/MS	14.5	14.5	14.5	14.5	14.5	14.5
REV__P33416	REV__P33416	1	1	1			sp|P33416|HSP78_YEAST Heat shock protein 78, mitochondrial OS=Saccharomyces cerevisiae (strain ATCC 204508 / S288c) OX=559292 GN=HSP78 PE=1 SV=2	1	1	1	1	1	1	1	1	1	1	1	1	1	1	1	1	1	1	1	1	1	1	0	0	0	91.335	811	811	0.0041929	1.1998	By MS/MS	By MS/MS	By MS/MS	By MS/MS	By MS/MS	By MS/MS	0	0	0	0	0	0
REV__P38131	REV__P38131	1	1	1			sp|P38131|KTR4_YEAST Probable mannosyltransferase KTR4 OS=Saccharomyces cerevisiae (strain ATCC 204508 / S288c) OX=559292 GN=KTR4 PE=1 SV=1	1	1	1	1	1	1	1	1	1	1	1	1	1	1	1	1	1	1	1	1	1	1	0	0	0	54.555	464	464	0.0060976	0.97962	By MS/MS	By MS/MS	By MS/MS	By MS/MS	By MS/MS	By MS/MS	0	0	0	0	0	0
REV__P38704	REV__P38704	1	1	1			sp|P38704|STP2_YEAST Transcription factor STP2 OS=Saccharomyces cerevisiae (strain ATCC 204508 / S288c) OX=559292 GN=STP2 PE=1 SV=1	1	1	1	1	1	1	1	1	1	1	1	1	1	1	1	1	1	1	1	1	1	1	0	0	0	60.791	541	541	0.0079681	0.89086	By MS/MS	By MS/MS	By MS/MS	By MS/MS	By MS/MS	By MS/MS	0	0	0	0	0	0
REV__P38707	REV__P38707	1	1	1			sp|P38707|SYNC_YEAST Asparagine--tRNA ligase, cytoplasmic OS=Saccharomyces cerevisiae (strain ATCC 204508 / S288c) OX=559292 GN=DED81 PE=1 SV=1	1	1	1	1	1	1	1	1	1	1	1	1	1	1	1	1	1	1	1	1	1	1	0	0	0	62.206	554	554	1	-2	By MS/MS	By MS/MS	By MS/MS	By MS/MS	By MS/MS	By MS/MS	0	0	0	0	0	0
REV__P40825	REV__P40825	1	1	1			sp|P40825|SYA_YEAST Alanine--tRNA ligase, mitochondrial OS=Saccharomyces cerevisiae (strain ATCC 204508 / S288c) OX=559292 GN=ALA1 PE=1 SV=3	1	1	1	1	1	1	1	1	1	1	1	1	1	1	1	1	1	1	1	1	1	1	0	0	0	110.06	983	983	0.0021459	1.2645	By MS/MS	By MS/MS	By MS/MS	By MS/MS	By MS/MS	By MS/MS	0	0	0	0	0	0
REV__P48412	REV__P48412	1	1	1			sp|P48412|UPF3_YEAST Nonsense-mediated mRNA decay protein 3 OS=Saccharomyces cerevisiae (strain ATCC 204508 / S288c) OX=559292 GN=UPF3 PE=1 SV=1	1	1	1	1	1	1	0	1	1	1	1	1	0	1	1	1	1	1	0	1	1	1	0	0	0	44.924	387	387	0.009901	0.87697	By MS/MS	By MS/MS		By MS/MS	By MS/MS	By MS/MS	0	0	0	0	0	0
[truncated: 34 more columns]
