# Supplementary material for: Structure of the HOPS tethering complex, a lysosomal membrane fusion machinery
Source: eLife. 2022 Sep 13;11:e80901. doi: 10.7554/eLife.80901 (PMC9592082; doi:10.7554/eLife.80901)
Supplement: Figure 2—figure supplement 2—source data 1. [file elife-80901-fig2-figsupp2-data1.zip › Figure 2-figure supplement 2-source data/proteinGroups_mutants.txt]

Protein IDs	Majority protein IDs	Peptide counts (all)	Peptide counts (razor+unique)	Peptide counts (unique)	Protein names	Gene names	Mutated peptide count	Mutation names	Mutated peptide count 111Vps41ALFA1	Mutation names 111Vps41ALFA1	Mutated peptide count 111Vps41ALFA2	Mutation names 111Vps41ALFA2	Mutated peptide count 111Vps41ALFA3	Mutation names 111Vps41ALFA3	Mutated peptide count 113Vps41ALFA1	Mutation names 113Vps41ALFA1	Mutated peptide count 113Vps41ALFA2	Mutation names 113Vps41ALFA2	Mutated peptide count 113Vps41ALFA3	Mutation names 113Vps41ALFA3	Mutated peptide count 181Vps41ALFA1	Mutation names 181Vps41ALFA1	Mutated peptide count 181Vps41ALFA2	Mutation names 181Vps41ALFA2	Mutated peptide count 181Vps41ALFA3	Mutation names 181Vps41ALFA3	Mutated peptide count Vps41ALFA1	Mutation names Vps41ALFA1	Mutated peptide count Vps41ALFA2	Mutation names Vps41ALFA2	Mutated peptide count Vps41ALFA3	Mutation names Vps41ALFA3	Mutated peptide count WT1	Mutation names WT1	Mutated peptide count WT2	Mutation names WT2	Mutated peptide count WT3	Mutation names WT3	Fasta headers	Number of proteins	Peptides	Razor + unique peptides	Unique peptides	Peptides 111Vps41ALFA1	Peptides 111Vps41ALFA2	Peptides 111Vps41ALFA3	Peptides 113Vps41ALFA1	Peptides 113Vps41ALFA2	Peptides 113Vps41ALFA3
CON__Q6NTB9;CON__O76009;CON__Q9D646;CON__O76011;CON__Q8IUT8	CON__Q6NTB9;CON__O76009;CON__Q9D646;CON__O76011;CON__Q8IUT8	6;6;3;3;3	6;6;3;3;3	1;1;1;1;1			0		0		0		0		0		0		0		0		0		0		0		0		0		0		0		0		;;;;	5	6	6	1	0	1	0	1	0	0
CON__P00761	CON__P00761	6	6	6			0		0		0		0		0		0		0		0		0		0		0		0		0		0		0		0			1	6	6	6	5	6	6	6	6	5
CON__P02533;CON__P19012;CON__A2A4G1;CON__P08727;CON__Q9D312;CON__Q8N1A0	CON__P02533	23;6;6;5;2;1	20;4;3;3;2;1	3;0;0;0;0;0			0		0		0		0		0		0		0		0		0		0		0		0		0		0		0		0			6	23	20	3	9	15	14	8	11	12
CON__P02538;CON__P48668;CON__Q8VED5;CON__O95678	CON__P02538;CON__P48668	17;16;5;5	8;7;0;1	2;1;0;0			0		0		0		0		0		0		0		0		0		0		0		0		0		0		0		0		;	4	17	8	2	7	12	8	8	4	9
CON__P02662	CON__P02662	4	4	4			0		0		0		0		0		0		0		0		0		0		0		0		0		0		0		0			1	4	4	4	3	2	1	1	1	1
CON__P02666	CON__P02666	2	2	2			0		0		0		0		0		0		0		0		0		0		0		0		0		0		0		0			1	2	2	2	1	1	0	1	0	1
CON__P02754	CON__P02754	2	2	2			0		0		0		0		0		0		0		0		0		0		0		0		0		0		0		0			1	2	2	2	2	0	0	0	0	0
CON__P02769;CON__P02768-1	CON__P02769	5;2	5;2	5;2			0		0		0		0		0		0		0		0		0		0		0		0		0		0		0		0			2	5	5	5	1	4	4	3	1	3
CON__P04264;CON__H-INV:HIT000016045;CON__H-INV:HIT000292931	CON__P04264	33;3;1	33;3;1	22;0;0			0		0		0		0		0		0		0		0		0		0		0		0		0		0		0		0			3	33	33	22	21	27	26	18	19	23
CON__P07477	CON__P07477	1	1	1			0		0		0		0		0		0		0		0		0		0		0		0		0		0		0		0			1	1	1	1	1	1	1	1	1	1
CON__P08779;CON__Q9Z2K1;CON__Q3ZAW8	CON__P08779	20;8;8	12;3;3	11;3;3			0		0		0		0		0		0		0		0		0		0		0		0		0		0		0		0			3	20	12	11	4	13	6	6	7	6
CON__P13645;CON__P02535-1;CON__Q148H6;CON__P05784;CON__Q2M2I5;CON__A2AB72	CON__P13645	23;8;3;2;2;1	22;8;3;1;2;1	18;5;0;0;0;0			0		0		0		0		0		0		0		0		0		0		0		0		0		0		0		0			6	23	22	18	17	22	21	18	20	20
CON__P13647	CON__P13647	21	15	4			0		0		0		0		0		0		0		0		0		0		0		0		0		0		0		0			1	21	15	4	12	15	17	8	11	16
CON__P15636	CON__P15636	10	10	10			0		0		0		0		0		0		0		0		0		0		0		0		0		0		0		0			1	10	10	10	10	10	10	10	10	10
CON__P19013	CON__P19013	3	1	1			0		0		0		0		0		0		0		0		0		0		0		0		0		0		0		0			1	3	1	1	2	3	2	2	2	2
CON__P20930	CON__P20930	9	9	9			0		0		0		0		0		0		0		0		0		0		0		0		0		0		0		0			1	9	9	9	1	1	1	1	0	1
CON__P35527;CON__Q99456	CON__P35527	24;1	24;1	23;0			0		0		0		0		0		0		0		0		0		0		0		0		0		0		0		0			2	24	24	23	19	22	21	18	16	22
CON__P35908v2;CON__P35908;CON__Q01546;CON__P07744;CON__Q6NXH9;CON__REFSEQ:XP_932229;CON__Q9NSB2;CON__Q6ISB0	CON__P35908v2;CON__P35908	33;33;7;2;2;1;1;1	30;30;6;2;1;1;1;1	20;20;0;0;0;0;0;0			0		0		0		0		0		0		0		0		0		0		0		0		0		0		0		0		;	8	33	30	20	15	28	26	13	23	25
CON__P78386	CON__P78386	5	5	1			0		0		0		0		0		0		0		0		0		0		0		0		0		0		0		0			1	5	5	1	1	2	1	1	0	1
CON__Q04695;CON__P19001	CON__Q04695	15;5	4;1	3;1			0		0		0		0		0		0		0		0		0		0		0		0		0		0		0		0			2	15	4	3	5	6	6	4	6	7
CON__Q14CN4-1;CON__Q6IME9;CON__Q3KNV1;CON__P08729;CON__Q7RTS7;CON__Q32MB2	CON__Q14CN4-1;CON__Q6IME9;CON__Q3KNV1;CON__P08729;CON__Q7RTS7;CON__Q32MB2	3;3;2;2;2;2	1;1;1;1;0;0	1;1;1;1;0;0			0		0		0		0		0		0		0		0		0		0		0		0		0		0		0		0		;;;;;	6	3	1	1	2	3	2	2	2	2
CON__Q3SY84	CON__Q3SY84	4	1	0			0		0		0		0		0		0		0		0		0		0		0		0		0		0		0		0			1	4	1	0	2	4	2	2	2	2
CON__Q497I4;CON__Q14532	CON__Q497I4;CON__Q14532	5;3	1;1	0;0			0		0		0		0		0		0		0		0		0		0		0		0		0		0		0		0		;	2	5	1	0	1	2	1	1	1	1
CON__Q5D862	CON__Q5D862	11	11	11			0		0		0		0		0		0		0		0		0		0		0		0		0		0		0		0			1	11	11	11	2	4	4	2	0	2
CON__Q61726	CON__Q61726	4	1	0			0		0		0		0		0		0		0		0		0		0		0		0		0		0		0		0			1	4	1	0	1	1	1	1	0	1
CON__Q6IFZ6;CON__P05787;CON__Q9H552	CON__Q6IFZ6;CON__P05787	6;4;2	1;0;0	0;0;0			0		0		0		0		0		0		0		0		0		0		0		0		0		0		0		0		;	3	6	1	0	3	4	3	2	2	2
CON__Q6KB66-1	CON__Q6KB66-1	2	2	1			0		0		0		0		0		0		0		0		0		0		0		0		0		0		0		0			1	2	2	1	1	1	1	1	1	1
CON__Q8N1N4-2;CON__Q7RTT2	CON__Q8N1N4-2;CON__Q7RTT2	3;3	3;3	3;3			0		0		0		0		0		0		0		0		0		0		0		0		0		0		0		0		;	2	3	3	3	1	1	0	1	0	2
CON__Q7Z3Z0;CON__Q7Z3Y8;CON__Q7Z3Y9	CON__Q7Z3Z0;CON__Q7Z3Y8	5;5;2	3;3;1	2;2;1			0		0		0		0		0		0		0		0		0		0		0		0		0		0		0		0		;	3	5	3	2	2	5	2	2	2	2
CON__Q7Z794	CON__Q7Z794	6	2	2			0		0		0		0		0		0		0		0		0		0		0		0		0		0		0		0			1	6	2	2	3	6	4	2	2	2
CON__Q86YZ3	CON__Q86YZ3	4	4	4			0		0		0		0		0		0		0		0		0		0		0		0		0		0		0		0			1	4	4	4	3	4	4	3	4	4
CON__Q9C075	CON__Q9C075	3	2	2			0		0		0		0		0		0		0		0		0		0		0		0		0		0		0		0			1	3	2	2	0	1	0	0	0	0
CON__Q9NSB4	CON__Q9NSB4	2	1	1			0		0		0		0		0		0		0		0		0		0		0		0		0		0		0		0			1	2	1	1	1	1	0	0	1	0
CON__Q9R0H5;CON__Q9DCV7	CON__Q9R0H5;CON__Q9DCV7	4;2	2;1	0;0			0		0		0		0		0		0		0		0		0		0		0		0		0		0		0		0		;	2	4	2	0	2	4	2	2	2	2
CON__Q9U6Y5	CON__Q9U6Y5	3	3	3			0		0		0		0		0		0		0		0		0		0		0		0		0		0		0		0			1	3	3	3	0	0	0	0	0	0
CON__REFSEQ:XP_986630	CON__REFSEQ:XP_986630	5	3	1			0		0		0		0		0		0		0		0		0		0		0		0		0		0		0		0			1	5	3	1	1	1	1	1	1	1
CON__Streptavidin	CON__Streptavidin	1	1	1			0		0		0		0		0		0		0		0		0		0		0		0		0		0		0		0			1	1	1	1	1	1	0	1	1	1
O13563	O13563	2	2	2	26S proteasome regulatory subunit RPN13	RPN13	0		0		0		0		0		0		0		0		0		0		0		0		0		0		0		0		sp|O13563|RPN13_YEAST 26S proteasome regulatory subunit RPN13 OS=Saccharomyces cerevisiae (strain ATCC 204508 / S288c) OX=559292 GN=RPN13 PE=1 SV=1	1	2	2	2	1	1	1	1	1	2
P05745;O14455	P05745;O14455	2;2	2;2	2;2	60S ribosomal protein L36-A;60S ribosomal protein L36-B	RPL36A;RPL36B	0		0		0		0		0		0		0		0		0		0		0		0		0		0		0		0		sp|P05745|RL36A_YEAST 60S ribosomal protein L36-A OS=Saccharomyces cerevisiae (strain ATCC 204508 / S288c) OX=559292 GN=RPL36A PE=1 SV=3;sp|O14455|RL36B_YEAST 60S ribosomal protein L36-B OS=Saccharomyces cerevisiae (strain ATCC 204508 / S288c) OX=559292 GN	2	2	2	2	2	2	2	2	2	2
O14467	O14467	9	9	9	Multiprotein-bridging factor 1	MBF1	0		0		0		0		0		0		0		0		0		0		0		0		0		0		0		0		sp|O14467|MBF1_YEAST Multiprotein-bridging factor 1 OS=Saccharomyces cerevisiae (strain ATCC 204508 / S288c) OX=559292 GN=MBF1 PE=1 SV=2	1	9	9	9	8	8	7	7	7	8
O74700	O74700	1	1	1	Mitochondrial import inner membrane translocase subunit TIM9	TIM9	0		0		0		0		0		0		0		0		0		0		0		0		0		0		0		0		sp|O74700|TIM9_YEAST Mitochondrial import inner membrane translocase subunit TIM9 OS=Saccharomyces cerevisiae (strain ATCC 204508 / S288c) OX=559292 GN=TIM9 PE=1 SV=1	1	1	1	1	1	1	1	1	1	1
P00128	P00128	3	3	3	Cytochrome b-c1 complex subunit 7	QCR7	0		0		0		0		0		0		0		0		0		0		0		0		0		0		0		0		sp|P00128|QCR7_YEAST Cytochrome b-c1 complex subunit 7, mitochondrial OS=Saccharomyces cerevisiae (strain ATCC 204508 / S288c) OX=559292 GN=QCR7 PE=1 SV=2	1	3	3	3	1	0	1	2	0	1
P00330;P00331;P38113	P00330	10;4;1	10;4;1	10;4;1	Alcohol dehydrogenase 1	ADH1	0		0		0		0		0		0		0		0		0		0		0		0		0		0		0		0		sp|P00330|ADH1_YEAST Alcohol dehydrogenase 1 OS=Saccharomyces cerevisiae (strain ATCC 204508 / S288c) OX=559292 GN=ADH1 PE=1 SV=5	3	10	10	10	9	10	10	10	9	10
P00358	P00358	17	5	4	Glyceraldehyde-3-phosphate dehydrogenase 2	TDH2	0		0		0		0		0		0		0		0		0		0		0		0		0		0		0		0		sp|P00358|G3P2_YEAST Glyceraldehyde-3-phosphate dehydrogenase 2 OS=Saccharomyces cerevisiae (strain ATCC 204508 / S288c) OX=559292 GN=TDH2 PE=1 SV=3	1	17	5	4	12	16	13	12	11	11
P00359	P00359	20	20	7	Glyceraldehyde-3-phosphate dehydrogenase 3	TDH3	0		0		0		0		0		0		0		0		0		0		0		0		0		0		0		0		sp|P00359|G3P3_YEAST Glyceraldehyde-3-phosphate dehydrogenase 3 OS=Saccharomyces cerevisiae (strain ATCC 204508 / S288c) OX=559292 GN=TDH3 PE=1 SV=3	1	20	20	7	14	18	14	14	14	14
P00360	P00360	6	1	1	Glyceraldehyde-3-phosphate dehydrogenase 1	TDH1	0		0		0		0		0		0		0		0		0		0		0		0		0		0		0		0		sp|P00360|G3P1_YEAST Glyceraldehyde-3-phosphate dehydrogenase 1 OS=Saccharomyces cerevisiae (strain ATCC 204508 / S288c) OX=559292 GN=TDH1 PE=1 SV=3	1	6	1	1	5	5	5	5	5	5
P00425;P00424	P00425;P00424	1;1	1;1	1;1	Cytochrome c oxidase polypeptide 5B, mitochondrial;Cytochrome c oxidase polypeptide 5A, mitochondrial	COX5B;COX5A	0		0		0		0		0		0		0		0		0		0		0		0		0		0		0		0		sp|P00425|COX5B_YEAST Cytochrome c oxidase subunit 5B, mitochondrial OS=Saccharomyces cerevisiae (strain ATCC 204508 / S288c) OX=559292 GN=COX5B PE=1 SV=3;sp|P00424|COX5A_YEAST Cytochrome c oxidase subunit 5A, mitochondrial OS=Saccharomyces cerevisiae (str	2	1	1	1	1	1	0	1	1	1
P00445	P00445	1	1	1	Superoxide dismutase [Cu-Zn]	SOD1	0		0		0		0		0		0		0		0		0		0		0		0		0		0		0		0		sp|P00445|SODC_YEAST Superoxide dismutase [Cu-Zn] OS=Saccharomyces cerevisiae (strain ATCC 204508 / S288c) OX=559292 GN=SOD1 PE=1 SV=2	1	1	1	1	1	0	1	1	0	0
P00447	P00447	3	3	3	Superoxide dismutase [Mn], mitochondrial	SOD2	0		0		0		0		0		0		0		0		0		0		0		0		0		0		0		0		sp|P00447|SODM_YEAST Superoxide dismutase [Mn], mitochondrial OS=Saccharomyces cerevisiae (strain ATCC 204508 / S288c) OX=559292 GN=SOD2 PE=1 SV=1	1	3	3	3	2	1	2	1	1	1
P00546	P00546	4	4	4	Cyclin-dependent kinase 1	CDC28	0		0		0		0		0		0		0		0		0		0		0		0		0		0		0		0		sp|P00546|CDK1_YEAST Cyclin-dependent kinase 1 OS=Saccharomyces cerevisiae (strain ATCC 204508 / S288c) OX=559292 GN=CDC28 PE=1 SV=1	1	4	4	4	3	2	2	4	3	4
P00549	P00549	21	21	20	Pyruvate kinase 1	CDC19	0		0		0		0		0		0		0		0		0		0		0		0		0		0		0		0		sp|P00549|KPYK1_YEAST Pyruvate kinase 1 OS=Saccharomyces cerevisiae (strain ATCC 204508 / S288c) OX=559292 GN=CDC19 PE=1 SV=2	1	21	21	20	20	20	21	20	19	19
P00560	P00560	20	20	20	Phosphoglycerate kinase	PGK1	0		0		0		0		0		0		0		0		0		0		0		0		0		0		0		0		sp|P00560|PGK_YEAST Phosphoglycerate kinase OS=Saccharomyces cerevisiae (strain ATCC 204508 / S288c) OX=559292 GN=PGK1 PE=1 SV=2	1	20	20	20	10	18	12	12	7	11
P00815	P00815	19	19	19	Histidine biosynthesis trifunctional protein;Phosphoribosyl-AMP cyclohydrolase;Phosphoribosyl-ATP pyrophosphohydrolase;Histidinol dehydrogenase	HIS4	0		0		0		0		0		0		0		0		0		0		0		0		0		0		0		0		sp|P00815|HIS2_YEAST Histidine biosynthesis trifunctional protein OS=Saccharomyces cerevisiae (strain ATCC 204508 / S288c) OX=559292 GN=HIS4 PE=1 SV=3	1	19	19	19	15	11	13	10	11	9
P00817	P00817	2	2	2	Inorganic pyrophosphatase	IPP1	0		0		0		0		0		0		0		0		0		0		0		0		0		0		0		0		sp|P00817|IPYR_YEAST Inorganic pyrophosphatase OS=Saccharomyces cerevisiae (strain ATCC 204508 / S288c) OX=559292 GN=IPP1 PE=1 SV=4	1	2	2	2	1	1	1	1	2	1
P00830	P00830	17	17	17	ATP synthase subunit beta, mitochondrial	ATP2	0		0		0		0		0		0		0		0		0		0		0		0		0		0		0		0		sp|P00830|ATPB_YEAST ATP synthase subunit beta, mitochondrial OS=Saccharomyces cerevisiae (strain ATCC 204508 / S288c) OX=559292 GN=ATP2 PE=1 SV=2	1	17	17	17	3	5	3	16	14	16
P00890	P00890	3	3	3	Citrate synthase, mitochondrial	CIT1	0		0		0		0		0		0		0		0		0		0		0		0		0		0		0		0		sp|P00890|CISY1_YEAST Citrate synthase, mitochondrial OS=Saccharomyces cerevisiae (strain ATCC 204508 / S288c) OX=559292 GN=CIT1 PE=1 SV=2	1	3	3	3	2	1	0	2	2	3
P00924	P00924	25	8	8	Enolase 1	ENO1	0		0		0		0		0		0		0		0		0		0		0		0		0		0		0		0		sp|P00924|ENO1_YEAST Enolase 1 OS=Saccharomyces cerevisiae (strain ATCC 204508 / S288c) OX=559292 GN=ENO1 PE=1 SV=3	1	25	8	8	19	21	21	17	17	17
P00925	P00925	33	33	16	Enolase 2	ENO2	0		0		0		0		0		0		0		0		0		0		0		0		0		0		0		0		sp|P00925|ENO2_YEAST Enolase 2 OS=Saccharomyces cerevisiae (strain ATCC 204508 / S288c) OX=559292 GN=ENO2 PE=1 SV=2	1	33	33	16	25	29	28	25	24	24
P00942	P00942	8	8	8	Triosephosphate isomerase	TPI1	0		0		0		0		0		0		0		0		0		0		0		0		0		0		0		0		sp|P00942|TPIS_YEAST Triosephosphate isomerase OS=Saccharomyces cerevisiae (strain ATCC 204508 / S288c) OX=559292 GN=TPI1 PE=1 SV=2	1	8	8	8	6	7	5	4	4	4
P00950	P00950	9	9	9	Phosphoglycerate mutase 1	GPM1	0		0		0		0		0		0		0		0		0		0		0		0		0		0		0		0		sp|P00950|PMG1_YEAST Phosphoglycerate mutase 1 OS=Saccharomyces cerevisiae (strain ATCC 204508 / S288c) OX=559292 GN=GPM1 PE=1 SV=3	1	9	9	9	8	9	8	8	8	8
P00958	P00958	3	3	3	Methionine--tRNA ligase, cytoplasmic	MES1	0		0		0		0		0		0		0		0		0		0		0		0		0		0		0		0		sp|P00958|SYMC_YEAST Methionine--tRNA ligase, cytoplasmic OS=Saccharomyces cerevisiae (strain ATCC 204508 / S288c) OX=559292 GN=MES1 PE=1 SV=4	1	3	3	3	1	0	0	0	0	2
P01119	P01119	3	3	3	Ras-like protein 1	RAS1	0		0		0		0		0		0		0		0		0		0		0		0		0		0		0		0		sp|P01119|RAS1_YEAST Ras-like protein 1 OS=Saccharomyces cerevisiae (strain ATCC 204508 / S288c) OX=559292 GN=RAS1 PE=1 SV=2	1	3	3	3	1	0	1	2	0	2
P01120	P01120	4	4	4	Ras-like protein 2	RAS2	0		0		0		0		0		0		0		0		0		0		0		0		0		0		0		0		sp|P01120|RAS2_YEAST Ras-like protein 2 OS=Saccharomyces cerevisiae (strain ATCC 204508 / S288c) OX=559292 GN=RAS2 PE=1 SV=4	1	4	4	4	3	1	2	4	3	2
P01123	P01123	3	3	3	GTP-binding protein YPT1	YPT1	0		0		0		0		0		0		0		0		0		0		0		0		0		0		0		0		sp|P01123|YPT1_YEAST GTP-binding protein YPT1 OS=Saccharomyces cerevisiae (strain ATCC 204508 / S288c) OX=559292 GN=YPT1 PE=1 SV=2	1	3	3	3	1	1	1	2	2	1
P02309	P02309	1	1	1	Histone H4	HHF1	0		0		0		0		0		0		0		0		0		0		0		0		0		0		0		0		sp|P02309|H4_YEAST Histone H4 OS=Saccharomyces cerevisiae (strain ATCC 204508 / S288c) OX=559292 GN=HHF2 PE=1 SV=2	1	1	1	1	0	0	0	0	0	0
P02400	P02400	7	7	7	60S acidic ribosomal protein P2-beta	RPP2B	0		0		0		0		0		0		0		0		0		0		0		0		0		0		0		0		sp|P02400|RLA4_YEAST 60S acidic ribosomal protein P2-beta OS=Saccharomyces cerevisiae (strain ATCC 204508 / S288c) OX=559292 GN=RPP2B PE=1 SV=2	1	7	7	7	6	6	5	6	6	6
P02406	P02406	4	4	4	60S ribosomal protein L28	RPL28	0		0		0		0		0		0		0		0		0		0		0		0		0		0		0		0		sp|P02406|RL28_YEAST 60S ribosomal protein L28 OS=Saccharomyces cerevisiae (strain ATCC 204508 / S288c) OX=559292 GN=RPL28 PE=1 SV=3	1	4	4	4	3	3	3	3	3	4
P14127;P02407	P14127;P02407	6;6	6;6	6;6	40S ribosomal protein S17-B;40S ribosomal protein S17-A	RPS17B;RPS17A	0		0		0		0		0		0		0		0		0		0		0		0		0		0		0		0		sp|P14127|RS17B_YEAST 40S ribosomal protein S17-B OS=Saccharomyces cerevisiae (strain ATCC 204508 / S288c) OX=559292 GN=RPS17B PE=1 SV=1;sp|P02407|RS17A_YEAST 40S ribosomal protein S17-A OS=Saccharomyces cerevisiae (strain ATCC 204508 / S288c) OX=559292 GN	2	6	6	6	6	6	6	6	6	6
P02557	P02557	6	6	6	Tubulin beta chain	TUB2	0		0		0		0		0		0		0		0		0		0		0		0		0		0		0		0		sp|P02557|TBB_YEAST Tubulin beta chain OS=Saccharomyces cerevisiae (strain ATCC 204508 / S288c) OX=559292 GN=TUB2 PE=1 SV=2	1	6	6	6	6	5	5	6	6	5
P02829	P02829	26	4	4	ATP-dependent molecular chaperone HSP82	HSP82	0		0		0		0		0		0		0		0		0		0		0		0		0		0		0		0		sp|P02829|HSP82_YEAST ATP-dependent molecular chaperone HSP82 OS=Saccharomyces cerevisiae (strain ATCC 204508 / S288c) OX=559292 GN=HSP82 PE=1 SV=1	1	26	4	4	22	21	22	25	24	23
P02992	P02992	5	5	5	Elongation factor Tu, mitochondrial	TUF1	0		0		0		0		0		0		0		0		0		0		0		0		0		0		0		0		sp|P02992|EFTU_YEAST Elongation factor Tu, mitochondrial OS=Saccharomyces cerevisiae (strain ATCC 204508 / S288c) OX=559292 GN=TUF1 PE=1 SV=1	1	5	5	5	5	3	4	4	2	3
P02994	P02994	12	12	12	Elongation factor 1-alpha	TEF1	0		0		0		0		0		0		0		0		0		0		0		0		0		0		0		0		sp|P02994|EF1A_YEAST Elongation factor 1-alpha OS=Saccharomyces cerevisiae (strain ATCC 204508 / S288c) OX=559292 GN=TEF2 PE=1 SV=1	1	12	12	12	11	12	11	11	12	12
P03872	P03872	1	1	1	Partitioning protein REP2	REP2	0		0		0		0		0		0		0		0		0		0		0		0		0		0		0		0		sp|P03872|REP2_YEAST Partitioning protein REP2 OS=Saccharomyces cerevisiae (strain ATCC 204508 / S288c) OX=559292 GN=REP2 PE=1 SV=1	1	1	1	1	1	1	0	1	1	1
P03965	P03965	3	3	3	Carbamoyl-phosphate synthase arginine-specific large chain	CPA2	0		0		0		0		0		0		0		0		0		0		0		0		0		0		0		0		sp|P03965|CARB_YEAST Carbamoyl-phosphate synthase arginine-specific large chain OS=Saccharomyces cerevisiae (strain ATCC 204508 / S288c) OX=559292 GN=CPA2 PE=1 SV=1	1	3	3	3	2	0	1	1	0	1
P04046	P04046	26	26	26	Amidophosphoribosyltransferase	ADE4	0		0		0		0		0		0		0		0		0		0		0		0		0		0		0		0		sp|P04046|PUR1_YEAST Amidophosphoribosyltransferase OS=Saccharomyces cerevisiae (strain ATCC 204508 / S288c) OX=559292 GN=ADE4 PE=1 SV=2	1	26	26	26	23	20	21	25	24	24
P04050	P04050	2	2	2	DNA-directed RNA polymerase II subunit RPB1	RPO21	0		0		0		0		0		0		0		0		0		0		0		0		0		0		0		0		sp|P04050|RPB1_YEAST DNA-directed RNA polymerase II subunit RPB1 OS=Saccharomyces cerevisiae (strain ATCC 204508 / S288c) OX=559292 GN=RPO21 PE=1 SV=2	1	2	2	2	1	2	1	2	1	1
P04147	P04147	11	11	11	Polyadenylate-binding protein, cytoplasmic and nuclear	PAB1	0		0		0		0		0		0		0		0		0		0		0		0		0		0		0		0		sp|P04147|PABP_YEAST Polyadenylate-binding protein, cytoplasmic and nuclear OS=Saccharomyces cerevisiae (strain ATCC 204508 / S288c) OX=559292 GN=PAB1 PE=1 SV=4	1	11	11	11	7	6	7	9	9	7
P04173	P04173	2	2	2	3-isopropylmalate dehydrogenase	LEU2	0		0		0		0		0		0		0		0		0		0		0		0		0		0		0		0		sp|P04173|LEU3_YEAST 3-isopropylmalate dehydrogenase OS=Saccharomyces cerevisiae (strain ATCC 204508 / S288c) OX=559292 GN=LEU2 PE=1 SV=4	1	2	2	2	2	0	0	2	2	2
P04386	P04386	1	1	1	Regulatory protein GAL4	GAL4	0		0		0		0		0		0		0		0		0		0		0		0		0		0		0		0		sp|P04386|GAL4_YEAST Regulatory protein GAL4 OS=Saccharomyces cerevisiae (strain ATCC 204508 / S288c) OX=559292 GN=GAL4 PE=1 SV=2	1	1	1	1	0	1	0	0	0	0
P24000;P04449	P24000;P04449	4;4	4;4	4;4	60S ribosomal protein L24-B;60S ribosomal protein L24-A	RPL24B;RPL24A	0		0		0		0		0		0		0		0		0		0		0		0		0		0		0		0		sp|P24000|RL24B_YEAST 60S ribosomal protein L24-B OS=Saccharomyces cerevisiae (strain ATCC 204508 / S288c) OX=559292 GN=RPL24B PE=1 SV=1;sp|P04449|RL24A_YEAST 60S ribosomal protein L24-A OS=Saccharomyces cerevisiae (strain ATCC 204508 / S288c) OX=559292 GN	2	4	4	4	3	3	3	3	2	3
P04456	P04456	5	5	5	60S ribosomal protein L25	RPL25	0		0		0		0		0		0		0		0		0		0		0		0		0		0		0		0		sp|P04456|RL25_YEAST 60S ribosomal protein L25 OS=Saccharomyces cerevisiae (strain ATCC 204508 / S288c) OX=559292 GN=RPL25 PE=1 SV=4	1	5	5	5	4	4	4	5	4	4
P04801	P04801	2	2	2	Threonine--tRNA ligase, cytoplasmic	THS1	0		0		0		0		0		0		0		0		0		0		0		0		0		0		0		0		sp|P04801|SYTC_YEAST Threonine--tRNA ligase, cytoplasmic OS=Saccharomyces cerevisiae (strain ATCC 204508 / S288c) OX=559292 GN=THS1 PE=1 SV=2	1	2	2	2	2	1	2	2	1	2
P04802	P04802	7	7	7	Aspartate--tRNA ligase, cytoplasmic	DPS1	0		0		0		0		0		0		0		0		0		0		0		0		0		0		0		0		sp|P04802|SYDC_YEAST Aspartate--tRNA ligase, cytoplasmic OS=Saccharomyces cerevisiae (strain ATCC 204508 / S288c) OX=559292 GN=DPS1 PE=1 SV=3	1	7	7	7	3	2	3	4	4	4
P04806	P04806	1	1	1	Hexokinase-1	HXK1	0		0		0		0		0		0		0		0		0		0		0		0		0		0		0		0		sp|P04806|HXKA_YEAST Hexokinase-1 OS=Saccharomyces cerevisiae (strain ATCC 204508 / S288c) OX=559292 GN=HXK1 PE=1 SV=2	1	1	1	1	0	1	1	1	0	0
P04807	P04807	3	3	3	Hexokinase-2	HXK2	0		0		0		0		0		0		0		0		0		0		0		0		0		0		0		0		sp|P04807|HXKB_YEAST Hexokinase-2 OS=Saccharomyces cerevisiae (strain ATCC 204508 / S288c) OX=559292 GN=HXK2 PE=1 SV=4	1	3	3	3	2	2	1	1	1	1
P04840	P04840	10	10	10	Mitochondrial outer membrane protein porin 1	POR1	0		0		0		0		0		0		0		0		0		0		0		0		0		0		0		0		sp|P04840|VDAC1_YEAST Mitochondrial outer membrane protein porin 1 OS=Saccharomyces cerevisiae (strain ATCC 204508 / S288c) OX=559292 GN=POR1 PE=1 SV=4	1	10	10	10	9	8	6	10	8	8
P05030;P19657	P05030;P19657	16;12	16;12	16;12	Plasma membrane ATPase 1;Plasma membrane ATPase 2	PMA1;PMA2	0		0		0		0		0		0		0		0		0		0		0		0		0		0		0		0		sp|P05030|PMA1_YEAST Plasma membrane ATPase 1 OS=Saccharomyces cerevisiae (strain ATCC 204508 / S288c) OX=559292 GN=PMA1 PE=1 SV=2;sp|P19657|PMA2_YEAST Plasma membrane ATPase 2 OS=Saccharomyces cerevisiae (strain ATCC 204508 / S288c) OX=559292 GN=PMA2 PE=1	2	16	16	16	15	14	16	16	14	16
P05317	P05317	9	9	9	60S acidic ribosomal protein P0	RPP0	0		0		0		0		0		0		0		0		0		0		0		0		0		0		0		0		sp|P05317|RLA0_YEAST 60S acidic ribosomal protein P0 OS=Saccharomyces cerevisiae (strain ATCC 204508 / S288c) OX=559292 GN=RPP0 PE=1 SV=2	1	9	9	9	7	8	7	7	8	7
P05318	P05318	2	2	2	60S acidic ribosomal protein P1-alpha	RPP1A	0		0		0		0		0		0		0		0		0		0		0		0		0		0		0		0		sp|P05318|RLA1_YEAST 60S acidic ribosomal protein P1-alpha OS=Saccharomyces cerevisiae (strain ATCC 204508 / S288c) OX=559292 GN=RPP1A PE=1 SV=4	1	2	2	2	2	2	2	2	2	2
P05319	P05319	5	5	5	60S acidic ribosomal protein P2-alpha	RPP2A	0		0		0		0		0		0		0		0		0		0		0		0		0		0		0		0		sp|P05319|RLA2_YEAST 60S acidic ribosomal protein P2-alpha OS=Saccharomyces cerevisiae (strain ATCC 204508 / S288c) OX=559292 GN=RPP2A PE=1 SV=1	1	5	5	5	4	5	4	5	4	4
P05626	P05626	4	4	4	ATP synthase subunit 4, mitochondrial	ATP4	0		0		0		0		0		0		0		0		0		0		0		0		0		0		0		0		sp|P05626|ATPF_YEAST ATP synthase subunit 4, mitochondrial OS=Saccharomyces cerevisiae (strain ATCC 204508 / S288c) OX=559292 GN=ATP4 PE=1 SV=2	1	4	4	4	3	3	3	4	4	4
P05738;P51401	P05738;P51401	6;5	6;5	6;5	60S ribosomal protein L9-A;60S ribosomal protein L9-B	RPL9A;RPL9B	0		0		0		0		0		0		0		0		0		0		0		0		0		0		0		0		sp|P05738|RL9A_YEAST 60S ribosomal protein L9-A OS=Saccharomyces cerevisiae (strain ATCC 204508 / S288c) OX=559292 GN=RPL9A PE=1 SV=2;sp|P51401|RL9B_YEAST 60S ribosomal protein L9-B OS=Saccharomyces cerevisiae (strain ATCC 204508 / S288c) OX=559292 GN=RPL9	2	6	6	6	5	6	4	4	6	4
P05739	P05739	6	6	4	60S ribosomal protein L6-B	RPL6B	0		0		0		0		0		0		0		0		0		0		0		0		0		0		0		0		sp|P05739|RL6B_YEAST 60S ribosomal protein L6-B OS=Saccharomyces cerevisiae (strain ATCC 204508 / S288c) OX=559292 GN=RPL6B PE=1 SV=4	1	6	6	4	6	5	6	6	5	6
P05740	P05740	6	6	1	60S ribosomal protein L17-A	RPL17A	0		0		0		0		0		0		0		0		0		0		0		0		0		0		0		0		sp|P05740|RL17A_YEAST 60S ribosomal protein L17-A OS=Saccharomyces cerevisiae (strain ATCC 204508 / S288c) OX=559292 GN=RPL17A PE=1 SV=4	1	6	6	1	6	6	6	6	6	6
P05744	P05744	3	3	1	60S ribosomal protein L33-A	RPL33A	0		0		0		0		0		0		0		0		0		0		0		0		0		0		0		0		sp|P05744|RL33A_YEAST 60S ribosomal protein L33-A OS=Saccharomyces cerevisiae (strain ATCC 204508 / S288c) OX=559292 GN=RPL33A PE=1 SV=3	1	3	3	1	3	2	3	3	3	3
P05748;P54780	P05748;P54780	5;4	5;4	5;4	60S ribosomal protein L15-A;60S ribosomal protein L15-B	RPL15A;RPL15B	0		0		0		0		0		0		0		0		0		0		0		0		0		0		0		0		sp|P05748|RL15A_YEAST 60S ribosomal protein L15-A OS=Saccharomyces cerevisiae (strain ATCC 204508 / S288c) OX=559292 GN=RPL15A PE=1 SV=3;sp|P54780|RL15B_YEAST 60S ribosomal protein L15-B OS=Saccharomyces cerevisiae (strain ATCC 204508 / S288c) OX=559292 GN	2	5	5	5	4	5	4	4	4	4
P05749;P56628	P05749;P56628	2;1	2;1	2;1	60S ribosomal protein L22-A;60S ribosomal protein L22-B	RPL22A;RPL22B	0		0		0		0		0		0		0		0		0		0		0		0		0		0		0		0		sp|P05749|RL22A_YEAST 60S ribosomal protein L22-A OS=Saccharomyces cerevisiae (strain ATCC 204508 / S288c) OX=559292 GN=RPL22A PE=1 SV=3;sp|P56628|RL22B_YEAST 60S ribosomal protein L22-B OS=Saccharomyces cerevisiae (strain ATCC 204508 / S288c) OX=559292 GN	2	2	2	2	2	1	1	2	1	2
P05750	P05750	11	11	11	40S ribosomal protein S3	RPS3	0		0		0		0		0		0		0		0		0		0		0		0		0		0		0		0		sp|P05750|RS3_YEAST 40S ribosomal protein S3 OS=Saccharomyces cerevisiae (strain ATCC 204508 / S288c) OX=559292 GN=RPS3 PE=1 SV=5	1	11	11	11	9	10	10	9	9	10
P05755;O13516	P05755;O13516	6;5	6;5	6;5	40S ribosomal protein S9-B;40S ribosomal protein S9-A	RPS9B;RPS9A	0		0		0		0		0		0		0		0		0		0		0		0		0		0		0		0		sp|P05755|RS9B_YEAST 40S ribosomal protein S9-B OS=Saccharomyces cerevisiae (strain ATCC 204508 / S288c) OX=559292 GN=RPS9B PE=1 SV=4;sp|O13516|RS9A_YEAST 40S ribosomal protein S9-A OS=Saccharomyces cerevisiae (strain ATCC 204508 / S288c) OX=559292 GN=RPS9	2	6	6	6	6	5	5	6	6	6
P05756	P05756	5	5	5	40S ribosomal protein S13	RPS13	0		0		0		0		0		0		0		0		0		0		0		0		0		0		0		0		sp|P05756|RS13_YEAST 40S ribosomal protein S13 OS=Saccharomyces cerevisiae (strain ATCC 204508 / S288c) OX=559292 GN=RPS13 PE=1 SV=3	1	5	5	5	5	5	5	5	5	5
P0CH09;P0CH08;P05759;P0CG63	P0CH09;P0CH08;P05759;P0CG63	3;3;3;3	3;3;3;3	3;3;3;3	Ubiquitin-60S ribosomal protein L40;Ubiquitin;60S ribosomal protein L40;Ubiquitin-40S ribosomal protein S31;Ubiquitin;40S ribosomal protein S31;Polyubiquitin;Ubiquitin	RPL40B;RPL40A;RPS31;UBI4	0		0		0		0		0		0		0		0		0		0		0		0		0		0		0		0		sp|P0CH09|RL40B_YEAST Ubiquitin-60S ribosomal protein L40 OS=Saccharomyces cerevisiae (strain ATCC 204508 / S288c) OX=559292 GN=RPL40B PE=1 SV=1;sp|P0CH08|RL40A_YEAST Ubiquitin-60S ribosomal protein L40 OS=Saccharomyces cerevisiae (strain ATCC 204508 / S28	4	3	3	3	3	3	3	3	3	3
P06102	P06102	12	12	12	General negative regulator of transcription subunit 3	NOT3	0		0		0		0		0		0		0		0		0		0		0		0		0		0		0		0		sp|P06102|NOT3_YEAST General negative regulator of transcription subunit 3 OS=Saccharomyces cerevisiae (strain ATCC 204508 / S288c) OX=559292 GN=NOT3 PE=1 SV=2	1	12	12	12	10	9	8	8	6	6
P06103	P06103	4	4	4	Eukaryotic translation initiation factor 3 subunit B	PRT1	0		0		0		0		0		0		0		0		0		0		0		0		0		0		0		0		sp|P06103|EIF3B_YEAST Eukaryotic translation initiation factor 3 subunit B OS=Saccharomyces cerevisiae (strain ATCC 204508 / S288c) OX=559292 GN=PRT1 PE=1 SV=1	1	4	4	4	3	2	2	4	3	3
P06105	P06105	9	9	9	Protein SCP160	SCP160	0		0		0		0		0		0		0		0		0		0		0		0		0		0		0		0		sp|P06105|SC160_YEAST Protein SCP160 OS=Saccharomyces cerevisiae (strain ATCC 204508 / S288c) OX=559292 GN=SCP160 PE=1 SV=3	1	9	9	9	3	1	3	8	5	6
P06106	P06106	6	6	6	Protein MET17;O-acetylhomoserine sulfhydrylase;O-acetylserine sulfhydrylase	MET17	0		0		0		0		0		0		0		0		0		0		0		0		0		0		0		0		sp|P06106|CYSD_YEAST Homocysteine/cysteine synthase OS=Saccharomyces cerevisiae (strain ATCC 204508 / S288c) OX=559292 GN=MET17 PE=1 SV=3	1	6	6	6	3	3	4	6	3	3
P06168	P06168	5	5	5	Ketol-acid reductoisomerase, mitochondrial	ILV5	0		0		0		0		0		0		0		0		0		0		0		0		0		0		0		0		sp|P06168|ILV5_YEAST Ketol-acid reductoisomerase, mitochondrial OS=Saccharomyces cerevisiae (strain ATCC 204508 / S288c) OX=559292 GN=ILV5 PE=1 SV=1	1	5	5	5	5	4	5	5	5	5
P06169;P16467;Q07471	P06169	17;4;1	17;4;1	13;0;0	Pyruvate decarboxylase isozyme 1	PDC1	0		0		0		0		0		0		0		0		0		0		0		0		0		0		0		0		sp|P06169|PDC1_YEAST Pyruvate decarboxylase isozyme 1 OS=Saccharomyces cerevisiae (strain ATCC 204508 / S288c) OX=559292 GN=PDC1 PE=1 SV=7	3	17	17	13	14	14	12	13	12	13
P06182	P06182	3	3	3	Cytochrome c heme lyase	CYC3	0		0		0		0		0		0		0		0		0		0		0		0		0		0		0		0		sp|P06182|CCHL_YEAST Holocytochrome-c synthase OS=Saccharomyces cerevisiae (strain ATCC 204508 / S288c) OX=559292 GN=CYC3 PE=1 SV=1	1	3	3	3	2	1	2	2	1	0
P06197	P06197	1	1	1	CDP-diacylglycerol--inositol 3-phosphatidyltransferase	PIS1	0		0		0		0		0		0		0		0		0		0		0		0		0		0		0		0		sp|P06197|PIS_YEAST CDP-diacylglycerol--inositol 3-phosphatidyltransferase OS=Saccharomyces cerevisiae (strain ATCC 204508 / S288c) OX=559292 GN=PIS1 PE=1 SV=1	1	1	1	1	1	1	1	1	1	1
P06367;P39516	P06367;P39516	5;5	5;5	5;5	40S ribosomal protein S14-A;40S ribosomal protein S14-B	RPS14A;RPS14B	0		0		0		0		0		0		0		0		0		0		0		0		0		0		0		0		sp|P06367|RS14A_YEAST 40S ribosomal protein S14-A OS=Saccharomyces cerevisiae (strain ATCC 204508 / S288c) OX=559292 GN=RPS14A PE=1 SV=5;sp|P39516|RS14B_YEAST 40S ribosomal protein S14-B OS=Saccharomyces cerevisiae (strain ATCC 204508 / S288c) OX=559292 GN	2	5	5	5	4	5	5	5	5	5
P06634;P24784	P06634	12;2	12;2	11;1	ATP-dependent RNA helicase DED1	DED1	0		0		0		0		0		0		0		0		0		0		0		0		0		0		0		0		sp|P06634|DED1_YEAST ATP-dependent RNA helicase DED1 OS=Saccharomyces cerevisiae (strain ATCC 204508 / S288c) OX=559292 GN=DED1 PE=1 SV=2	2	12	12	11	7	7	6	11	11	7
P06738	P06738	1	1	1	Glycogen phosphorylase	GPH1	0		0		0		0		0		0		0		0		0		0		0		0		0		0		0		0		sp|P06738|PHSG_YEAST Glycogen phosphorylase OS=Saccharomyces cerevisiae (strain ATCC 204508 / S288c) OX=559292 GN=GPH1 PE=1 SV=4	1	1	1	1	0	0	0	0	0	0
P06780	P06780	2	2	2	GTP-binding protein RHO1	RHO1	0		0		0		0		0		0		0		0		0		0		0		0		0		0		0		0		sp|P06780|RHO1_YEAST GTP-binding protein RHO1 OS=Saccharomyces cerevisiae (strain ATCC 204508 / S288c) OX=559292 GN=RHO1 PE=1 SV=3	1	2	2	2	2	1	1	2	0	2
P06782	P06782	2	2	2	Carbon catabolite-derepressing protein kinase	SNF1	0		0		0		0		0		0		0		0		0		0		0		0		0		0		0		0		sp|P06782|SNF1_YEAST Carbon catabolite-derepressing protein kinase OS=Saccharomyces cerevisiae (strain ATCC 204508 / S288c) OX=559292 GN=SNF1 PE=1 SV=1	1	2	2	2	2	2	2	1	0	1
P06784	P06784	4	4	4	Serine/threonine-protein kinase STE7	STE7	0		0		0		0		0		0		0		0		0		0		0		0		0		0		0		0		sp|P06784|STE7_YEAST Serine/threonine-protein kinase STE7 OS=Saccharomyces cerevisiae (strain ATCC 204508 / S288c) OX=559292 GN=STE7 PE=1 SV=1	1	4	4	4	3	3	2	3	2	3
P06786	P06786	2	2	2	DNA topoisomerase 2	TOP2	0		0		0		0		0		0		0		0		0		0		0		0		0		0		0		0		sp|P06786|TOP2_YEAST DNA topoisomerase 2 OS=Saccharomyces cerevisiae (strain ATCC 204508 / S288c) OX=559292 GN=TOP2 PE=1 SV=2	1	2	2	2	2	2	2	2	1	2
P06787	P06787	1	1	1	Calmodulin	CMD1	0		0		0		0		0		0		0		0		0		0		0		0		0		0		0		0		sp|P06787|CALM_YEAST Calmodulin OS=Saccharomyces cerevisiae (strain ATCC 204508 / S288c) OX=559292 GN=CMD1 PE=1 SV=1	1	1	1	1	0	0	0	0	0	0
P07143	P07143	1	1	1	Cytochrome c1, heme protein, mitochondrial	CYT1	0		0		0		0		0		0		0		0		0		0		0		0		0		0		0		0		sp|P07143|CY1_YEAST Cytochrome c1, heme protein, mitochondrial OS=Saccharomyces cerevisiae (strain ATCC 204508 / S288c) OX=559292 GN=CYT1 PE=1 SV=1	1	1	1	1	1	1	1	1	0	1
P07149	P07149	13	13	13	Fatty acid synthase subunit beta;3-hydroxyacyl-[acyl-carrier-protein] dehydratase;Enoyl-[acyl-carrier-protein] reductase [NADH];[Acyl-carrier-protein] acetyltransferase;[Acyl-carrier-protein] malonyltransferase;S-acyl fatty acid synthase thioesterase	FAS1	0		0		0		0		0		0		0		0		0		0		0		0		0		0		0		0		sp|P07149|FAS1_YEAST Fatty acid synthase subunit beta OS=Saccharomyces cerevisiae (strain ATCC 204508 / S288c) OX=559292 GN=FAS1 PE=1 SV=2	1	13	13	13	9	8	5	10	7	7
P07170	P07170	2	2	2	Adenylate kinase	ADK1	0		0		0		0		0		0		0		0		0		0		0		0		0		0		0		0		sp|P07170|KAD2_YEAST Adenylate kinase OS=Saccharomyces cerevisiae (strain ATCC 204508 / S288c) OX=559292 GN=ADK1 PE=1 SV=2	1	2	2	2	0	1	0	0	0	0
P07213	P07213	3	3	3	Mitochondrial import receptor subunit TOM70	TOM70	0		0		0		0		0		0		0		0		0		0		0		0		0		0		0		0		sp|P07213|TOM70_YEAST Mitochondrial import receptor subunit TOM70 OS=Saccharomyces cerevisiae (strain ATCC 204508 / S288c) OX=559292 GN=TOM70 PE=1 SV=2	1	3	3	3	2	3	3	2	2	2
P07245	P07245	5	5	5	C-1-tetrahydrofolate synthase, cytoplasmic;Methylenetetrahydrofolate dehydrogenase;Methenyltetrahydrofolate cyclohydrolase;Formyltetrahydrofolate synthetase	ADE3	0		0		0		0		0		0		0		0		0		0		0		0		0		0		0		0		sp|P07245|C1TC_YEAST C-1-tetrahydrofolate synthase, cytoplasmic OS=Saccharomyces cerevisiae (strain ATCC 204508 / S288c) OX=559292 GN=ADE3 PE=1 SV=1	1	5	5	5	3	1	2	4	0	1
P07251	P07251	12	12	12	ATP synthase subunit alpha, mitochondrial	ATP1	0		0		0		0		0		0		0		0		0		0		0		0		0		0		0		0		sp|P07251|ATPA_YEAST ATP synthase subunit alpha, mitochondrial OS=Saccharomyces cerevisiae (strain ATCC 204508 / S288c) OX=559292 GN=ATP1 PE=1 SV=5	1	12	12	12	5	5	8	10	9	10
P07253	P07253	2	2	2	Cytochrome B pre-mRNA-processing protein 6	CBP6	0		0		0		0		0		0		0		0		0		0		0		0		0		0		0		0		sp|P07253|CBP6_YEAST Cytochrome B pre-mRNA-processing protein 6 OS=Saccharomyces cerevisiae (strain ATCC 204508 / S288c) OX=559292 GN=CBP6 PE=1 SV=1	1	2	2	2	2	2	2	2	2	1
P07256	P07256	8	8	8	Cytochrome b-c1 complex subunit 1, mitochondrial	COR1	0		0		0		0		0		0		0		0		0		0		0		0		0		0		0		0		sp|P07256|QCR1_YEAST Cytochrome b-c1 complex subunit 1, mitochondrial OS=Saccharomyces cerevisiae (strain ATCC 204508 / S288c) OX=559292 GN=COR1 PE=1 SV=1	1	8	8	8	5	3	4	5	3	5
P07257	P07257	6	6	6	Cytochrome b-c1 complex subunit 2, mitochondrial	QCR2	0		0		0		0		0		0		0		0		0		0		0		0		0		0		0		0		sp|P07257|QCR2_YEAST Cytochrome b-c1 complex subunit 2, mitochondrial OS=Saccharomyces cerevisiae (strain ATCC 204508 / S288c) OX=559292 GN=QCR2 PE=1 SV=1	1	6	6	6	0	0	0	6	5	5
P07259	P07259	19	19	19	Protein URA2;Glutamine-dependent carbamoyl-phosphate synthase;Aspartate carbamoyltransferase	URA2	0		0		0		0		0		0		0		0		0		0		0		0		0		0		0		0		sp|P07259|PYR1_YEAST Protein URA2 OS=Saccharomyces cerevisiae (strain ATCC 204508 / S288c) OX=559292 GN=URA2 PE=1 SV=5	1	19	19	19	8	5	7	17	13	13
P07260	P07260	5	5	5	Eukaryotic translation initiation factor 4E	CDC33	0		0		0		0		0		0		0		0		0		0		0		0		0		0		0		0		sp|P07260|IF4E_YEAST Eukaryotic translation initiation factor 4E OS=Saccharomyces cerevisiae (strain ATCC 204508 / S288c) OX=559292 GN=CDC33 PE=1 SV=1	1	5	5	5	3	3	3	5	3	3
P07262;P39708	P07262	7;2	7;2	7;2	NADP-specific glutamate dehydrogenase 1	GDH1	0		0		0		0		0		0		0		0		0		0		0		0		0		0		0		0		sp|P07262|DHE4_YEAST NADP-specific glutamate dehydrogenase 1 OS=Saccharomyces cerevisiae (strain ATCC 204508 / S288c) OX=559292 GN=GDH1 PE=1 SV=2	2	7	7	7	7	6	6	6	6	5
P07263	P07263	1	1	1	Histidine--tRNA ligase, mitochondrial	HTS1	0		0		0		0		0		0		0		0		0		0		0		0		0		0		0		0		sp|P07263|SYH_YEAST Histidine--tRNA ligase, mitochondrial OS=Saccharomyces cerevisiae (strain ATCC 204508 / S288c) OX=559292 GN=HTS1 PE=1 SV=2	1	1	1	1	1	1	1	1	1	1
P07264	P07264	2	2	2	3-isopropylmalate dehydratase	LEU1	0		0		0		0		0		0		0		0		0		0		0		0		0		0		0		0		sp|P07264|LEUC_YEAST 3-isopropylmalate dehydratase OS=Saccharomyces cerevisiae (strain ATCC 204508 / S288c) OX=559292 GN=LEU1 PE=1 SV=3	1	2	2	2	0	0	2	2	1	2
P07267	P07267	2	2	2	Saccharopepsin	PEP4	0		0		0		0		0		0		0		0		0		0		0		0		0		0		0		0		sp|P07267|CARP_YEAST Saccharopepsin OS=Saccharomyces cerevisiae (strain ATCC 204508 / S288c) OX=559292 GN=PEP4 PE=1 SV=1	1	2	2	2	2	1	0	1	0	1
P07278	P07278	2	2	2	cAMP-dependent protein kinase regulatory subunit	BCY1	0		0		0		0		0		0		0		0		0		0		0		0		0		0		0		0		sp|P07278|KAPR_YEAST cAMP-dependent protein kinase regulatory subunit OS=Saccharomyces cerevisiae (strain ATCC 204508 / S288c) OX=559292 GN=BCY1 PE=1 SV=4	1	2	2	2	1	0	1	2	1	1
P07281;P07280	P07281;P07280	7;6	7;6	7;6	40S ribosomal protein S19-B;40S ribosomal protein S19-A	RPS19B;RPS19A	0		0		0		0		0		0		0		0		0		0		0		0		0		0		0		0		sp|P07281|RS19B_YEAST 40S ribosomal protein S19-B OS=Saccharomyces cerevisiae (strain ATCC 204508 / S288c) OX=559292 GN=RPS19B PE=1 SV=2;sp|P07280|RS19A_YEAST 40S ribosomal protein S19-A OS=Saccharomyces cerevisiae (strain ATCC 204508 / S288c) OX=559292 GN	2	7	7	7	6	7	6	6	6	6
P07283	P07283	5	5	5	Phosphomannomutase	SEC53	0		0		0		0		0		0		0		0		0		0		0		0		0		0		0		0		sp|P07283|PMM_YEAST Phosphomannomutase OS=Saccharomyces cerevisiae (strain ATCC 204508 / S288c) OX=559292 GN=SEC53 PE=1 SV=1	1	5	5	5	3	3	3	4	2	2
P07284	P07284	2	2	2	Serine--tRNA ligase, cytoplasmic	SES1	0		0		0		0		0		0		0		0		0		0		0		0		0		0		0		0		sp|P07284|SYSC_YEAST Serine--tRNA ligase, cytoplasmic OS=Saccharomyces cerevisiae (strain ATCC 204508 / S288c) OX=559292 GN=SES1 PE=1 SV=2	1	2	2	2	0	0	1	1	0	0
P07285	P07285	1	1	1	Anthranilate phosphoribosyltransferase	TRP4	0		0		0		0		0		0		0		0		0		0		0		0		0		0		0		0		sp|P07285|TRPD_YEAST Anthranilate phosphoribosyltransferase OS=Saccharomyces cerevisiae (strain ATCC 204508 / S288c) OX=559292 GN=TRP4 PE=1 SV=1	1	1	1	1	0	0	1	1	1	1
P07342	P07342	10	10	10	Acetolactate synthase catalytic subunit, mitochondrial	ILV2	0		0		0		0		0		0		0		0		0		0		0		0		0		0		0		0		sp|P07342|ILVB_YEAST Acetolactate synthase catalytic subunit, mitochondrial OS=Saccharomyces cerevisiae (strain ATCC 204508 / S288c) OX=559292 GN=ILV2 PE=1 SV=1	1	10	10	10	6	5	5	7	6	5
P07560	P07560	4	4	3	Ras-related protein SEC4	SEC4	0		0		0		0		0		0		0		0		0		0		0		0		0		0		0		0		sp|P07560|SEC4_YEAST Ras-related protein SEC4 OS=Saccharomyces cerevisiae (strain ATCC 204508 / S288c) OX=559292 GN=SEC4 PE=1 SV=1	1	4	4	3	3	2	2	4	3	3
P07703	P07703	4	4	4	DNA-directed RNA polymerases I and III subunit RPAC1	RPC40	0		0		0		0		0		0		0		0		0		0		0		0		0		0		0		0		sp|P07703|RPAC1_YEAST DNA-directed RNA polymerases I and III subunit RPAC1 OS=Saccharomyces cerevisiae (strain ATCC 204508 / S288c) OX=559292 GN=RPC40 PE=1 SV=1	1	4	4	4	3	4	3	3	4	3
P07806	P07806	7	7	7	Valine--tRNA ligase, mitochondrial	VAS1	0		0		0		0		0		0		0		0		0		0		0		0		0		0		0		0		sp|P07806|SYV_YEAST Valine--tRNA ligase, mitochondrial OS=Saccharomyces cerevisiae (strain ATCC 204508 / S288c) OX=559292 GN=VAS1 PE=1 SV=2	1	7	7	7	4	4	5	5	4	3
P07991	P07991	8	8	8	Ornithine aminotransferase	CAR2	0		0		0		0		0		0		0		0		0		0		0		0		0		0		0		0		sp|P07991|OAT_YEAST Ornithine aminotransferase OS=Saccharomyces cerevisiae (strain ATCC 204508 / S288c) OX=559292 GN=CAR2 PE=1 SV=2	1	8	8	8	2	2	2	5	2	3
P08004	P08004	2	2	2	Chitin synthase 1	CHS1	0		0		0		0		0		0		0		0		0		0		0		0		0		0		0		0		sp|P08004|CHS1_YEAST Chitin synthase 1 OS=Saccharomyces cerevisiae (strain ATCC 204508 / S288c) OX=559292 GN=CHS1 PE=1 SV=2	1	2	2	2	1	0	0	1	1	0
P08067	P08067	3	3	3	Cytochrome b-c1 complex subunit Rieske, mitochondrial	RIP1	0		0		0		0		0		0		0		0		0		0		0		0		0		0		0		0		sp|P08067|UCRI_YEAST Cytochrome b-c1 complex subunit Rieske, mitochondrial OS=Saccharomyces cerevisiae (strain ATCC 204508 / S288c) OX=559292 GN=RIP1 PE=1 SV=1	1	3	3	3	1	1	1	3	2	2
P08524	P08524	3	3	3	Farnesyl pyrophosphate synthase	ERG20	0		0		0		0		0		0		0		0		0		0		0		0		0		0		0		0		sp|P08524|FPPS_YEAST Farnesyl pyrophosphate synthase OS=Saccharomyces cerevisiae (strain ATCC 204508 / S288c) OX=559292 GN=ERG20 PE=1 SV=2	1	3	3	3	0	0	0	2	0	0
P08525	P08525	1	1	1	Cytochrome b-c1 complex subunit 8	QCR8	0		0		0		0		0		0		0		0		0		0		0		0		0		0		0		0		sp|P08525|QCR8_YEAST Cytochrome b-c1 complex subunit 8, mitochondrial OS=Saccharomyces cerevisiae (strain ATCC 204508 / S288c) OX=559292 GN=QCR8 PE=1 SV=2	1	1	1	1	0	0	0	0	0	0
P08566	P08566	8	8	8	Pentafunctional AROM polypeptide;3-dehydroquinate synthase;3-phosphoshikimate 1-carboxyvinyltransferase;Shikimate kinase;3-dehydroquinate dehydratase;Shikimate dehydrogenase	ARO1	0		0		0		0		0		0		0		0		0		0		0		0		0		0		0		0		sp|P08566|ARO1_YEAST Pentafunctional AROM polypeptide OS=Saccharomyces cerevisiae (strain ATCC 204508 / S288c) OX=559292 GN=ARO1 PE=1 SV=1	1	8	8	8	5	3	3	5	3	3
P09064	P09064	4	4	4	Eukaryotic translation initiation factor 2 subunit beta	SUI3	0		0		0		0		0		0		0		0		0		0		0		0		0		0		0		0		sp|P09064|IF2B_YEAST Eukaryotic translation initiation factor 2 subunit beta OS=Saccharomyces cerevisiae (strain ATCC 204508 / S288c) OX=559292 GN=SUI3 PE=1 SV=2	1	4	4	4	1	1	1	4	2	2
P09201	P09201	1	1	1	Fructose-1,6-bisphosphatase	FBP1	0		0		0		0		0		0		0		0		0		0		0		0		0		0		0		0		sp|P09201|F16P_YEAST Fructose-1,6-bisphosphatase OS=Saccharomyces cerevisiae (strain ATCC 204508 / S288c) OX=559292 GN=FBP1 PE=1 SV=2	1	1	1	1	1	1	1	1	1	1
P09232	P09232	7	7	7	Cerevisin	PRB1	0		0		0		0		0		0		0		0		0		0		0		0		0		0		0		0		sp|P09232|PRTB_YEAST Cerevisin OS=Saccharomyces cerevisiae (strain ATCC 204508 / S288c) OX=559292 GN=PRB1 PE=1 SV=1	1	7	7	7	2	0	1	1	1	1
P09436	P09436	6	6	6	Isoleucine--tRNA ligase, cytoplasmic	ILS1	0		0		0		0		0		0		0		0		0		0		0		0		0		0		0		0		sp|P09436|SYIC_YEAST Isoleucine--tRNA ligase, cytoplasmic OS=Saccharomyces cerevisiae (strain ATCC 204508 / S288c) OX=559292 GN=ILS1 PE=1 SV=1	1	6	6	6	5	2	2	5	3	4
P09440	P09440	3	3	3	C-1-tetrahydrofolate synthase, mitochondrial;Methylenetetrahydrofolate dehydrogenase;Methenyltetrahydrofolate cyclohydrolase;Formyltetrahydrofolate synthetase	MIS1	0		0		0		0		0		0		0		0		0		0		0		0		0		0		0		0		sp|P09440|C1TM_YEAST C-1-tetrahydrofolate synthase, mitochondrial OS=Saccharomyces cerevisiae (strain ATCC 204508 / S288c) OX=559292 GN=MIS1 PE=1 SV=1	1	3	3	3	1	0	0	1	1	2
P09457	P09457	4	4	4	ATP synthase subunit 5, mitochondrial	ATP5	0		0		0		0		0		0		0		0		0		0		0		0		0		0		0		0		sp|P09457|ATPO_YEAST ATP synthase subunit 5, mitochondrial OS=Saccharomyces cerevisiae (strain ATCC 204508 / S288c) OX=559292 GN=ATP5 PE=1 SV=1	1	4	4	4	0	0	0	4	3	3
P09624	P09624	4	4	4	Dihydrolipoyl dehydrogenase, mitochondrial	LPD1	0		0		0		0		0		0		0		0		0		0		0		0		0		0		0		0		sp|P09624|DLDH_YEAST Dihydrolipoyl dehydrogenase, mitochondrial OS=Saccharomyces cerevisiae (strain ATCC 204508 / S288c) OX=559292 GN=LPD1 PE=1 SV=1	1	4	4	4	2	3	1	3	2	3
P09733;P09734	P09733;P09734	6;4	6;4	6;4	Tubulin alpha-1 chain;Tubulin alpha-3 chain	TUB1;TUB3	0		0		0		0		0		0		0		0		0		0		0		0		0		0		0		0		sp|P09733|TBA1_YEAST Tubulin alpha-1 chain OS=Saccharomyces cerevisiae (strain ATCC 204508 / S288c) OX=559292 GN=TUB1 PE=1 SV=2;sp|P09734|TBA3_YEAST Tubulin alpha-3 chain OS=Saccharomyces cerevisiae (strain ATCC 204508 / S288c) OX=559292 GN=TUB3 PE=1 SV=1	2	6	6	6	5	4	5	6	6	6
P09938	P09938	2	2	2	Ribonucleoside-diphosphate reductase small chain 1	RNR2	0		0		0		0		0		0		0		0		0		0		0		0		0		0		0		0		sp|P09938|RIR2_YEAST Ribonucleoside-diphosphate reductase small chain 1 OS=Saccharomyces cerevisiae (strain ATCC 204508 / S288c) OX=559292 GN=RNR2 PE=1 SV=2	1	2	2	2	2	1	1	1	1	1
Q3E792;P0C0T4	Q3E792;P0C0T4	2;2	2;2	2;2	40S ribosomal protein S25-A;40S ribosomal protein S25-B	RPS25A;RPS25B	0		0		0		0		0		0		0		0		0		0		0		0		0		0		0		0		sp|Q3E792|RS25A_YEAST 40S ribosomal protein S25-A OS=Saccharomyces cerevisiae (strain ATCC 204508 / S288c) OX=559292 GN=RPS25A PE=1 SV=1;sp|P0C0T4|RS25B_YEAST 40S ribosomal protein S25-B OS=Saccharomyces cerevisiae (strain ATCC 204508 / S288c) OX=559292 GN	2	2	2	2	1	1	1	1	1	1
P0C0V8;Q3E754	P0C0V8;Q3E754	5;4	5;4	5;4	40S ribosomal protein S21-A;40S ribosomal protein S21-B	RPS21A;RPS21B	0		0		0		0		0		0		0		0		0		0		0		0		0		0		0		0		sp|P0C0V8|RS21A_YEAST 40S ribosomal protein S21-A OS=Saccharomyces cerevisiae (strain ATCC 204508 / S288c) OX=559292 GN=RPS21A PE=1 SV=1;sp|Q3E754|RS21B_YEAST 40S ribosomal protein S21-B OS=Saccharomyces cerevisiae (strain ATCC 204508 / S288c) OX=559292 GN	2	5	5	5	4	4	4	5	4	5
Q3E7Y3;P0C0W1	Q3E7Y3;P0C0W1	5;5	5;5	5;5	40S ribosomal protein S22-B;40S ribosomal protein S22-A	RPS22B;RPS22A	0		0		0		0		0		0		0		0		0		0		0		0		0		0		0		0		sp|Q3E7Y3|RS22B_YEAST 40S ribosomal protein S22-B OS=Saccharomyces cerevisiae (strain ATCC 204508 / S288c) OX=559292 GN=RPS22B PE=1 SV=3;sp|P0C0W1|RS22A_YEAST 40S ribosomal protein S22-A OS=Saccharomyces cerevisiae (strain ATCC 204508 / S288c) OX=559292 GN	2	5	5	5	5	4	5	5	5	5
Q3E757;P0C0W9	Q3E757;P0C0W9	3;3	3;3	3;3	60S ribosomal protein L11-B;60S ribosomal protein L11-A	RPL11B;RPL11A	0		0		0		0		0		0		0		0		0		0		0		0		0		0		0		0		sp|Q3E757|RL11B_YEAST 60S ribosomal protein L11-B OS=Saccharomyces cerevisiae (strain ATCC 204508 / S288c) OX=559292 GN=RPL11B PE=1 SV=3;sp|P0C0W9|RL11A_YEAST 60S ribosomal protein L11-A OS=Saccharomyces cerevisiae (strain ATCC 204508 / S288c) OX=559292 GN	2	3	3	3	3	3	3	3	3	3
P0C2H7;P0C2H6	P0C2H7;P0C2H6	6;6	6;6	6;6	60S ribosomal protein L27-B;60S ribosomal protein L27-A	RPL27B;RPL27A	0		0		0		0		0		0		0		0		0		0		0		0		0		0		0		0		sp|P0C2H7|RL27B_YEAST 60S ribosomal protein L27-B OS=Saccharomyces cerevisiae (strain ATCC 204508 / S288c) OX=559292 GN=RPL27B PE=1 SV=1;sp|P0C2H6|RL27A_YEAST 60S ribosomal protein L27-A OS=Saccharomyces cerevisiae (strain ATCC 204508 / S288c) OX=559292 GN	2	6	6	6	5	5	5	5	3	4
P0C2H8;P0C2H9	P0C2H8;P0C2H9	5;4	5;4	5;4	60S ribosomal protein L31-A;60S ribosomal protein L31-B	RPL31A;RPL31B	0		0		0		0		0		0		0		0		0		0		0		0		0		0		0		0		sp|P0C2H8|RL31A_YEAST 60S ribosomal protein L31-A OS=Saccharomyces cerevisiae (strain ATCC 204508 / S288c) OX=559292 GN=RPL31A PE=1 SV=1;sp|P0C2H9|RL31B_YEAST 60S ribosomal protein L31-B OS=Saccharomyces cerevisiae (strain ATCC 204508 / S288c) OX=559292 GN	2	5	5	5	5	5	5	5	4	4
Q04670;P0C2I5;Q12269;Q12414;Q12141;Q03855;Q03612;Q03434;P47100;P47098;Q07793;P0C2I9;Q04711;P0C2I3;Q92393;P0C2I2;P0C2J0;Q99231;P0C2I6;Q12193;P0C2J1;Q12273;Q12088;O13535;Q03619;Q99337;Q12316;Q12085;P0CX65;P0CX66;P0CX67;P0CX68;P0CX70;P0CX72;Q6Q5H1;P0CX74;P0CX75;P0CX76;Q12485;P47099;Q03856;Q04706;P0CX73;P0CX69;P0CX59;Q12217;P0CX57;P0CX58;P0C2I4;Q12470;P0CX71;O74302;P0C2I8;P0CX60;Q04214;Q12441;Q12490;…	Q04670;P0C2I5;Q12269;Q12414;Q12141;Q03855;Q03612;Q03434;P47100;P47098;Q07793;P0C2I9;Q04711;P0C2I3;Q92393;P0C2I2;P0C2J0;Q99231;P0C2I6;Q12193;P0C2J1;Q12273;Q12088;O13535;Q03619;Q99337;Q12316;Q12085;P0CX65;P0CX66;P0CX67;P0CX68;P0CX70;P0CX72;Q6Q5H1;P0CX74;P0CX75;P0CX76;Q12485;P47099;Q03856;Q04706;P0CX73;P0CX69;P0CX59;Q12217;P0CX57;P0CX58;P0C2I4;Q12470;P0CX71;O74302;P0C2I8;P0CX60	11;11;11;11;11;11;11;11;11;11;11;11;11;11;11;11;11;10;10;10;10;10;10;10;10;10;10;6;6;6;6;6;6;6;6;6;6;6;6;6;6;6;6;6;6;6;6;6;6;6;6;6;6;6;5;5;5;5;5;5;2;2;2;2;2;2;2;2;2;2;1;1;1;1	11;11;11;11;11;11;11;11;11;11;11;11;11;11;11;11;11;10;10;10;10;10;10;10;10;10;10;6;6;6;6;6;6;6;6;6;6;6;6;6;6;6;6;6;6;6;6;6;6;6;6;6;6;6;5;5;5;5;5;5;2;2;2;2;2;2;2;2;2;2;1;1;1;1	11;11;11;11;11;11;11;11;11;11;11;11;11;11;11;11;11;10;10;10;10;10;10;10;10;10;10;6;6;6;6;6;6;6;6;6;6;6;6;6;6;6;6;6;6;6;6;6;6;6;6;6;6;6;5;5;5;5;5;5;2;2;2;2;2;2;2;2;2;2;1;1;1;1	Transposon Ty1-MR2 Gag-Pol polyprotein;Capsid protein;Ty1 protease;Integrase;Reverse transcriptase/ribonuclease H;Transposon Ty1-LR2 Gag-Pol polyprotein;Capsid protein;Ty1 protease;Integrase;Reverse transcriptase/ribonuclease H;Transposon Ty1-GR2 Gag-Pol polyprotein;Capsid protein;Ty1 protease;Integrase;Reverse transcriptase/ribonuclease H;Transposon Ty1-PL Gag-Pol polyprotein;Capsid protein;Ty1 …	TY1B-MR2;TY1B-LR2;TY1B-GR2;TY1B-PL;TY1B-GR1;TY1B-DR1;TY1B-ER1;TY1B-ML2;TY1B-JR2;TY1B-JR1;TY1B-DR4;TY1B-PR1;TY1B-ML1;TY1B-DR6;TY1B-OR;TY1B-DR5;TY1B-PR2;TY1B-DR3;TY1B-LR3;TY1B-BR;TY1B-PR3;TY1B-OL;TY1B-LR1;TY1B-H;TY1B-ER2;TY1B-NL2;TY1B-GR3;TY1A-GR1;TY1A-DR5;TY1A-ER2;TY1A-GR3;TY1A-LR1;TY1A-DR6;TY1A-LR2;TY1A-PR3;TY1A-JR1;TY1A-LR3;TY1A-ML2;TY1A-GR2;TY1A-JR2;TY1A-DR1;TY1A-ML1;TY1A-PL;TY1A-MR2;TY1A-OR;TY…	0		0		0		0		0		0		0		0		0		0		0		0		0		0		0		0		sp|Q04670|YM14B_YEAST Transposon Ty1-MR2 Gag-Pol polyprotein OS=Saccharomyces cerevisiae (strain ATCC 204508 / S288c) OX=559292 GN=TY1B-MR2 PE=3 SV=2;sp|P0C2I5|YL12B_YEAST Transposon Ty1-LR2 Gag-Pol polyprotein OS=Saccharomyces cerevisiae (strain ATCC 2045	74	11	11	11	5	3	4	9	6	8
P0CS90	P0CS90	18	18	14	Heat shock protein SSC1, mitochondrial	SSC1	0		0		0		0		0		0		0		0		0		0		0		0		0		0		0		0		sp|P0CS90|HSP77_YEAST Import motor subunit, mitochondrial OS=Saccharomyces cerevisiae (strain ATCC 204508 / S288c) OX=559292 GN=SSC1 PE=1 SV=1	1	18	18	14	15	18	15	17	14	16
P0CX24;P0CX23	P0CX24;P0CX23	9;9	9;9	9;9	60S ribosomal protein L20-B;60S ribosomal protein L20-A	RPL20B;RPL20A	0		0		0		0		0		0		0		0		0		0		0		0		0		0		0		0		sp|P0CX24|RL20B_YEAST 60S ribosomal protein L20-B OS=Saccharomyces cerevisiae (strain ATCC 204508 / S288c) OX=559292 GN=RPL20B PE=1 SV=1;sp|P0CX23|RL20A_YEAST 60S ribosomal protein L20-A OS=Saccharomyces cerevisiae (strain ATCC 204508 / S288c) OX=559292 GN	2	9	9	9	7	7	8	7	6	6
P0CX26;P0CX25	P0CX26;P0CX25	2;2	2;2	2;2	60S ribosomal protein L43-B;60S ribosomal protein L43-A	RPL43B;RPL43A	0		0		0		0		0		0		0		0		0		0		0		0		0		0		0		0		sp|P0CX26|RL43B_YEAST 60S ribosomal protein L43-B OS=Saccharomyces cerevisiae (strain ATCC 204508 / S288c) OX=559292 GN=RPL43B PE=1 SV=1;sp|P0CX25|RL43A_YEAST 60S ribosomal protein L43-A OS=Saccharomyces cerevisiae (strain ATCC 204508 / S288c) OX=559292 GN	2	2	2	2	1	2	1	2	2	1
P0CX28;P0CX27	P0CX28;P0CX27	1;1	1;1	1;1	60S ribosomal protein L42-B;60S ribosomal protein L42-A	RPL42B;RPL42A	0		0		0		0		0		0		0		0		0		0		0		0		0		0		0		0		sp|P0CX28|RL44B_YEAST 60S ribosomal protein L42-B OS=Saccharomyces cerevisiae (strain ATCC 204508 / S288c) OX=559292 GN=RPL42B PE=1 SV=1;sp|P0CX27|RL44A_YEAST 60S ribosomal protein L42-A OS=Saccharomyces cerevisiae (strain ATCC 204508 / S288c) OX=559292 GN	2	1	1	1	1	1	1	1	1	1
P0CX30;P0CX29	P0CX30;P0CX29	3;3	3;3	3;3	40S ribosomal protein S23-B;40S ribosomal protein S23-A	RPS23B;RPS23A	0		0		0		0		0		0		0		0		0		0		0		0		0		0		0		0		sp|P0CX30|RS23B_YEAST 40S ribosomal protein S23-B OS=Saccharomyces cerevisiae (strain ATCC 204508 / S288c) OX=559292 GN=RPS23B PE=1 SV=1;sp|P0CX29|RS23A_YEAST 40S ribosomal protein S23-A OS=Saccharomyces cerevisiae (strain ATCC 204508 / S288c) OX=559292 GN	2	3	3	3	3	3	3	3	3	3
P0CX32;P0CX31	P0CX32;P0CX31	6;6	6;6	6;6	40S ribosomal protein S24-B;40S ribosomal protein S24-A	RPS24B;RPS24A	0		0		0		0		0		0		0		0		0		0		0		0		0		0		0		0		sp|P0CX32|RS24B_YEAST 40S ribosomal protein S24-B OS=Saccharomyces cerevisiae (strain ATCC 204508 / S288c) OX=559292 GN=RPS24B PE=1 SV=1;sp|P0CX31|RS24A_YEAST 40S ribosomal protein S24-A OS=Saccharomyces cerevisiae (strain ATCC 204508 / S288c) OX=559292 GN	2	6	6	6	4	3	4	6	3	5
P0CX36;P0CX35	P0CX36;P0CX35	9;9	9;9	9;9	40S ribosomal protein S4-B;40S ribosomal protein S4-A	RPS4B;RPS4A	0		0		0		0		0		0		0		0		0		0		0		0		0		0		0		0		sp|P0CX36|RS4B_YEAST 40S ribosomal protein S4-B OS=Saccharomyces cerevisiae (strain ATCC 204508 / S288c) OX=559292 GN=RPS4B PE=1 SV=1;sp|P0CX35|RS4A_YEAST 40S ribosomal protein S4-A OS=Saccharomyces cerevisiae (strain ATCC 204508 / S288c) OX=559292 GN=RPS4	2	9	9	9	8	8	8	8	9	8
P0CX38;P0CX37	P0CX38;P0CX37	8;8	8;8	8;8	40S ribosomal protein S6-B;40S ribosomal protein S6-A	RPS6B;RPS6A	0		0		0		0		0		0		0		0		0		0		0		0		0		0		0		0		sp|P0CX38|RS6B_YEAST 40S ribosomal protein S6-B OS=Saccharomyces cerevisiae (strain ATCC 204508 / S288c) OX=559292 GN=RPS6B PE=1 SV=1;sp|P0CX37|RS6A_YEAST 40S ribosomal protein S6-A OS=Saccharomyces cerevisiae (strain ATCC 204508 / S288c) OX=559292 GN=RPS6	2	8	8	8	7	7	7	7	6	6
P0CX40;P0CX39	P0CX40;P0CX39	5;5	5;5	5;5	40S ribosomal protein S8-B;40S ribosomal protein S8-A	RPS8B;RPS8A	0		0		0		0		0		0		0		0		0		0		0		0		0		0		0		0		sp|P0CX40|RS8B_YEAST 40S ribosomal protein S8-B OS=Saccharomyces cerevisiae (strain ATCC 204508 / S288c) OX=559292 GN=RPS8B PE=1 SV=1;sp|P0CX39|RS8A_YEAST 40S ribosomal protein S8-A OS=Saccharomyces cerevisiae (strain ATCC 204508 / S288c) OX=559292 GN=RPS8	2	5	5	5	5	5	5	5	5	5
P0CX42;P0CX41	P0CX42;P0CX41	2;2	2;2	2;2	60S ribosomal protein L23-B;60S ribosomal protein L23-A	RPL23B;RPL23A	0		0		0		0		0		0		0		0		0		0		0		0		0		0		0		0		sp|P0CX42|RL23B_YEAST 60S ribosomal protein L23-B OS=Saccharomyces cerevisiae (strain ATCC 204508 / S288c) OX=559292 GN=RPL23B PE=1 SV=1;sp|P0CX41|RL23A_YEAST 60S ribosomal protein L23-A OS=Saccharomyces cerevisiae (strain ATCC 204508 / S288c) OX=559292 GN	2	2	2	2	2	2	2	2	2	2
P0CX44;P0CX43	P0CX44;P0CX43	5;5	5;5	5;5	60S ribosomal protein L1-B;60S ribosomal protein L1-A	RPL1B;RPL1A	0		0		0		0		0		0		0		0		0		0		0		0		0		0		0		0		sp|P0CX44|RL1B_YEAST 60S ribosomal protein L1-B OS=Saccharomyces cerevisiae (strain ATCC 204508 / S288c) OX=559292 GN=RPL1B PE=1 SV=1;sp|P0CX43|RL1A_YEAST 60S ribosomal protein L1-A OS=Saccharomyces cerevisiae (strain ATCC 204508 / S288c) OX=559292 GN=RPL1	2	5	5	5	4	4	4	4	4	4
P0CX46;P0CX45	P0CX46;P0CX45	6;6	6;6	6;6	60S ribosomal protein L2-B;60S ribosomal protein L2-A	RPL2B;RPL2A	0		0		0		0		0		0		0		0		0		0		0		0		0		0		0		0		sp|P0CX46|RL2B_YEAST 60S ribosomal protein L2-B OS=Saccharomyces cerevisiae (strain ATCC 204508 / S288c) OX=559292 GN=RPL2B PE=1 SV=1;sp|P0CX45|RL2A_YEAST 60S ribosomal protein L2-A OS=Saccharomyces cerevisiae (strain ATCC 204508 / S288c) OX=559292 GN=RPL2	2	6	6	6	6	6	6	6	6	5
P0CX48;P0CX47	P0CX48;P0CX47	1;1	1;1	1;1	40S ribosomal protein S11-B;40S ribosomal protein S11-A	RPS11B;RPS11A	0		0		0		0		0		0		0		0		0		0		0		0		0		0		0		0		sp|P0CX48|RS11B_YEAST 40S ribosomal protein S11-B OS=Saccharomyces cerevisiae (strain ATCC 204508 / S288c) OX=559292 GN=RPS11B PE=1 SV=1;sp|P0CX47|RS11A_YEAST 40S ribosomal protein S11-A OS=Saccharomyces cerevisiae (strain ATCC 204508 / S288c) OX=559292 GN	2	1	1	1	0	0	1	1	1	1
P0CX50;P0CX49	P0CX50;P0CX49	4;4	4;4	4;4	60S ribosomal protein L18-B;60S ribosomal protein L18-A	RPL18B;RPL18A	0		0		0		0		0		0		0		0		0		0		0		0		0		0		0		0		sp|P0CX50|RL18B_YEAST 60S ribosomal protein L18-B OS=Saccharomyces cerevisiae (strain ATCC 204508 / S288c) OX=559292 GN=RPL18B PE=1 SV=1;sp|P0CX49|RL18A_YEAST 60S ribosomal protein L18-A OS=Saccharomyces cerevisiae (strain ATCC 204508 / S288c) OX=559292 GN	2	4	4	4	3	4	4	4	3	4
P0CX52;P0CX51	P0CX52;P0CX51	6;6	6;6	6;6	40S ribosomal protein S16-B;40S ribosomal protein S16-A	RPS16B;RPS16A	0		0		0		0		0		0		0		0		0		0		0		0		0		0		0		0		sp|P0CX52|RS16B_YEAST 40S ribosomal protein S16-B OS=Saccharomyces cerevisiae (strain ATCC 204508 / S288c) OX=559292 GN=RPS16B PE=1 SV=1;sp|P0CX51|RS16A_YEAST 40S ribosomal protein S16-A OS=Saccharomyces cerevisiae (strain ATCC 204508 / S288c) OX=559292 GN	2	6	6	6	6	6	6	6	6	6
P0CX54;P0CX53	P0CX54;P0CX53	5;5	5;5	5;5	60S ribosomal protein L12-B;60S ribosomal protein L12-A	RPL12B;RPL12A	0		0		0		0		0		0		0		0		0		0		0		0		0		0		0		0		sp|P0CX54|RL12B_YEAST 60S ribosomal protein L12-B OS=Saccharomyces cerevisiae (strain ATCC 204508 / S288c) OX=559292 GN=RPL12B PE=1 SV=1;sp|P0CX53|RL12A_YEAST 60S ribosomal protein L12-A OS=Saccharomyces cerevisiae (strain ATCC 204508 / S288c) OX=559292 GN	2	5	5	5	4	3	3	4	3	4
P0CX56;P0CX55	P0CX56;P0CX55	9;9	9;9	9;9	40S ribosomal protein S18-B;40S ribosomal protein S18-A	RPS18B;RPS18A	0		0		0		0		0		0		0		0		0		0		0		0		0		0		0		0		sp|P0CX56|RS18B_YEAST 40S ribosomal protein S18-B OS=Saccharomyces cerevisiae (strain ATCC 204508 / S288c) OX=559292 GN=RPS18B PE=1 SV=1;sp|P0CX55|RS18A_YEAST 40S ribosomal protein S18-A OS=Saccharomyces cerevisiae (strain ATCC 204508 / S288c) OX=559292 GN	2	9	9	9	8	8	8	7	7	8
P0CX83;P0CX82	P0CX83;P0CX82	5;5	5;5	5;5	60S ribosomal protein L19-B;60S ribosomal protein L19-A	RPL19B;RPL19A	0		0		0		0		0		0		0		0		0		0		0		0		0		0		0		0		sp|P0CX83|RL19B_YEAST 60S ribosomal protein L19-B OS=Saccharomyces cerevisiae (strain ATCC 204508 / S288c) OX=559292 GN=RPL19B PE=1 SV=1;sp|P0CX82|RL19A_YEAST 60S ribosomal protein L19-A OS=Saccharomyces cerevisiae (strain ATCC 204508 / S288c) OX=559292 GN	2	5	5	5	5	5	5	5	4	5
P0CX85;P0CX84	P0CX85;P0CX84	4;4	4;4	4;4	60S ribosomal protein L35-B;60S ribosomal protein L35-A	RPL35B;RPL35A	0		0		0		0		0		0		0		0		0		0		0		0		0		0		0		0		sp|P0CX85|RL35B_YEAST 60S ribosomal protein L35-B OS=Saccharomyces cerevisiae (strain ATCC 204508 / S288c) OX=559292 GN=RPL35B PE=1 SV=1;sp|P0CX84|RL35A_YEAST 60S ribosomal protein L35-A OS=Saccharomyces cerevisiae (strain ATCC 204508 / S288c) OX=559292 GN	2	4	4	4	3	3	4	4	3	4
P10080	P10080	3	3	3	Single-stranded nucleic acid-binding protein	SBP1	0		0		0		0		0		0		0		0		0		0		0		0		0		0		0		0		sp|P10080|SSBP1_YEAST Single-stranded nucleic acid-binding protein OS=Saccharomyces cerevisiae (strain ATCC 204508 / S288c) OX=559292 GN=SBP1 PE=1 SV=2	1	3	3	3	2	1	1	2	2	2
P10081	P10081	3	3	3	ATP-dependent RNA helicase eIF4A	TIF1	0		0		0		0		0		0		0		0		0		0		0		0		0		0		0		0		sp|P10081|IF4A_YEAST ATP-dependent RNA helicase eIF4A OS=Saccharomyces cerevisiae (strain ATCC 204508 / S288c) OX=559292 GN=TIF2 PE=1 SV=3	1	3	3	3	2	2	2	2	2	2
P10591	P10591	36	9	9	Heat shock protein SSA1	SSA1	0		0		0		0		0		0		0		0		0		0		0		0		0		0		0		0		sp|P10591|HSP71_YEAST Heat shock protein SSA1 OS=Saccharomyces cerevisiae (strain ATCC 204508 / S288c) OX=559292 GN=SSA1 PE=1 SV=4	1	36	9	9	23	29	25	27	27	26
P10592	P10592	37	36	9	Heat shock protein SSA2	SSA2	0		0		0		0		0		0		0		0		0		0		0		0		0		0		0		0		sp|P10592|HSP72_YEAST Heat shock protein SSA2 OS=Saccharomyces cerevisiae (strain ATCC 204508 / S288c) OX=559292 GN=SSA2 PE=1 SV=3	1	37	36	9	24	31	26	27	28	27
P10614	P10614	6	6	6	Lanosterol 14-alpha demethylase	ERG11	0		0		0		0		0		0		0		0		0		0		0		0		0		0		0		0		sp|P10614|CP51_YEAST Lanosterol 14-alpha demethylase OS=Saccharomyces cerevisiae (strain ATCC 204508 / S288c) OX=559292 GN=ERG11 PE=1 SV=1	1	6	6	6	4	4	3	6	5	5
P10622	P10622	2	2	2	60S acidic ribosomal protein P1-beta	RPP1B	0		0		0		0		0		0		0		0		0		0		0		0		0		0		0		0		sp|P10622|RLA3_YEAST 60S acidic ribosomal protein P1-beta OS=Saccharomyces cerevisiae (strain ATCC 204508 / S288c) OX=559292 GN=RPP1B PE=1 SV=3	1	2	2	2	2	2	2	2	2	2
P10659;P19358	P10659	7;3	7;3	7;3	S-adenosylmethionine synthase 1	SAM1	0		0		0		0		0		0		0		0		0		0		0		0		0		0		0		0		sp|P10659|METK1_YEAST S-adenosylmethionine synthase 1 OS=Saccharomyces cerevisiae (strain ATCC 204508 / S288c) OX=559292 GN=SAM1 PE=1 SV=2	2	7	7	7	3	4	4	7	5	6
P10662	P10662	1	1	1	37S ribosomal protein MRP1, mitochondrial	MRP1	0		0		0		0		0		0		0		0		0		0		0		0		0		0		0		0		sp|P10662|RT01_YEAST 37S ribosomal protein MRP1, mitochondrial OS=Saccharomyces cerevisiae (strain ATCC 204508 / S288c) OX=559292 GN=MRP1 PE=1 SV=2	1	1	1	1	0	0	0	0	0	0
P49626;P10664	P49626;P10664	10;10	10;10	10;10	60S ribosomal protein L4-B;60S ribosomal protein L4-A	RPL4B;RPL4A	0		0		0		0		0		0		0		0		0		0		0		0		0		0		0		0		sp|P49626|RL4B_YEAST 60S ribosomal protein L4-B OS=Saccharomyces cerevisiae (strain ATCC 204508 / S288c) OX=559292 GN=RPL4B PE=1 SV=2;sp|P10664|RL4A_YEAST 60S ribosomal protein L4-A OS=Saccharomyces cerevisiae (strain ATCC 204508 / S288c) OX=559292 GN=RPL4	2	10	10	10	10	10	10	10	10	10
P10962	P10962	4	4	4	Protein MAK16	MAK16	0		0		0		0		0		0		0		0		0		0		0		0		0		0		0		0		sp|P10962|MAK16_YEAST Protein MAK16 OS=Saccharomyces cerevisiae (strain ATCC 204508 / S288c) OX=559292 GN=MAK16 PE=1 SV=2	1	4	4	4	2	2	2	3	2	3
P10963	P10963	2	2	2	Phosphoenolpyruvate carboxykinase [ATP]	PCK1	0		0		0		0		0		0		0		0		0		0		0		0		0		0		0		0		sp|P10963|PCKA_YEAST Phosphoenolpyruvate carboxykinase (ATP) OS=Saccharomyces cerevisiae (strain ATCC 204508 / S288c) OX=559292 GN=PCK1 PE=1 SV=2	1	2	2	2	2	2	1	0	0	0
P10964	P10964	1	1	1	DNA-directed RNA polymerase I subunit RPA190	RPA190	0		0		0		0		0		0		0		0		0		0		0		0		0		0		0		0		sp|P10964|RPA1_YEAST DNA-directed RNA polymerase I subunit RPA190 OS=Saccharomyces cerevisiae (strain ATCC 204508 / S288c) OX=559292 GN=RPA190 PE=1 SV=2	1	1	1	1	0	1	1	1	1	1
P11076;P19146	P11076;P19146	3;2	3;2	3;2	ADP-ribosylation factor 1;ADP-ribosylation factor 2	ARF1;ARF2	0		0		0		0		0		0		0		0		0		0		0		0		0		0		0		0		sp|P11076|ARF1_YEAST ADP-ribosylation factor 1 OS=Saccharomyces cerevisiae (strain ATCC 204508 / S288c) OX=559292 GN=ARF1 PE=1 SV=3;sp|P19146|ARF2_YEAST ADP-ribosylation factor 2 OS=Saccharomyces cerevisiae (strain ATCC 204508 / S288c) OX=559292 GN=ARF2 PE	2	3	3	3	3	0	0	2	2	0
P11154;P32327	P11154;P32327	2;2	2;2	2;2	Pyruvate carboxylase 1;Pyruvate carboxylase 2	PYC1;PYC2	0		0		0		0		0		0		0		0		0		0		0		0		0		0		0		0		sp|P11154|PYC1_YEAST Pyruvate carboxylase 1 OS=Saccharomyces cerevisiae (strain ATCC 204508 / S288c) OX=559292 GN=PYC1 PE=1 SV=2;sp|P32327|PYC2_YEAST Pyruvate carboxylase 2 OS=Saccharomyces cerevisiae (strain ATCC 204508 / S288c) OX=559292 GN=PYC2 PE=1 SV=	2	2	2	2	1	0	0	1	0	0
P11484	P11484	74	74	6	Heat shock protein SSB1	SSB1	0		0		0		0		0		0		0		0		0		0		0		0		0		0		0		0		sp|P11484|SSB1_YEAST Ribosome-associated molecular chaperone SSB1 OS=Saccharomyces cerevisiae (strain ATCC 204508 / S288c) OX=559292 GN=SSB1 PE=1 SV=3	1	74	74	6	56	54	55	58	55	57
P11491;P18412	P11491	4;1	4;1	4;1	Repressible alkaline phosphatase;Soluble alkaline phosphatase	PHO8	0		0		0		0		0		0		0		0		0		0		0		0		0		0		0		0		sp|P11491|PPB_YEAST Repressible alkaline phosphatase OS=Saccharomyces cerevisiae (strain ATCC 204508 / S288c) OX=559292 GN=PHO8 PE=1 SV=2	2	4	4	4	3	4	3	3	4	3
P11632	P11632	1	1	1	Non-histone chromosomal protein 6A	NHP6A	0		0		0		0		0		0		0		0		0		0		0		0		0		0		0		0		sp|P11632|NHP6A_YEAST Non-histone chromosomal protein 6A OS=Saccharomyces cerevisiae (strain ATCC 204508 / S288c) OX=559292 GN=NHP6A PE=1 SV=1	1	1	1	1	1	1	1	1	1	1
P11792	P11792	1	1	1	Serine/threonine-protein kinase SCH9	SCH9	0		0		0		0		0		0		0		0		0		0		0		0		0		0		0		0		sp|P11792|SCH9_YEAST Serine/threonine-protein kinase SCH9 OS=Saccharomyces cerevisiae (strain ATCC 204508 / S288c) OX=559292 GN=SCH9 PE=1 SV=3	1	1	1	1	0	0	0	1	1	0
P12385	P12385	1	1	1	Eukaryotic peptide chain release factor subunit 1	SUP45	0		0		0		0		0		0		0		0		0		0		0		0		0		0		0		0		sp|P12385|ERF1_YEAST Eukaryotic peptide chain release factor subunit 1 OS=Saccharomyces cerevisiae (strain ATCC 204508 / S288c) OX=559292 GN=SUP45 PE=1 SV=2	1	1	1	1	0	0	0	1	0	1
P12612	P12612	7	7	7	T-complex protein 1 subunit alpha	TCP1	0		0		0		0		0		0		0		0		0		0		0		0		0		0		0		0		sp|P12612|TCPA_YEAST T-complex protein 1 subunit alpha OS=Saccharomyces cerevisiae (strain ATCC 204508 / S288c) OX=559292 GN=TCP1 PE=1 SV=2	1	7	7	7	4	2	4	5	3	5
P12683;P12684	P12683	3;1	3;1	3;1	3-hydroxy-3-methylglutaryl-coenzyme A reductase 1	HMG1	0		0		0		0		0		0		0		0		0		0		0		0		0		0		0		0		sp|P12683|HMDH1_YEAST 3-hydroxy-3-methylglutaryl-coenzyme A reductase 1 OS=Saccharomyces cerevisiae (strain ATCC 204508 / S288c) OX=559292 GN=HMG1 PE=1 SV=1	2	3	3	3	2	0	3	3	2	2
P12685	P12685	2	2	2	High-affinity potassium transport protein	TRK1	0		0		0		0		0		0		0		0		0		0		0		0		0		0		0		0		sp|P12685|TRK1_YEAST High-affinity potassium transport protein OS=Saccharomyces cerevisiae (strain ATCC 204508 / S288c) OX=559292 GN=TRK1 PE=1 SV=1	1	2	2	2	1	1	1	1	1	1
P12687	P12687	2	2	2	54S ribosomal protein L2, mitochondrial	MRP7	0		0		0		0		0		0		0		0		0		0		0		0		0		0		0		0		sp|P12687|RM02_YEAST 54S ribosomal protein L2, mitochondrial OS=Saccharomyces cerevisiae (strain ATCC 204508 / S288c) OX=559292 GN=MRP7 PE=1 SV=1	1	2	2	2	0	0	0	1	1	0
P12688	P12688	3	3	3	Serine/threonine-protein kinase YPK1	YPK1	0		0		0		0		0		0		0		0		0		0		0		0		0		0		0		0		sp|P12688|YPK1_YEAST Serine/threonine-protein kinase YPK1 OS=Saccharomyces cerevisiae (strain ATCC 204508 / S288c) OX=559292 GN=YPK1 PE=1 SV=2	1	3	3	3	0	0	0	1	0	0
P12695	P12695	2	2	2	Dihydrolipoyllysine-residue acetyltransferase component of pyruvate dehydrogenase complex, mitochondrial	LAT1	0		0		0		0		0		0		0		0		0		0		0		0		0		0		0		0		sp|P12695|ODP2_YEAST Dihydrolipoyllysine-residue acetyltransferase component of pyruvate dehydrogenase complex, mitochondrial OS=Saccharomyces cerevisiae (strain ATCC 204508 / S288c) OX=559292 GN=LAT1 PE=1 SV=1	1	2	2	2	2	2	1	2	2	2
P12709	P12709	11	11	11	Glucose-6-phosphate isomerase	PGI1	0		0		0		0		0		0		0		0		0		0		0		0		0		0		0		0		sp|P12709|G6PI_YEAST Glucose-6-phosphate isomerase OS=Saccharomyces cerevisiae (strain ATCC 204508 / S288c) OX=559292 GN=PGI1 PE=1 SV=3	1	11	11	11	10	8	10	10	6	6
P12868	P12868	15	15	15	E3 ubiquitin-protein ligase PEP5	PEP5	0		0		0		0		0		0		0		0		0		0		0		0		0		0		0		0		sp|P12868|PEP5_YEAST E3 ubiquitin-protein ligase PEP5 OS=Saccharomyces cerevisiae (strain ATCC 204508 / S288c) OX=559292 GN=PEP5 PE=1 SV=2	1	15	15	15	8	6	7	14	15	13
P13298	P13298	1	1	1	Orotate phosphoribosyltransferase 1	URA5	0		0		0		0		0		0		0		0		0		0		0		0		0		0		0		0		sp|P13298|PYRE_YEAST Orotate phosphoribosyltransferase 1 OS=Saccharomyces cerevisiae (strain ATCC 204508 / S288c) OX=559292 GN=URA5 PE=1 SV=2	1	1	1	1	1	1	1	1	1	1
P13433	P13433	1	1	1	DNA-directed RNA polymerase, mitochondrial	RPO41	0		0		0		0		0		0		0		0		0		0		0		0		0		0		0		0		sp|P13433|RPOM_YEAST DNA-directed RNA polymerase, mitochondrial OS=Saccharomyces cerevisiae (strain ATCC 204508 / S288c) OX=559292 GN=RPO41 PE=1 SV=2	1	1	1	1	1	0	1	1	1	1
P13586	P13586	1	1	1	Calcium-transporting ATPase 1	PMR1	0		0		0		0		0		0		0		0		0		0		0		0		0		0		0		0		sp|P13586|ATC1_YEAST Calcium-transporting ATPase 1 OS=Saccharomyces cerevisiae (strain ATCC 204508 / S288c) OX=559292 GN=PMR1 PE=1 SV=1	1	1	1	1	0	0	0	1	0	1
P13587;Q01896;Q12691	P13587;Q01896;Q12691	3;3;2	3;3;2	3;3;2	Sodium transport ATPase 1;Sodium transport ATPase 2;Sodium transport ATPase 5	ENA1;ENA2;ENA5	0		0		0		0		0		0		0		0		0		0		0		0		0		0		0		0		sp|P13587|ATN1_YEAST Sodium transport ATPase 1 OS=Saccharomyces cerevisiae (strain ATCC 204508 / S288c) OX=559292 GN=ENA1 PE=1 SV=1;sp|Q01896|ATN2_YEAST Sodium transport ATPase 2 OS=Saccharomyces cerevisiae (strain ATCC 204508 / S288c) OX=559292 GN=ENA2 PE	3	3	3	3	1	1	1	1	0	1
P13663	P13663	2	2	2	Aspartate-semialdehyde dehydrogenase	HOM2	0		0		0		0		0		0		0		0		0		0		0		0		0		0		0		0		sp|P13663|DHAS_YEAST Aspartate-semialdehyde dehydrogenase OS=Saccharomyces cerevisiae (strain ATCC 204508 / S288c) OX=559292 GN=HOM2 PE=1 SV=1	1	2	2	2	0	1	0	1	0	0
P14020	P14020	6	6	6	Dolichol-phosphate mannosyltransferase	DPM1	0		0		0		0		0		0		0		0		0		0		0		0		0		0		0		0		sp|P14020|DPM1_YEAST Dolichol-phosphate mannosyltransferase OS=Saccharomyces cerevisiae (strain ATCC 204508 / S288c) OX=559292 GN=DPM1 PE=1 SV=3	1	6	6	6	6	5	4	6	4	5
P14120	P14120	4	4	4	60S ribosomal protein L30	RPL30	0		0		0		0		0		0		0		0		0		0		0		0		0		0		0		0		sp|P14120|RL30_YEAST 60S ribosomal protein L30 OS=Saccharomyces cerevisiae (strain ATCC 204508 / S288c) OX=559292 GN=RPL30 PE=1 SV=3	1	4	4	4	3	4	3	4	4	4
P14126	P14126	12	12	12	60S ribosomal protein L3	RPL3	0		0		0		0		0		0		0		0		0		0		0		0		0		0		0		0		sp|P14126|RL3_YEAST 60S ribosomal protein L3 OS=Saccharomyces cerevisiae (strain ATCC 204508 / S288c) OX=559292 GN=RPL3 PE=1 SV=4	1	12	12	12	11	10	10	12	12	12
P14540	P14540	9	9	9	Fructose-bisphosphate aldolase	FBA1	0		0		0		0		0		0		0		0		0		0		0		0		0		0		0		0		sp|P14540|ALF_YEAST Fructose-bisphosphate aldolase OS=Saccharomyces cerevisiae (strain ATCC 204508 / S288c) OX=559292 GN=FBA1 PE=1 SV=3	1	9	9	9	6	6	8	6	5	5
P14741	P14741	1	1	1	Translation initiation factor eIF-2B subunit alpha	GCN3	0		0		0		0		0		0		0		0		0		0		0		0		0		0		0		0		sp|P14741|EI2BA_YEAST Translation initiation factor eIF-2B subunit alpha OS=Saccharomyces cerevisiae (strain ATCC 204508 / S288c) OX=559292 GN=GCN3 PE=1 SV=1	1	1	1	1	1	0	1	1	1	1
P14742	P14742	2	2	2	Glutamine--fructose-6-phosphate aminotransferase [isomerizing]	GFA1	0		0		0		0		0		0		0		0		0		0		0		0		0		0		0		0		sp|P14742|GFA1_YEAST Glutamine--fructose-6-phosphate aminotransferase [isomerizing] OS=Saccharomyces cerevisiae (strain ATCC 204508 / S288c) OX=559292 GN=GFA1 PE=1 SV=4	1	2	2	2	1	1	0	2	2	2
P14832	P14832	3	3	3	Peptidyl-prolyl cis-trans isomerase	CPR1	0		0		0		0		0		0		0		0		0		0		0		0		0		0		0		0		sp|P14832|CYPH_YEAST Peptidyl-prolyl cis-trans isomerase OS=Saccharomyces cerevisiae (strain ATCC 204508 / S288c) OX=559292 GN=CPR1 PE=1 SV=3	1	3	3	3	2	3	2	0	1	2
P14904	P14904	2	2	2	Vacuolar aminopeptidase 1	APE1	0		0		0		0		0		0		0		0		0		0		0		0		0		0		0		0		sp|P14904|AMPL_YEAST Vacuolar aminopeptidase 1 OS=Saccharomyces cerevisiae (strain ATCC 204508 / S288c) OX=559292 GN=APE1 PE=1 SV=2	1	2	2	2	1	2	2	2	2	2
P14906	P14906	3	3	3	Protein translocation protein SEC63	SEC63	0		0		0		0		0		0		0		0		0		0		0		0		0		0		0		0		sp|P14906|SEC63_YEAST Protein translocation protein SEC63 OS=Saccharomyces cerevisiae (strain ATCC 204508 / S288c) OX=559292 GN=SEC63 PE=1 SV=2	1	3	3	3	2	0	0	1	0	0
P14907	P14907	4	4	4	Nucleoporin NSP1	NSP1	0		0		0		0		0		0		0		0		0		0		0		0		0		0		0		0		sp|P14907|NSP1_YEAST Nucleoporin NSP1 OS=Saccharomyces cerevisiae (strain ATCC 204508 / S288c) OX=559292 GN=NSP1 PE=1 SV=1	1	4	4	4	4	2	4	4	4	2
P14922	P14922	3	3	3	General transcriptional corepressor CYC8	CYC8	0		0		0		0		0		0		0		0		0		0		0		0		0		0		0		0		sp|P14922|CYC8_YEAST General transcriptional corepressor CYC8 OS=Saccharomyces cerevisiae (strain ATCC 204508 / S288c) OX=559292 GN=CYC8 PE=1 SV=2	1	3	3	3	2	3	1	3	1	3
P15019	P15019	2	2	2	Transaldolase	TAL1	0		0		0		0		0		0		0		0		0		0		0		0		0		0		0		0		sp|P15019|TAL1_YEAST Transaldolase OS=Saccharomyces cerevisiae (strain ATCC 204508 / S288c) OX=559292 GN=TAL1 PE=1 SV=4	1	2	2	2	2	1	1	1	1	1
P15108	P15108	30	30	8	ATP-dependent molecular chaperone HSC82	HSC82	0		0		0		0		0		0		0		0		0		0		0		0		0		0		0		0		sp|P15108|HSC82_YEAST ATP-dependent molecular chaperone HSC82 OS=Saccharomyces cerevisiae (strain ATCC 204508 / S288c) OX=559292 GN=HSC82 PE=1 SV=4	1	30	30	8	27	23	21	28	26	25
P15180	P15180	5	5	5	Lysine--tRNA ligase, cytoplasmic	KRS1	0		0		0		0		0		0		0		0		0		0		0		0		0		0		0		0		sp|P15180|SYKC_YEAST Lysine--tRNA ligase, cytoplasmic OS=Saccharomyces cerevisiae (strain ATCC 204508 / S288c) OX=559292 GN=KRS1 PE=1 SV=2	1	5	5	5	1	2	2	3	3	2
P15303	P15303	2	2	2	Protein transport protein SEC23	SEC23	0		0		0		0		0		0		0		0		0		0		0		0		0		0		0		0		sp|P15303|SEC23_YEAST Protein transport protein SEC23 OS=Saccharomyces cerevisiae (strain ATCC 204508 / S288c) OX=559292 GN=SEC23 PE=1 SV=1	1	2	2	2	1	1	1	2	1	0
P15565	P15565	2	2	2	tRNA (guanine(26)-N(2))-dimethyltransferase, mitochondrial	TRM1	0		0		0		0		0		0		0		0		0		0		0		0		0		0		0		0		sp|P15565|TRM1_YEAST tRNA (guanine(26)-N(2))-dimethyltransferase, mitochondrial OS=Saccharomyces cerevisiae (strain ATCC 204508 / S288c) OX=559292 GN=TRM1 PE=1 SV=1	1	2	2	2	0	1	0	2	0	0
P15625	P15625	4	4	4	Phenylalanine--tRNA ligase alpha subunit	FRS2	0		0		0		0		0		0		0		0		0		0		0		0		0		0		0		0		sp|P15625|SYFA_YEAST Phenylalanine--tRNA ligase alpha subunit OS=Saccharomyces cerevisiae (strain ATCC 204508 / S288c) OX=559292 GN=FRS2 PE=1 SV=3	1	4	4	4	3	2	2	3	3	2
P15646	P15646	4	4	4	rRNA 2-O-methyltransferase fibrillarin	NOP1	0		0		0		0		0		0		0		0		0		0		0		0		0		0		0		0		sp|P15646|FBRL_YEAST rRNA 2-O-methyltransferase fibrillarin OS=Saccharomyces cerevisiae (strain ATCC 204508 / S288c) OX=559292 GN=NOP1 PE=1 SV=1	1	4	4	4	3	3	2	4	3	4
P15703	P15703	2	2	2	Glucan 1,3-beta-glucosidase	BGL2	0		0		0		0		0		0		0		0		0		0		0		0		0		0		0		0		sp|P15703|BGL2_YEAST Glucan 1,3-beta-glucosidase OS=Saccharomyces cerevisiae (strain ATCC 204508 / S288c) OX=559292 GN=BGL2 PE=1 SV=1	1	2	2	2	1	2	2	2	2	2
P15705	P15705	11	11	11	Heat shock protein STI1	STI1	0		0		0		0		0		0		0		0		0		0		0		0		0		0		0		0		sp|P15705|STI1_YEAST Heat shock protein STI1 OS=Saccharomyces cerevisiae (strain ATCC 204508 / S288c) OX=559292 GN=STI1 PE=1 SV=1	1	11	11	11	4	3	2	10	0	6
P15873	P15873	1	1	1	Proliferating cell nuclear antigen	POL30	0		0		0		0		0		0		0		0		0		0		0		0		0		0		0		0		sp|P15873|PCNA_YEAST Proliferating cell nuclear antigen OS=Saccharomyces cerevisiae (strain ATCC 204508 / S288c) OX=559292 GN=POL30 PE=1 SV=1	1	1	1	1	1	1	1	1	1	1
P15891	P15891	1	1	1	Actin-binding protein	ABP1	0		0		0		0		0		0		0		0		0		0		0		0		0		0		0		0		sp|P15891|ABP1_YEAST Actin-binding protein OS=Saccharomyces cerevisiae (strain ATCC 204508 / S288c) OX=559292 GN=ABP1 PE=1 SV=4	1	1	1	1	0	1	0	0	0	0
P15992	P15992	9	9	9	Heat shock protein 26	HSP26	0		0		0		0		0		0		0		0		0		0		0		0		0		0		0		0		sp|P15992|HSP26_YEAST Heat shock protein 26 OS=Saccharomyces cerevisiae (strain ATCC 204508 / S288c) OX=559292 GN=HSP26 PE=1 SV=3	1	9	9	9	8	9	8	8	8	8
P16140	P16140	22	22	22	V-type proton ATPase subunit B	VMA2	0		0		0		0		0		0		0		0		0		0		0		0		0		0		0		0		sp|P16140|VATB_YEAST V-type proton ATPase subunit B OS=Saccharomyces cerevisiae (strain ATCC 204508 / S288c) OX=559292 GN=VMA2 PE=1 SV=2	1	22	22	22	20	18	20	21	19	21
P16387	P16387	5	5	5	Pyruvate dehydrogenase E1 component subunit alpha, mitochondrial	PDA1	0		0		0		0		0		0		0		0		0		0		0		0		0		0		0		0		sp|P16387|ODPA_YEAST Pyruvate dehydrogenase E1 component subunit alpha, mitochondrial OS=Saccharomyces cerevisiae (strain ATCC 204508 / S288c) OX=559292 GN=PDA1 PE=1 SV=2	1	5	5	5	5	5	5	5	5	5
P16474	P16474	19	17	17	78 kDa glucose-regulated protein homolog	KAR2	0		0		0		0		0		0		0		0		0		0		0		0		0		0		0		0		sp|P16474|BIP_YEAST Endoplasmic reticulum chaperone BiP OS=Saccharomyces cerevisiae (strain ATCC 204508 / S288c) OX=559292 GN=KAR2 PE=1 SV=1	1	19	17	17	13	12	12	16	11	15
P16521;P53978	P16521	13;3	13;3	13;3	Elongation factor 3A	YEF3	0		0		0		0		0		0		0		0		0		0		0		0		0		0		0		0		sp|P16521|EF3A_YEAST Elongation factor 3A OS=Saccharomyces cerevisiae (strain ATCC 204508 / S288c) OX=559292 GN=YEF3 PE=1 SV=4	2	13	13	13	8	7	3	11	6	9
P16550	P16550	3	3	3	Protein APA1;5,5-P-1,P-4-tetraphosphate phosphorylase;ADP-sulfurylase	APA1	0		0		0		0		0		0		0		0		0		0		0		0		0		0		0		0		sp|P16550|APA1_YEAST Protein APA1 OS=Saccharomyces cerevisiae (strain ATCC 204508 / S288c) OX=559292 GN=APA1 PE=1 SV=4	1	3	3	3	1	0	1	3	2	0
P16603	P16603	3	3	3	NADPH--cytochrome P450 reductase	NCP1	0		0		0		0		0		0		0		0		0		0		0		0		0		0		0		0		sp|P16603|NCPR_YEAST NADPH--cytochrome P450 reductase OS=Saccharomyces cerevisiae (strain ATCC 204508 / S288c) OX=559292 GN=NCP1 PE=1 SV=3	1	3	3	3	0	0	0	2	2	0
P16649	P16649	4	4	4	General transcriptional corepressor TUP1	TUP1	0		0		0		0		0		0		0		0		0		0		0		0		0		0		0		0		sp|P16649|TUP1_YEAST General transcriptional corepressor TUP1 OS=Saccharomyces cerevisiae (strain ATCC 204508 / S288c) OX=559292 GN=TUP1 PE=1 SV=2	1	4	4	4	2	1	0	3	1	4
P16861	P16861	13	13	13	ATP-dependent 6-phosphofructokinase subunit alpha	PFK1	0		0		0		0		0		0		0		0		0		0		0		0		0		0		0		0		sp|P16861|PFKA1_YEAST ATP-dependent 6-phosphofructokinase subunit alpha OS=Saccharomyces cerevisiae (strain ATCC 204508 / S288c) OX=559292 GN=PFK1 PE=1 SV=1	1	13	13	13	9	7	7	8	7	9
P16862	P16862	11	11	11	ATP-dependent 6-phosphofructokinase subunit beta	PFK2	0		0		0		0		0		0		0		0		0		0		0		0		0		0		0		0		sp|P16862|PFKA2_YEAST ATP-dependent 6-phosphofructokinase subunit beta OS=Saccharomyces cerevisiae (strain ATCC 204508 / S288c) OX=559292 GN=PFK2 PE=1 SV=4	1	11	11	11	10	9	9	8	5	8
P17065	P17065	20	20	20	Rab guanine nucleotide exchange factor SEC2	SEC2	0		0		0		0		0		0		0		0		0		0		0		0		0		0		0		0		sp|P17065|SEC2_YEAST Rab guanine nucleotide exchange factor SEC2 OS=Saccharomyces cerevisiae (strain ATCC 204508 / S288c) OX=559292 GN=SEC2 PE=1 SV=1	1	20	20	20	19	14	17	17	17	17
P17076	P17076	11	1	1	60S ribosomal protein L8-A	RPL8A	0		0		0		0		0		0		0		0		0		0		0		0		0		0		0		0		sp|P17076|RL8A_YEAST 60S ribosomal protein L8-A OS=Saccharomyces cerevisiae (strain ATCC 204508 / S288c) OX=559292 GN=RPL8A PE=1 SV=4	1	11	1	1	8	11	8	8	8	8
P17255	P17255	15	15	15	V-type proton ATPase catalytic subunit A;Endonuclease PI-SceI	VMA1	0		0		0		0		0		0		0		0		0		0		0		0		0		0		0		0		sp|P17255|VATA_YEAST V-type proton ATPase catalytic subunit A OS=Saccharomyces cerevisiae (strain ATCC 204508 / S288c) OX=559292 GN=VMA1 PE=1 SV=3	1	15	15	15	11	10	13	14	11	14
P17505	P17505	1	1	1	Malate dehydrogenase, mitochondrial	MDH1	0		0		0		0		0		0		0		0		0		0		0		0		0		0		0		0		sp|P17505|MDHM_YEAST Malate dehydrogenase, mitochondrial OS=Saccharomyces cerevisiae (strain ATCC 204508 / S288c) OX=559292 GN=MDH1 PE=1 SV=2	1	1	1	1	0	0	0	0	0	0
P17555	P17555	1	1	1	Adenylyl cyclase-associated protein	SRV2	0		0		0		0		0		0		0		0		0		0		0		0		0		0		0		0		sp|P17555|CAP_YEAST Adenylyl cyclase-associated protein OS=Saccharomyces cerevisiae (strain ATCC 204508 / S288c) OX=559292 GN=SRV2 PE=1 SV=1	1	1	1	1	1	1	1	1	1	1
P17695	P17695	2	2	2	Glutaredoxin-2, mitochondrial	GRX2	0		0		0		0		0		0		0		0		0		0		0		0		0		0		0		0		sp|P17695|GLRX2_YEAST Glutaredoxin-2 OS=Saccharomyces cerevisiae (strain ATCC 204508 / S288c) OX=559292 GN=GRX2 PE=1 SV=3	1	2	2	2	2	1	1	1	1	1
P17891	P17891	1	1	1	Clathrin light chain	CLC1	0		0		0		0		0		0		0		0		0		0		0		0		0		0		0		0		sp|P17891|CLC1_YEAST Clathrin light chain OS=Saccharomyces cerevisiae (strain ATCC 204508 / S288c) OX=559292 GN=CLC1 PE=1 SV=1	1	1	1	1	1	1	0	1	0	1
P17967	P17967	5	5	5	Protein disulfide-isomerase	PDI1	0		0		0		0		0		0		0		0		0		0		0		0		0		0		0		0		sp|P17967|PDI_YEAST Protein disulfide-isomerase OS=Saccharomyces cerevisiae (strain ATCC 204508 / S288c) OX=559292 GN=PDI1 PE=1 SV=2	1	5	5	5	1	2	1	2	0	1
P18239;P18238;P04710	P18239	7;1;1	7;1;1	7;1;1	ADP,ATP carrier protein 2	PET9	0		0		0		0		0		0		0		0		0		0		0		0		0		0		0		0		sp|P18239|ADT2_YEAST ADP,ATP carrier protein 2 OS=Saccharomyces cerevisiae (strain ATCC 204508 / S288c) OX=559292 GN=PET9 PE=1 SV=2	3	7	7	7	5	5	5	7	6	7
P18409	P18409	2	2	2	Mitochondrial distribution and morphology protein 10	MDM10	0		0		0		0		0		0		0		0		0		0		0		0		0		0		0		0		sp|P18409|MDM10_YEAST Mitochondrial distribution and morphology protein 10 OS=Saccharomyces cerevisiae (strain ATCC 204508 / S288c) OX=559292 GN=MDM10 PE=1 SV=5	1	2	2	2	2	1	1	0	0	2
P18759	P18759	2	2	2	Vesicular-fusion protein SEC18	SEC18	0		0		0		0		0		0		0		0		0		0		0		0		0		0		0		0		sp|P18759|SEC18_YEAST Vesicular-fusion protein SEC18 OS=Saccharomyces cerevisiae (strain ATCC 204508 / S288c) OX=559292 GN=SEC18 PE=1 SV=2	1	2	2	2	1	1	2	2	1	1
P19097	P19097	17	17	17	Fatty acid synthase subunit alpha;Acyl carrier;3-oxoacyl-[acyl-carrier-protein] reductase;3-oxoacyl-[acyl-carrier-protein] synthase	FAS2	0		0		0		0		0		0		0		0		0		0		0		0		0		0		0		0		sp|P19097|FAS2_YEAST Fatty acid synthase subunit alpha OS=Saccharomyces cerevisiae (strain ATCC 204508 / S288c) OX=559292 GN=FAS2 PE=1 SV=2	1	17	17	17	13	8	10	16	11	11
P19211	P19211	1	1	1	Eukaryotic translation initiation factor 5A-2	ANB1	0		0		0		0		0		0		0		0		0		0		0		0		0		0		0		0		sp|P19211|IF5A2_YEAST Eukaryotic translation initiation factor 5A-2 OS=Saccharomyces cerevisiae (strain ATCC 204508 / S288c) OX=559292 GN=ANB1 PE=1 SV=3	1	1	1	1	1	1	1	1	1	1
P19262	P19262	7	7	7	Dihydrolipoyllysine-residue succinyltransferase component of 2-oxoglutarate dehydrogenase complex, mitochondrial	KGD2	0		0		0		0		0		0		0		0		0		0		0		0		0		0		0		0		sp|P19262|ODO2_YEAST Dihydrolipoyllysine-residue succinyltransferase component of 2-oxoglutarate dehydrogenase complex, mitochondrial OS=Saccharomyces cerevisiae (strain ATCC 204508 / S288c) OX=559292 GN=KGD2 PE=1 SV=2	1	7	7	7	6	5	6	5	5	6
P19414	P19414	3	3	3	Aconitate hydratase, mitochondrial	ACO1	0		0		0		0		0		0		0		0		0		0		0		0		0		0		0		0		sp|P19414|ACON_YEAST Aconitate hydratase, mitochondrial OS=Saccharomyces cerevisiae (strain ATCC 204508 / S288c) OX=559292 GN=ACO1 PE=1 SV=2	1	3	3	3	2	3	1	1	1	1
P19454	P19454	1	1	1	Casein kinase II subunit alpha	CKA2	0		0		0		0		0		0		0		0		0		0		0		0		0		0		0		0		sp|P19454|CSK22_YEAST Casein kinase II subunit alpha OS=Saccharomyces cerevisiae (strain ATCC 204508 / S288c) OX=559292 GN=CKA2 PE=1 SV=2	1	1	1	1	1	0	1	1	0	1
P19524	P19524	4	4	4	Myosin-2	MYO2	0		0		0		0		0		0		0		0		0		0		0		0		0		0		0		0		sp|P19524|MYO2_YEAST Myosin-2 OS=Saccharomyces cerevisiae (strain ATCC 204508 / S288c) OX=559292 GN=MYO2 PE=1 SV=1	1	4	4	4	2	0	1	3	2	1
P19882	P19882	17	17	17	Heat shock protein 60, mitochondrial	HSP60	0		0		0		0		0		0		0		0		0		0		0		0		0		0		0		0		sp|P19882|HSP60_YEAST Heat shock protein 60, mitochondrial OS=Saccharomyces cerevisiae (strain ATCC 204508 / S288c) OX=559292 GN=HSP60 PE=1 SV=1	1	17	17	17	16	15	16	16	16	14
P20107	P20107	1	1	1	Zinc/cadmium resistance protein	ZRC1	0		0		0		0		0		0		0		0		0		0		0		0		0		0		0		0		sp|P20107|ZRC1_YEAST Zinc/cadmium resistance protein OS=Saccharomyces cerevisiae (strain ATCC 204508 / S288c) OX=559292 GN=ZRC1 PE=1 SV=2	1	1	1	1	1	0	1	1	1	1
P20424	P20424	5	5	5	Signal recognition particle subunit SRP54	SRP54	0		0		0		0		0		0		0		0		0		0		0		0		0		0		0		0		sp|P20424|SRP54_YEAST Signal recognition particle subunit SRP54 OS=Saccharomyces cerevisiae (strain ATCC 204508 / S288c) OX=559292 GN=SRP54 PE=1 SV=2	1	5	5	5	2	2	3	4	3	4
P20435	P20435	1	1	1	DNA-directed RNA polymerases I, II, and III subunit RPABC2	RPO26	0		0		0		0		0		0		0		0		0		0		0		0		0		0		0		0		sp|P20435|RPAB2_YEAST DNA-directed RNA polymerases I, II, and III subunit RPABC2 OS=Saccharomyces cerevisiae (strain ATCC 204508 / S288c) OX=559292 GN=RPO26 PE=1 SV=1	1	1	1	1	1	1	1	1	1	1
P20447	P20447	2	2	2	ATP-dependent RNA helicase DBP3	DBP3	0		0		0		0		0		0		0		0		0		0		0		0		0		0		0		0		sp|P20447|DBP3_YEAST ATP-dependent RNA helicase DBP3 OS=Saccharomyces cerevisiae (strain ATCC 204508 / S288c) OX=559292 GN=DBP3 PE=1 SV=2	1	2	2	2	1	2	0	1	0	1
P20459	P20459	1	1	1	Eukaryotic translation initiation factor 2 subunit alpha	SUI2	0		0		0		0		0		0		0		0		0		0		0		0		0		0		0		0		sp|P20459|IF2A_YEAST Eukaryotic translation initiation factor 2 subunit alpha OS=Saccharomyces cerevisiae (strain ATCC 204508 / S288c) OX=559292 GN=SUI2 PE=1 SV=1	1	1	1	1	1	1	1	1	1	1
P20484	P20484	2	2	2	Protein MAK11	MAK11	0		0		0		0		0		0		0		0		0		0		0		0		0		0		0		0		sp|P20484|MAK11_YEAST Protein MAK11 OS=Saccharomyces cerevisiae (strain ATCC 204508 / S288c) OX=559292 GN=MAK11 PE=1 SV=2	1	2	2	2	1	1	1	1	0	0
P20606	P20606	9	9	9	Small COPII coat GTPase SAR1	SAR1	0		0		0		0		0		0		0		0		0		0		0		0		0		0		0		0		sp|P20606|SAR1_YEAST Small COPII coat GTPase SAR1 OS=Saccharomyces cerevisiae (strain ATCC 204508 / S288c) OX=559292 GN=SAR1 PE=1 SV=1	1	9	9	9	8	8	9	9	8	9
P20795	P20795	10	10	10	Vacuolar protein sorting-associated protein 33	VPS33	0		0		0		0		0		0		0		0		0		0		0		0		0		0		0		0		sp|P20795|VPS33_YEAST Vacuolar protein sorting-associated protein 33 OS=Saccharomyces cerevisiae (strain ATCC 204508 / S288c) OX=559292 GN=VPS33 PE=1 SV=1	1	10	10	10	7	7	8	8	7	10
P20967	P20967	12	12	12	2-oxoglutarate dehydrogenase, mitochondrial	KGD1	0		0		0		0		0		0		0		0		0		0		0		0		0		0		0		0		sp|P20967|ODO1_YEAST 2-oxoglutarate dehydrogenase, mitochondrial OS=Saccharomyces cerevisiae (strain ATCC 204508 / S288c) OX=559292 GN=KGD1 PE=1 SV=2	1	12	12	12	4	3	3	8	5	7
P21147	P21147	2	2	2	Acyl-CoA desaturase 1	OLE1	0		0		0		0		0		0		0		0		0		0		0		0		0		0		0		0		sp|P21147|ACO1_YEAST Acyl-CoA desaturase 1 OS=Saccharomyces cerevisiae (strain ATCC 204508 / S288c) OX=559292 GN=OLE1 PE=1 SV=2	1	2	2	2	1	1	1	1	1	1
P21242	P21242	2	2	2	Probable proteasome subunit alpha type-7	PRE10	0		0		0		0		0		0		0		0		0		0		0		0		0		0		0		0		sp|P21242|PSA7_YEAST Probable proteasome subunit alpha type-7 OS=Saccharomyces cerevisiae (strain ATCC 204508 / S288c) OX=559292 GN=PRE10 PE=1 SV=2	1	2	2	2	1	1	1	2	2	1
P21243	P21243	5	5	5	Proteasome subunit alpha type-1	SCL1	0		0		0		0		0		0		0		0		0		0		0		0		0		0		0		0		sp|P21243|PSA1_YEAST Proteasome subunit alpha type-1 OS=Saccharomyces cerevisiae (strain ATCC 204508 / S288c) OX=559292 GN=SCL1 PE=1 SV=1	1	5	5	5	4	2	3	3	3	3
P21304	P21304	2	2	2	Periodic tryptophan protein 1	PWP1	0		0		0		0		0		0		0		0		0		0		0		0		0		0		0		0		sp|P21304|PWP1_YEAST Periodic tryptophan protein 1 OS=Saccharomyces cerevisiae (strain ATCC 204508 / S288c) OX=559292 GN=PWP1 PE=1 SV=1	1	2	2	2	1	1	1	2	0	1
P21306	P21306	2	2	2	ATP synthase subunit epsilon, mitochondrial	ATP15	0		0		0		0		0		0		0		0		0		0		0		0		0		0		0		0		sp|P21306|ATP5E_YEAST ATP synthase subunit epsilon, mitochondrial OS=Saccharomyces cerevisiae (strain ATCC 204508 / S288c) OX=559292 GN=ATP15 PE=1 SV=2	1	2	2	2	0	0	0	2	2	2
P21524	P21524	4	4	4	Ribonucleoside-diphosphate reductase large chain 1	RNR1	0		0		0		0		0		0		0		0		0		0		0		0		0		0		0		0		sp|P21524|RIR1_YEAST Ribonucleoside-diphosphate reductase large chain 1 OS=Saccharomyces cerevisiae (strain ATCC 204508 / S288c) OX=559292 GN=RNR1 PE=1 SV=2	1	4	4	4	2	1	2	4	2	4
P21538	P21538	1	1	1	DNA-binding protein REB1	REB1	0		0		0		0		0		0		0		0		0		0		0		0		0		0		0		0		sp|P21538|REB1_YEAST DNA-binding protein REB1 OS=Saccharomyces cerevisiae (strain ATCC 204508 / S288c) OX=559292 GN=REB1 PE=1 SV=2	1	1	1	1	0	0	0	0	0	1
P21560	P21560	11	11	11	Protein CBP3, mitochondrial	CBP3	0		0		0		0		0		0		0		0		0		0		0		0		0		0		0		0		sp|P21560|CBP3_YEAST Protein CBP3, mitochondrial OS=Saccharomyces cerevisiae (strain ATCC 204508 / S288c) OX=559292 GN=CBP3 PE=1 SV=1	1	11	11	11	11	11	11	11	11	11
P21576	P21576	5	5	5	Vacuolar protein sorting-associated protein 1	VPS1	0		0		0		0		0		0		0		0		0		0		0		0		0		0		0		0		sp|P21576|VPS1_YEAST Vacuolar protein sorting-associated protein 1 OS=Saccharomyces cerevisiae (strain ATCC 204508 / S288c) OX=559292 GN=VPS1 PE=1 SV=2	1	5	5	5	3	3	2	2	2	3
P21954;P53982;P41939	P21954;P53982;P41939	2;2;1	2;2;1	2;2;1	Isocitrate dehydrogenase [NADP], mitochondrial;Isocitrate dehydrogenase [NADP];Isocitrate dehydrogenase [NADP] cytoplasmic	IDP1;IDP3;IDP2	0		0		0		0		0		0		0		0		0		0		0		0		0		0		0		0		sp|P21954|IDHP_YEAST Isocitrate dehydrogenase [NADP], mitochondrial OS=Saccharomyces cerevisiae (strain ATCC 204508 / S288c) OX=559292 GN=IDP1 PE=1 SV=1;sp|P53982|IDHH_YEAST Isocitrate dehydrogenase [NADP] OS=Saccharomyces cerevisiae (strain ATCC 204508 /	3	2	2	2	0	0	0	2	1	1
P22137	P22137	2	2	2	Clathrin heavy chain	CHC1	0		0		0		0		0		0		0		0		0		0		0		0		0		0		0		0		sp|P22137|CLH_YEAST Clathrin heavy chain OS=Saccharomyces cerevisiae (strain ATCC 204508 / S288c) OX=559292 GN=CHC1 PE=1 SV=1	1	2	2	2	0	0	0	0	1	1
P22139	P22139	1	1	1	DNA-directed RNA polymerases I, II, and III subunit RPABC5	RPB10	0		0		0		0		0		0		0		0		0		0		0		0		0		0		0		0		sp|P22139|RPAB5_YEAST DNA-directed RNA polymerases I, II, and III subunit RPABC5 OS=Saccharomyces cerevisiae (strain ATCC 204508 / S288c) OX=559292 GN=RPB10 PE=1 SV=2	1	1	1	1	1	1	0	1	1	0
P22146	P22146	4	4	4	1,3-beta-glucanosyltransferase GAS1	GAS1	0		0		0		0		0		0		0		0		0		0		0		0		0		0		0		0		sp|P22146|GAS1_YEAST 1,3-beta-glucanosyltransferase GAS1 OS=Saccharomyces cerevisiae (strain ATCC 204508 / S288c) OX=559292 GN=GAS1 PE=1 SV=2	1	4	4	4	3	4	3	4	4	3
P22202	P22202	17	9	6	Heat shock protein SSA4	SSA4	0		0		0		0		0		0		0		0		0		0		0		0		0		0		0		0		sp|P22202|HSP74_YEAST Heat shock protein SSA4 OS=Saccharomyces cerevisiae (strain ATCC 204508 / S288c) OX=559292 GN=SSA4 PE=1 SV=3	1	17	9	6	8	9	9	10	7	9
P22203	P22203	2	2	2	V-type proton ATPase subunit E	VMA4	0		0		0		0		0		0		0		0		0		0		0		0		0		0		0		0		sp|P22203|VATE_YEAST V-type proton ATPase subunit E OS=Saccharomyces cerevisiae (strain ATCC 204508 / S288c) OX=559292 GN=VMA4 PE=1 SV=4	1	2	2	2	1	0	1	1	0	1
P22217	P22217	5	5	4	Thioredoxin-1	TRX1	0		0		0		0		0		0		0		0		0		0		0		0		0		0		0		0		sp|P22217|TRX1_YEAST Thioredoxin-1 OS=Saccharomyces cerevisiae (strain ATCC 204508 / S288c) OX=559292 GN=TRX1 PE=1 SV=3	1	5	5	4	2	4	3	2	3	2
P22276	P22276	1	1	1	DNA-directed RNA polymerase III subunit RPC2	RET1	0		0		0		0		0		0		0		0		0		0		0		0		0		0		0		0		sp|P22276|RPC2_YEAST DNA-directed RNA polymerase III subunit RPC2 OS=Saccharomyces cerevisiae (strain ATCC 204508 / S288c) OX=559292 GN=RET1 PE=1 SV=2	1	1	1	1	1	1	1	0	1	1
P22470	P22470	1	1	1	Protein SAN1	SAN1	0		0		0		0		0		0		0		0		0		0		0		0		0		0		0		0		sp|P22470|SAN1_YEAST Protein SAN1 OS=Saccharomyces cerevisiae (strain ATCC 204508 / S288c) OX=559292 GN=SAN1 PE=1 SV=1	1	1	1	1	1	0	0	1	1	1
P22803	P22803	5	4	4	Thioredoxin-2	TRX2	0		0		0		0		0		0		0		0		0		0		0		0		0		0		0		0		sp|P22803|TRX2_YEAST Thioredoxin-2 OS=Saccharomyces cerevisiae (strain ATCC 204508 / S288c) OX=559292 GN=TRX2 PE=1 SV=3	1	5	4	4	5	3	4	4	3	4
P22804	P22804	1	1	1	Protein transport protein BET1	BET1	0		0		0		0		0		0		0		0		0		0		0		0		0		0		0		0		sp|P22804|BET1_YEAST Protein transport protein BET1 OS=Saccharomyces cerevisiae (strain ATCC 204508 / S288c) OX=559292 GN=BET1 PE=1 SV=1	1	1	1	1	1	1	1	1	1	1
P22943	P22943	6	6	6	12 kDa heat shock protein	HSP12	0		0		0		0		0		0		0		0		0		0		0		0		0		0		0		0		sp|P22943|HSP12_YEAST 12 kDa heat shock protein OS=Saccharomyces cerevisiae (strain ATCC 204508 / S288c) OX=559292 GN=HSP12 PE=1 SV=1	1	6	6	6	4	6	4	4	2	2
P23201	P23201	3	3	3	Protein SPA2	SPA2	0		0		0		0		0		0		0		0		0		0		0		0		0		0		0		0		sp|P23201|SPA2_YEAST Protein SPA2 OS=Saccharomyces cerevisiae (strain ATCC 204508 / S288c) OX=559292 GN=SPA2 PE=1 SV=1	1	3	3	3	0	1	2	3	2	1
P23248	P23248	8	8	2	40S ribosomal protein S1-B	RPS1B	0		0		0		0		0		0		0		0		0		0		0		0		0		0		0		0		sp|P23248|RS3A2_YEAST 40S ribosomal protein S1-B OS=Saccharomyces cerevisiae (strain ATCC 204508 / S288c) OX=559292 GN=RPS1B PE=1 SV=3	1	8	8	2	7	8	7	8	8	8
P23254	P23254	11	11	11	Transketolase 1	TKL1	0		0		0		0		0		0		0		0		0		0		0		0		0		0		0		0		sp|P23254|TKT1_YEAST Transketolase 1 OS=Saccharomyces cerevisiae (strain ATCC 204508 / S288c) OX=559292 GN=TKL1 PE=1 SV=4	1	11	11	11	9	8	8	9	6	9
P23255	P23255	1	1	1	Transcription initiation factor TFIID subunit 2	TAF2	0		0		0		0		0		0		0		0		0		0		0		0		0		0		0		0		sp|P23255|TAF2_YEAST Transcription initiation factor TFIID subunit 2 OS=Saccharomyces cerevisiae (strain ATCC 204508 / S288c) OX=559292 GN=TAF2 PE=1 SV=3	1	1	1	1	0	0	0	1	0	0
P23291	P23291	4	2	2	Casein kinase I homolog 1	YCK1	0		0		0		0		0		0		0		0		0		0		0		0		0		0		0		0		sp|P23291|KC11_YEAST Casein kinase I homolog 1 OS=Saccharomyces cerevisiae (strain ATCC 204508 / S288c) OX=559292 GN=YCK1 PE=1 SV=1	1	4	2	2	2	1	2	2	2	1
P23292	P23292	4	4	2	Casein kinase I homolog 2	YCK2	0		0		0		0		0		0		0		0		0		0		0		0		0		0		0		0		sp|P23292|KC12_YEAST Casein kinase I homolog 2 OS=Saccharomyces cerevisiae (strain ATCC 204508 / S288c) OX=559292 GN=YCK2 PE=1 SV=1	1	4	4	2	3	1	3	3	2	3
P23301	P23301	4	4	4	Eukaryotic translation initiation factor 5A-1	HYP2	0		0		0		0		0		0		0		0		0		0		0		0		0		0		0		0		sp|P23301|IF5A1_YEAST Eukaryotic translation initiation factor 5A-1 OS=Saccharomyces cerevisiae (strain ATCC 204508 / S288c) OX=559292 GN=HYP2 PE=1 SV=3	1	4	4	4	3	4	4	4	2	4
P23542	P23542	1	1	1	Aspartate aminotransferase, cytoplasmic	AAT2	0		0		0		0		0		0		0		0		0		0		0		0		0		0		0		0		sp|P23542|AATC_YEAST Aspartate aminotransferase, cytoplasmic OS=Saccharomyces cerevisiae (strain ATCC 204508 / S288c) OX=559292 GN=AAT2 PE=1 SV=3	1	1	1	1	0	0	0	0	0	0
P23585	P23585	2	2	2	High-affinity glucose transporter HXT2	HXT2	0		0		0		0		0		0		0		0		0		0		0		0		0		0		0		0		sp|P23585|HXT2_YEAST High-affinity glucose transporter HXT2 OS=Saccharomyces cerevisiae (strain ATCC 204508 / S288c) OX=559292 GN=HXT2 PE=1 SV=1	1	2	2	2	0	0	0	1	1	1
P23638	P23638	2	2	2	Proteasome subunit alpha type-3	PRE9	0		0		0		0		0		0		0		0		0		0		0		0		0		0		0		0		sp|P23638|PSA3_YEAST Proteasome subunit alpha type-3 OS=Saccharomyces cerevisiae (strain ATCC 204508 / S288c) OX=559292 GN=PRE9 PE=1 SV=1	1	2	2	2	1	0	0	2	0	1
P23639	P23639	3	3	3	Proteasome subunit alpha type-2	PRE8	0		0		0		0		0		0		0		0		0		0		0		0		0		0		0		0		sp|P23639|PSA2_YEAST Proteasome subunit alpha type-2 OS=Saccharomyces cerevisiae (strain ATCC 204508 / S288c) OX=559292 GN=PRE8 PE=1 SV=1	1	3	3	3	2	1	1	1	1	1
P23641	P23641	4	4	4	Mitochondrial phosphate carrier protein;Mitochondrial phosphate carrier protein, N-terminally processed	MIR1	0		0		0		0		0		0		0		0		0		0		0		0		0		0		0		0		sp|P23641|MPCP_YEAST Mitochondrial phosphate carrier protein OS=Saccharomyces cerevisiae (strain ATCC 204508 / S288c) OX=559292 GN=MIR1 PE=1 SV=1	1	4	4	4	1	1	1	2	3	2
P23643	P23643	1	1	1	Vacuolar protein sorting-associated protein 3	VPS3	0		0		0		0		0		0		0		0		0		0		0		0		0		0		0		0		sp|P23643|VPS3_YEAST Vacuolar protein sorting-associated protein 3 OS=Saccharomyces cerevisiae (strain ATCC 204508 / S288c) OX=559292 GN=VPS3 PE=1 SV=1	1	1	1	1	1	0	1	0	0	0
P23644	P23644	7	7	7	Mitochondrial import receptor subunit TOM40	TOM40	0		0		0		0		0		0		0		0		0		0		0		0		0		0		0		0		sp|P23644|TOM40_YEAST Mitochondrial import receptor subunit TOM40 OS=Saccharomyces cerevisiae (strain ATCC 204508 / S288c) OX=559292 GN=TOM40 PE=1 SV=1	1	7	7	7	4	4	4	5	6	6
P24280	P24280	2	2	2	SEC14 cytosolic factor	SEC14	0		0		0		0		0		0		0		0		0		0		0		0		0		0		0		0		sp|P24280|SEC14_YEAST SEC14 cytosolic factor OS=Saccharomyces cerevisiae (strain ATCC 204508 / S288c) OX=559292 GN=SEC14 PE=1 SV=3	1	2	2	2	0	0	0	2	0	0
P24583	P24583	1	1	1	Protein kinase C-like 1	PKC1	0		0		0		0		0		0		0		0		0		0		0		0		0		0		0		0		sp|P24583|KPC1_YEAST Protein kinase C-like 1 OS=Saccharomyces cerevisiae (strain ATCC 204508 / S288c) OX=559292 GN=PKC1 PE=1 SV=3	1	1	1	1	1	1	1	1	1	1
P24783	P24783	6	5	5	ATP-dependent RNA helicase DBP2	DBP2	0		0		0		0		0		0		0		0		0		0		0		0		0		0		0		0		sp|P24783|DBP2_YEAST ATP-dependent RNA helicase DBP2 OS=Saccharomyces cerevisiae (strain ATCC 204508 / S288c) OX=559292 GN=DBP2 PE=1 SV=1	1	6	5	5	4	5	5	6	6	5
P25045	P25045	2	2	2	Serine palmitoyltransferase 1	LCB1	0		0		0		0		0		0		0		0		0		0		0		0		0		0		0		0		sp|P25045|LCB1_YEAST Serine palmitoyltransferase 1 OS=Saccharomyces cerevisiae (strain ATCC 204508 / S288c) OX=559292 GN=LCB1 PE=1 SV=2	1	2	2	2	1	1	2	2	2	2
P25087	P25087	7	7	7	Sterol 24-C-methyltransferase	ERG6	0		0		0		0		0		0		0		0		0		0		0		0		0		0		0		0		sp|P25087|ERG6_YEAST Sterol 24-C-methyltransferase OS=Saccharomyces cerevisiae (strain ATCC 204508 / S288c) OX=559292 GN=ERG6 PE=1 SV=4	1	7	7	7	5	4	5	5	5	5
P25293	P25293	3	3	3	Nucleosome assembly protein	NAP1	0		0		0		0		0		0		0		0		0		0		0		0		0		0		0		0		sp|P25293|NAP1_YEAST Nucleosome assembly protein OS=Saccharomyces cerevisiae (strain ATCC 204508 / S288c) OX=559292 GN=NAP1 PE=1 SV=2	1	3	3	3	0	1	0	1	1	1
P25294	P25294	7	7	7	Protein SIS1	SIS1	0		0		0		0		0		0		0		0		0		0		0		0		0		0		0		0		sp|P25294|SIS1_YEAST Protein SIS1 OS=Saccharomyces cerevisiae (strain ATCC 204508 / S288c) OX=559292 GN=SIS1 PE=1 SV=1	1	7	7	7	3	1	2	6	3	5
P25342	P25342	16	16	16	Cell division control protein 10	CDC10	0		0		0		0		0		0		0		0		0		0		0		0		0		0		0		0		sp|P25342|CDC10_YEAST Cell division control protein 10 OS=Saccharomyces cerevisiae (strain ATCC 204508 / S288c) OX=559292 GN=CDC10 PE=1 SV=1	1	16	16	16	16	16	16	16	15	15
P25343	P25343	1	1	1	Reduced viability upon starvation protein 161	RVS161	0		0		0		0		0		0		0		0		0		0		0		0		0		0		0		0		sp|P25343|RV161_YEAST Reduced viability upon starvation protein 161 OS=Saccharomyces cerevisiae (strain ATCC 204508 / S288c) OX=559292 GN=RVS161 PE=1 SV=1	1	1	1	1	0	0	0	1	0	0
P25349	P25349	5	5	5	Flavoprotein-like protein YCP4	YCP4	0		0		0		0		0		0		0		0		0		0		0		0		0		0		0		0		sp|P25349|YCP4_YEAST Flavoprotein-like protein YCP4 OS=Saccharomyces cerevisiae (strain ATCC 204508 / S288c) OX=559292 GN=YCP4 PE=1 SV=1	1	5	5	5	5	3	3	5	3	4
P25356	P25356	1	1	1	Beige protein homolog 1	BPH1	0		0		0		0		0		0		0		0		0		0		0		0		0		0		0		0		sp|P25356|BPH1_YEAST Beige protein homolog 1 OS=Saccharomyces cerevisiae (strain ATCC 204508 / S288c) OX=559292 GN=BPH1 PE=1 SV=2	1	1	1	1	1	0	1	1	0	0
P25365	P25365	1	1	1	Putative guanine nucleotide-exchange factor SED4	SED4	0		0		0		0		0		0		0		0		0		0		0		0		0		0		0		0		sp|P25365|SED4_YEAST Putative guanine nucleotide-exchange factor SED4 OS=Saccharomyces cerevisiae (strain ATCC 204508 / S288c) OX=559292 GN=SED4 PE=1 SV=1	1	1	1	1	0	0	0	0	0	0
P25367	P25367	2	2	2	[PIN+] prion protein RNQ1	RNQ1	0		0		0		0		0		0		0		0		0		0		0		0		0		0		0		0		sp|P25367|RNQ1_YEAST [PIN+] prion protein RNQ1 OS=Saccharomyces cerevisiae (strain ATCC 204508 / S288c) OX=559292 GN=RNQ1 PE=1 SV=2	1	2	2	2	1	1	2	2	2	2
P25386	P25386	1	1	1	Intracellular protein transport protein USO1	USO1	0		0		0		0		0		0		0		0		0		0		0		0		0		0		0		0		sp|P25386|USO1_YEAST Intracellular protein transport protein USO1 OS=Saccharomyces cerevisiae (strain ATCC 204508 / S288c) OX=559292 GN=USO1 PE=1 SV=2	1	1	1	1	0	0	0	0	0	0
P25443	P25443	9	9	9	40S ribosomal protein S2	RPS2	0		0		0		0		0		0		0		0		0		0		0		0		0		0		0		0		sp|P25443|RS2_YEAST 40S ribosomal protein S2 OS=Saccharomyces cerevisiae (strain ATCC 204508 / S288c) OX=559292 GN=RPS2 PE=1 SV=3	1	9	9	9	6	7	5	9	7	7
P25491	P25491	12	12	12	Mitochondrial protein import protein MAS5	YDJ1	0		0		0		0		0		0		0		0		0		0		0		0		0		0		0		0		sp|P25491|MAS5_YEAST Mitochondrial protein import protein MAS5 OS=Saccharomyces cerevisiae (strain ATCC 204508 / S288c) OX=559292 GN=YDJ1 PE=1 SV=1	1	12	12	12	11	8	10	11	9	10
P25567	P25567	1	1	1	RNA-binding protein SRO9	SRO9	0		0		0		0		0		0		0		0		0		0		0		0		0		0		0		0		sp|P25567|SRO9_YEAST RNA-binding protein SRO9 OS=Saccharomyces cerevisiae (strain ATCC 204508 / S288c) OX=559292 GN=SRO9 PE=1 SV=2	1	1	1	1	1	0	1	1	1	1
P25574	P25574	1	1	1	ER membrane protein complex subunit 1	EMC1	0		0		0		0		0		0		0		0		0		0		0		0		0		0		0		0		sp|P25574|EMC1_YEAST ER membrane protein complex subunit 1 OS=Saccharomyces cerevisiae (strain ATCC 204508 / S288c) OX=559292 GN=EMC1 PE=1 SV=1	1	1	1	1	0	0	0	1	0	0
P25582	P25582	2	2	2	27S pre-rRNA (guanosine(2922)-2-O)-methyltransferase	SPB1	0		0		0		0		0		0		0		0		0		0		0		0		0		0		0		0		sp|P25582|SPB1_YEAST 27S pre-rRNA (guanosine(2922)-2-O)-methyltransferase OS=Saccharomyces cerevisiae (strain ATCC 204508 / S288c) OX=559292 GN=SPB1 PE=1 SV=2	1	2	2	2	1	0	0	2	1	1
P25605	P25605	1	1	1	Acetolactate synthase small subunit, mitochondrial	ILV6	0		0		0		0		0		0		0		0		0		0		0		0		0		0		0		0		sp|P25605|ILV6_YEAST Acetolactate synthase small subunit, mitochondrial OS=Saccharomyces cerevisiae (strain ATCC 204508 / S288c) OX=559292 GN=ILV6 PE=1 SV=2	1	1	1	1	1	1	0	1	1	0
P25617	P25617	1	1	1	Uncharacterized protein YCR016W		0		0		0		0		0		0		0		0		0		0		0		0		0		0		0		0		sp|P25617|YCQ6_YEAST Uncharacterized protein YCR016W OS=Saccharomyces cerevisiae (strain ATCC 204508 / S288c) OX=559292 GN=YCR016W PE=1 SV=2	1	1	1	1	1	0	0	1	1	1
P25694	P25694	6	6	6	Cell division control protein 48	CDC48	0		0		0		0		0		0		0		0		0		0		0		0		0		0		0		0		sp|P25694|CDC48_YEAST Cell division control protein 48 OS=Saccharomyces cerevisiae (strain ATCC 204508 / S288c) OX=559292 GN=CDC48 PE=1 SV=3	1	6	6	6	6	5	3	5	5	5
P26263	P26263	5	1	1	Pyruvate decarboxylase isozyme 3	PDC6	0		0		0		0		0		0		0		0		0		0		0		0		0		0		0		0		sp|P26263|PDC6_YEAST Pyruvate decarboxylase isozyme 3 OS=Saccharomyces cerevisiae (strain ATCC 204508 / S288c) OX=559292 GN=PDC6 PE=1 SV=3	1	5	1	1	4	3	2	3	2	4
P26321	P26321	8	8	8	60S ribosomal protein L5	RPL5	0		0		0		0		0		0		0		0		0		0		0		0		0		0		0		0		sp|P26321|RL5_YEAST 60S ribosomal protein L5 OS=Saccharomyces cerevisiae (strain ATCC 204508 / S288c) OX=559292 GN=RPL5 PE=1 SV=4	1	8	8	8	8	7	7	7	6	7
P26637;Q12165	P26637	3;1	3;1	3;1	Leucine--tRNA ligase, cytoplasmic	CDC60	0		0		0		0		0		0		0		0		0		0		0		0		0		0		0		0		sp|P26637|SYLC_YEAST Leucine--tRNA ligase, cytoplasmic OS=Saccharomyces cerevisiae (strain ATCC 204508 / S288c) OX=559292 GN=CDC60 PE=1 SV=1	2	3	3	3	0	0	1	0	0	1
P26783	P26783	6	6	6	40S ribosomal protein S5	RPS5	0		0		0		0		0		0		0		0		0		0		0		0		0		0		0		0		sp|P26783|RS5_YEAST 40S ribosomal protein S5 OS=Saccharomyces cerevisiae (strain ATCC 204508 / S288c) OX=559292 GN=RPS5 PE=1 SV=3	1	6	6	6	5	5	5	6	4	5
P26784	P26784	7	7	4	60S ribosomal protein L16-A	RPL16A	0		0		0		0		0		0		0		0		0		0		0		0		0		0		0		0		sp|P26784|RL16A_YEAST 60S ribosomal protein L16-A OS=Saccharomyces cerevisiae (strain ATCC 204508 / S288c) OX=559292 GN=RPL16A PE=1 SV=3	1	7	7	4	5	5	6	7	7	7
P26785	P26785	6	3	3	60S ribosomal protein L16-B	RPL16B	0		0		0		0		0		0		0		0		0		0		0		0		0		0		0		0		sp|P26785|RL16B_YEAST 60S ribosomal protein L16-B OS=Saccharomyces cerevisiae (strain ATCC 204508 / S288c) OX=559292 GN=RPL16B PE=1 SV=3	1	6	3	3	4	5	5	5	5	5
P26786	P26786	6	6	4	40S ribosomal protein S7-A	RPS7A	0		0		0		0		0		0		0		0		0		0		0		0		0		0		0		0		sp|P26786|RS7A_YEAST 40S ribosomal protein S7-A OS=Saccharomyces cerevisiae (strain ATCC 204508 / S288c) OX=559292 GN=RPS7A PE=1 SV=4	1	6	6	4	4	5	5	6	5	6
P27476	P27476	8	8	8	Nuclear localization sequence-binding protein	NSR1	0		0		0		0		0		0		0		0		0		0		0		0		0		0		0		0		sp|P27476|NSR1_YEAST Nuclear localization sequence-binding protein OS=Saccharomyces cerevisiae (strain ATCC 204508 / S288c) OX=559292 GN=NSR1 PE=1 SV=1	1	8	8	8	7	6	7	7	7	7
P27614	P27614	6	6	6	Carboxypeptidase S	CPS1	0		0		0		0		0		0		0		0		0		0		0		0		0		0		0		0		sp|P27614|CBPS_YEAST Carboxypeptidase S OS=Saccharomyces cerevisiae (strain ATCC 204508 / S288c) OX=559292 GN=CPS1 PE=1 SV=2	1	6	6	6	6	5	4	3	4	3
P27692	P27692	5	5	5	Transcription elongation factor SPT5	SPT5	0		0		0		0		0		0		0		0		0		0		0		0		0		0		0		0		sp|P27692|SPT5_YEAST Transcription elongation factor SPT5 OS=Saccharomyces cerevisiae (strain ATCC 204508 / S288c) OX=559292 GN=SPT5 PE=1 SV=1	1	5	5	5	1	0	1	2	1	0
P27705	P27705	1	1	1	Regulatory protein MIG1	MIG1	0		0		0		0		0		0		0		0		0		0		0		0		0		0		0		0		sp|P27705|MIG1_YEAST Regulatory protein MIG1 OS=Saccharomyces cerevisiae (strain ATCC 204508 / S288c) OX=559292 GN=MIG1 PE=1 SV=1	1	1	1	1	1	1	1	1	1	0
P27801;Q12171	P27801	14;1	14;1	14;1	Vacuolar membrane protein PEP3	PEP3	0		0		0		0		0		0		0		0		0		0		0		0		0		0		0		0		sp|P27801|PEP3_YEAST Vacuolar membrane protein PEP3 OS=Saccharomyces cerevisiae (strain ATCC 204508 / S288c) OX=559292 GN=PEP3 PE=1 SV=1	2	14	14	14	11	12	7	12	13	10
P27809	P27809	2	2	2	Glycolipid 2-alpha-mannosyltransferase	KRE2	0		0		0		0		0		0		0		0		0		0		0		0		0		0		0		0		sp|P27809|KRE2_YEAST Glycolipid 2-alpha-mannosyltransferase OS=Saccharomyces cerevisiae (strain ATCC 204508 / S288c) OX=559292 GN=KRE2 PE=1 SV=1	1	2	2	2	0	0	1	1	1	1
P27810	P27810	2	2	2	Alpha-1,2 mannosyltransferase KTR1	KTR1	0		0		0		0		0		0		0		0		0		0		0		0		0		0		0		0		sp|P27810|KTR1_YEAST Alpha-1,2 mannosyltransferase KTR1 OS=Saccharomyces cerevisiae (strain ATCC 204508 / S288c) OX=559292 GN=KTR1 PE=1 SV=1	1	2	2	2	2	0	0	2	0	1
P28241	P28241	4	4	4	Isocitrate dehydrogenase [NAD] subunit 2, mitochondrial	IDH2	0		0		0		0		0		0		0		0		0		0		0		0		0		0		0		0		sp|P28241|IDH2_YEAST Isocitrate dehydrogenase [NAD] subunit 2, mitochondrial OS=Saccharomyces cerevisiae (strain ATCC 204508 / S288c) OX=559292 GN=IDH2 PE=1 SV=1	1	4	4	4	2	3	2	3	2	2
P28274	P28274	3	3	3	CTP synthase 1	URA7	0		0		0		0		0		0		0		0		0		0		0		0		0		0		0		0		sp|P28274|URA7_YEAST CTP synthase 1 OS=Saccharomyces cerevisiae (strain ATCC 204508 / S288c) OX=559292 GN=URA7 PE=1 SV=2	1	3	3	3	1	1	1	3	3	3
P28319	P28319	2	2	2	Cell wall protein CWP1	CWP1	0		0		0		0		0		0		0		0		0		0		0		0		0		0		0		0		sp|P28319|CWP1_YEAST Cell wall protein CWP1 OS=Saccharomyces cerevisiae (strain ATCC 204508 / S288c) OX=559292 GN=CWP1 PE=1 SV=2	1	2	2	2	1	0	0	0	1	0
P28708	P28708	3	3	3	Serine/threonine-protein kinase PRR1	PRR1	0		0		0		0		0		0		0		0		0		0		0		0		0		0		0		0		sp|P28708|PRR1_YEAST Serine/threonine-protein kinase PRR1 OS=Saccharomyces cerevisiae (strain ATCC 204508 / S288c) OX=559292 GN=PRR1 PE=1 SV=1	1	3	3	3	3	2	2	2	2	2
P28777	P28777	2	2	2	Chorismate synthase	ARO2	0		0		0		0		0		0		0		0		0		0		0		0		0		0		0		0		sp|P28777|AROC_YEAST Chorismate synthase OS=Saccharomyces cerevisiae (strain ATCC 204508 / S288c) OX=559292 GN=ARO2 PE=1 SV=1	1	2	2	2	0	0	0	1	0	0
P28834	P28834	6	6	6	Isocitrate dehydrogenase [NAD] subunit 1, mitochondrial	IDH1	0		0		0		0		0		0		0		0		0		0		0		0		0		0		0		0		sp|P28834|IDH1_YEAST Isocitrate dehydrogenase [NAD] subunit 1, mitochondrial OS=Saccharomyces cerevisiae (strain ATCC 204508 / S288c) OX=559292 GN=IDH1 PE=1 SV=2	1	6	6	6	6	4	4	4	3	4
P29311	P29311	10	10	3	Protein BMH1	BMH1	0		0		0		0		0		0		0		0		0		0		0		0		0		0		0		0		sp|P29311|BMH1_YEAST Protein BMH1 OS=Saccharomyces cerevisiae (strain ATCC 204508 / S288c) OX=559292 GN=BMH1 PE=1 SV=4	1	10	10	3	5	8	6	6	6	4
P29453	P29453	11	11	1	60S ribosomal protein L8-B	RPL8B	0		0		0		0		0		0		0		0		0		0		0		0		0		0		0		0		sp|P29453|RL8B_YEAST 60S ribosomal protein L8-B OS=Saccharomyces cerevisiae (strain ATCC 204508 / S288c) OX=559292 GN=RPL8B PE=1 SV=3	1	11	11	1	8	11	9	9	8	9
P29547	P29547	4	3	3	Elongation factor 1-gamma 1	CAM1	0		0		0		0		0		0		0		0		0		0		0		0		0		0		0		0		sp|P29547|EF1G1_YEAST Elongation factor 1-gamma 1 OS=Saccharomyces cerevisiae (strain ATCC 204508 / S288c) OX=559292 GN=CAM1 PE=1 SV=2	1	4	3	3	3	2	2	4	3	3
P29704	P29704	10	10	10	Squalene synthase	ERG9	0		0		0		0		0		0		0		0		0		0		0		0		0		0		0		0		sp|P29704|FDFT_YEAST Squalene synthase OS=Saccharomyces cerevisiae (strain ATCC 204508 / S288c) OX=559292 GN=ERG9 PE=1 SV=2	1	10	10	10	3	5	3	8	5	5
P30605	P30605	1	1	1	Myo-inositol transporter 1	ITR1	0		0		0		0		0		0		0		0		0		0		0		0		0		0		0		0		sp|P30605|ITR1_YEAST Myo-inositol transporter 1 OS=Saccharomyces cerevisiae (strain ATCC 204508 / S288c) OX=559292 GN=ITR1 PE=1 SV=2	1	1	1	1	0	1	0	0	0	1
P30624	P30624	6	6	6	Long-chain-fatty-acid--CoA ligase 1	FAA1	0		0		0		0		0		0		0		0		0		0		0		0		0		0		0		0		sp|P30624|LCF1_YEAST Long-chain-fatty-acid--CoA ligase 1 OS=Saccharomyces cerevisiae (strain ATCC 204508 / S288c) OX=559292 GN=FAA1 PE=1 SV=1	1	6	6	6	4	3	5	5	3	3
P30665	P30665	2	2	2	DNA replication licensing factor MCM4	MCM4	0		0		0		0		0		0		0		0		0		0		0		0		0		0		0		0		sp|P30665|MCM4_YEAST DNA replication licensing factor MCM4 OS=Saccharomyces cerevisiae (strain ATCC 204508 / S288c) OX=559292 GN=MCM4 PE=1 SV=2	1	2	2	2	0	0	0	1	0	0
P30902	P30902	1	1	1	ATP synthase subunit d, mitochondrial	ATP7	0		0		0		0		0		0		0		0		0		0		0		0		0		0		0		0		sp|P30902|ATP7_YEAST ATP synthase subunit d, mitochondrial OS=Saccharomyces cerevisiae (strain ATCC 204508 / S288c) OX=559292 GN=ATP7 PE=1 SV=2	1	1	1	1	1	1	1	1	1	1
P31109	P31109	1	1	1	Synaptobrevin homolog 1	SNC1	0		0		0		0		0		0		0		0		0		0		0		0		0		0		0		0		sp|P31109|SNC1_YEAST Synaptobrevin homolog 1 OS=Saccharomyces cerevisiae (strain ATCC 204508 / S288c) OX=559292 GN=SNC1 PE=1 SV=1	1	1	1	1	1	1	1	1	1	0
P31116	P31116	2	2	2	Homoserine dehydrogenase	HOM6	0		0		0		0		0		0		0		0		0		0		0		0		0		0		0		0		sp|P31116|DHOM_YEAST Homoserine dehydrogenase OS=Saccharomyces cerevisiae (strain ATCC 204508 / S288c) OX=559292 GN=HOM6 PE=1 SV=1	1	2	2	2	2	1	2	2	2	1
P31373	P31373	4	4	4	Cystathionine gamma-lyase	CYS3	0		0		0		0		0		0		0		0		0		0		0		0		0		0		0		0		sp|P31373|CYS3_YEAST Cystathionine gamma-lyase OS=Saccharomyces cerevisiae (strain ATCC 204508 / S288c) OX=559292 GN=CYS3 PE=1 SV=2	1	4	4	4	1	1	2	3	2	2
P31374	P31374	11	11	10	Serine/threonine-protein kinase PSK1	PSK1	0		0		0		0		0		0		0		0		0		0		0		0		0		0		0		0		sp|P31374|PSK1_YEAST Serine/threonine-protein kinase PSK1 OS=Saccharomyces cerevisiae (strain ATCC 204508 / S288c) OX=559292 GN=PSK1 PE=1 SV=2	1	11	11	10	8	2	6	8	5	6
P31382;P47190	P31382	8;3	8;3	8;3	Dolichyl-phosphate-mannose--protein mannosyltransferase 2	PMT2	0		0		0		0		0		0		0		0		0		0		0		0		0		0		0		0		sp|P31382|PMT2_YEAST Dolichyl-phosphate-mannose--protein mannosyltransferase 2 OS=Saccharomyces cerevisiae (strain ATCC 204508 / S288c) OX=559292 GN=PMT2 PE=1 SV=2	2	8	8	8	6	4	4	8	5	5
P31539	P31539	4	4	4	Heat shock protein 104	HSP104	0		0		0		0		0		0		0		0		0		0		0		0		0		0		0		0		sp|P31539|HS104_YEAST Heat shock protein 104 OS=Saccharomyces cerevisiae (strain ATCC 204508 / S288c) OX=559292 GN=HSP104 PE=1 SV=2	1	4	4	4	0	1	0	1	0	2
P31688	P31688	2	2	2	Trehalose-phosphatase	TPS2	0		0		0		0		0		0		0		0		0		0		0		0		0		0		0		0		sp|P31688|TPS2_YEAST Trehalose-phosphatase OS=Saccharomyces cerevisiae (strain ATCC 204508 / S288c) OX=559292 GN=TPS2 PE=1 SV=3	1	2	2	2	1	0	1	0	0	0
P32074	P32074	5	5	5	Coatomer subunit gamma	SEC21	0		0		0		0		0		0		0		0		0		0		0		0		0		0		0		0		sp|P32074|COPG_YEAST Coatomer subunit gamma OS=Saccharomyces cerevisiae (strain ATCC 204508 / S288c) OX=559292 GN=SEC21 PE=1 SV=2	1	5	5	5	5	3	1	5	3	3
P32178	P32178	5	5	5	Chorismate mutase	ARO7	0		0		0		0		0		0		0		0		0		0		0		0		0		0		0		0		sp|P32178|CHMU_YEAST Chorismate mutase OS=Saccharomyces cerevisiae (strain ATCC 204508 / S288c) OX=559292 GN=ARO7 PE=1 SV=1	1	5	5	5	3	3	3	4	3	2
P32263	P32263	2	2	2	Pyrroline-5-carboxylate reductase	PRO3	0		0		0		0		0		0		0		0		0		0		0		0		0		0		0		0		sp|P32263|P5CR_YEAST Pyrroline-5-carboxylate reductase OS=Saccharomyces cerevisiae (strain ATCC 204508 / S288c) OX=559292 GN=PRO3 PE=1 SV=1	1	2	2	2	1	1	2	2	2	2
P32324	P32324	23	23	23	Elongation factor 2	EFT1	0		0		0		0		0		0		0		0		0		0		0		0		0		0		0		0		sp|P32324|EF2_YEAST Elongation factor 2 OS=Saccharomyces cerevisiae (strain ATCC 204508 / S288c) OX=559292 GN=EFT2 PE=1 SV=1	1	23	23	23	18	15	17	20	18	16
P32340	P32340	2	2	2	Rotenone-insensitive NADH-ubiquinone oxidoreductase, mitochondrial	NDI1	0		0		0		0		0		0		0		0		0		0		0		0		0		0		0		0		sp|P32340|NDI1_YEAST Rotenone-insensitive NADH-ubiquinone oxidoreductase, mitochondrial OS=Saccharomyces cerevisiae (strain ATCC 204508 / S288c) OX=559292 GN=NDI1 PE=1 SV=1	1	2	2	2	2	2	2	2	2	2
P32352	P32352	2	2	2	C-8 sterol isomerase	ERG2	0		0		0		0		0		0		0		0		0		0		0		0		0		0		0		0		sp|P32352|ERG2_YEAST C-8 sterol isomerase OS=Saccharomyces cerevisiae (strain ATCC 204508 / S288c) OX=559292 GN=ERG2 PE=1 SV=1	1	2	2	2	2	2	2	2	2	2
P32353	P32353	2	2	2	C-5 sterol desaturase	ERG3	0		0		0		0		0		0		0		0		0		0		0		0		0		0		0		0		sp|P32353|ERG3_YEAST Delta(7)-sterol 5(6)-desaturase OS=Saccharomyces cerevisiae (strain ATCC 204508 / S288c) OX=559292 GN=ERG3 PE=1 SV=1	1	2	2	2	2	1	1	2	1	1
P32366	P32366	3	3	3	V-type proton ATPase subunit d	VMA6	0		0		0		0		0		0		0		0		0		0		0		0		0		0		0		0		sp|P32366|VA0D_YEAST V-type proton ATPase subunit d OS=Saccharomyces cerevisiae (strain ATCC 204508 / S288c) OX=559292 GN=VMA6 PE=1 SV=2	1	3	3	3	3	3	3	2	3	2
P32368	P32368	7	7	7	Phosphoinositide phosphatase SAC1	SAC1	0		0		0		0		0		0		0		0		0		0		0		0		0		0		0		0		sp|P32368|SAC1_YEAST Phosphatidylinositol-3-phosphatase SAC1 OS=Saccharomyces cerevisiae (strain ATCC 204508 / S288c) OX=559292 GN=SAC1 PE=1 SV=1	1	7	7	7	5	5	5	6	5	5
P32377	P32377	1	1	1	Diphosphomevalonate decarboxylase	MVD1	0		0		0		0		0		0		0		0		0		0		0		0		0		0		0		0		sp|P32377|MVD1_YEAST Diphosphomevalonate decarboxylase OS=Saccharomyces cerevisiae (strain ATCC 204508 / S288c) OX=559292 GN=MVD1 PE=1 SV=2	1	1	1	1	1	1	0	1	1	0
P32379	P32379	1	1	1	Proteasome subunit alpha type-5	PUP2	0		0		0		0		0		0		0		0		0		0		0		0		0		0		0		0		sp|P32379|PSA5_YEAST Proteasome subunit alpha type-5 OS=Saccharomyces cerevisiae (strain ATCC 204508 / S288c) OX=559292 GN=PUP2 PE=1 SV=2	1	1	1	1	0	1	1	1	0	1
P32380	P32380	1	1	1	Spindle pole body component 110	SPC110	0		0		0		0		0		0		0		0		0		0		0		0		0		0		0		0		sp|P32380|SP110_YEAST Spindle pole body component 110 OS=Saccharomyces cerevisiae (strain ATCC 204508 / S288c) OX=559292 GN=SPC110 PE=1 SV=1	1	1	1	1	1	1	1	1	1	1
P32381	P32381	3	3	3	Actin-related protein 2	ARP2	0		0		0		0		0		0		0		0		0		0		0		0		0		0		0		0		sp|P32381|ARP2_YEAST Actin-related protein 2 OS=Saccharomyces cerevisiae (strain ATCC 204508 / S288c) OX=559292 GN=ARP2 PE=1 SV=1	1	3	3	3	1	1	1	1	2	2
P32386	P32386	3	3	3	ATP-dependent bile acid permease	YBT1	0		0		0		0		0		0		0		0		0		0		0		0		0		0		0		0		sp|P32386|YBT1_YEAST ATP-dependent bile acid permease OS=Saccharomyces cerevisiae (strain ATCC 204508 / S288c) OX=559292 GN=YBT1 PE=1 SV=2	1	3	3	3	1	0	0	2	0	0
P32445	P32445	1	1	1	Single-stranded DNA-binding protein RIM1, mitochondrial	RIM1	0		0		0		0		0		0		0		0		0		0		0		0		0		0		0		0		sp|P32445|RIM1_YEAST Single-stranded DNA-binding protein RIM1, mitochondrial OS=Saccharomyces cerevisiae (strain ATCC 204508 / S288c) OX=559292 GN=RIM1 PE=1 SV=1	1	1	1	1	0	1	0	0	1	0
P32457	P32457	2	2	2	Cell division control protein 3	CDC3	0		0		0		0		0		0		0		0		0		0		0		0		0		0		0		0		sp|P32457|CDC3_YEAST Cell division control protein 3 OS=Saccharomyces cerevisiae (strain ATCC 204508 / S288c) OX=559292 GN=CDC3 PE=1 SV=3	1	2	2	2	1	0	1	1	1	0
P32466	P32466	3	3	3	Low-affinity glucose transporter HXT3	HXT3	0		0		0		0		0		0		0		0		0		0		0		0		0		0		0		0		sp|P32466|HXT3_YEAST Low-affinity glucose transporter HXT3 OS=Saccharomyces cerevisiae (strain ATCC 204508 / S288c) OX=559292 GN=HXT3 PE=1 SV=1	1	3	3	3	3	3	3	3	3	2
P32468	P32468	5	5	5	Cell division control protein 12	CDC12	0		0		0		0		0		0		0		0		0		0		0		0		0		0		0		0		sp|P32468|CDC12_YEAST Cell division control protein 12 OS=Saccharomyces cerevisiae (strain ATCC 204508 / S288c) OX=559292 GN=CDC12 PE=1 SV=1	1	5	5	5	5	3	4	5	5	4
P32471	P32471	6	6	6	Elongation factor 1-beta	EFB1	0		0		0		0		0		0		0		0		0		0		0		0		0		0		0		0		sp|P32471|EF1B_YEAST Elongation factor 1-beta OS=Saccharomyces cerevisiae (strain ATCC 204508 / S288c) OX=559292 GN=EFB1 PE=1 SV=4	1	6	6	6	3	5	2	5	3	4
P32473	P32473	4	4	4	Pyruvate dehydrogenase E1 component subunit beta, mitochondrial	PDB1	0		0		0		0		0		0		0		0		0		0		0		0		0		0		0		0		sp|P32473|ODPB_YEAST Pyruvate dehydrogenase E1 component subunit beta, mitochondrial OS=Saccharomyces cerevisiae (strain ATCC 204508 / S288c) OX=559292 GN=PDB1 PE=1 SV=2	1	4	4	4	2	3	3	3	2	3
P32476	P32476	6	6	6	Squalene monooxygenase	ERG1	0		0		0		0		0		0		0		0		0		0		0		0		0		0		0		0		sp|P32476|ERG1_YEAST Squalene monooxygenase OS=Saccharomyces cerevisiae (strain ATCC 204508 / S288c) OX=559292 GN=ERG1 PE=1 SV=2	1	6	6	6	6	4	4	6	5	4
P32479	P32479	1	1	1	Protein HIR1	HIR1	0		0		0		0		0		0		0		0		0		0		0		0		0		0		0		0		sp|P32479|HIR1_YEAST Protein HIR1 OS=Saccharomyces cerevisiae (strain ATCC 204508 / S288c) OX=559292 GN=HIR1 PE=1 SV=3	1	1	1	1	1	1	1	1	0	1
P32481	P32481	3	3	3	Eukaryotic translation initiation factor 2 subunit gamma	GCD11	0		0		0		0		0		0		0		0		0		0		0		0		0		0		0		0		sp|P32481|IF2G_YEAST Eukaryotic translation initiation factor 2 subunit gamma OS=Saccharomyces cerevisiae (strain ATCC 204508 / S288c) OX=559292 GN=GCD11 PE=1 SV=1	1	3	3	3	2	2	2	3	2	2
P32486	P32486	3	3	3	Beta-glucan synthesis-associated protein KRE6	KRE6	0		0		0		0		0		0		0		0		0		0		0		0		0		0		0		0		sp|P32486|KRE6_YEAST Beta-glucan synthesis-associated protein KRE6 OS=Saccharomyces cerevisiae (strain ATCC 204508 / S288c) OX=559292 GN=KRE6 PE=1 SV=2	1	3	3	3	1	1	1	1	1	1
P32496	P32496	4	4	4	26S proteasome regulatory subunit RPN12	RPN12	0		0		0		0		0		0		0		0		0		0		0		0		0		0		0		0		sp|P32496|RPN12_YEAST 26S proteasome regulatory subunit RPN12 OS=Saccharomyces cerevisiae (strain ATCC 204508 / S288c) OX=559292 GN=RPN12 PE=1 SV=3	1	4	4	4	3	1	3	3	2	3
P32497	P32497	4	4	4	Eukaryotic translation initiation factor 3 subunit C	NIP1	0		0		0		0		0		0		0		0		0		0		0		0		0		0		0		0		sp|P32497|EIF3C_YEAST Eukaryotic translation initiation factor 3 subunit C OS=Saccharomyces cerevisiae (strain ATCC 204508 / S288c) OX=559292 GN=NIP1 PE=1 SV=2	1	4	4	4	3	3	2	3	4	3
P32499	P32499	2	2	2	Nucleoporin NUP2	NUP2	0		0		0		0		0		0		0		0		0		0		0		0		0		0		0		0		sp|P32499|NUP2_YEAST Nucleoporin NUP2 OS=Saccharomyces cerevisiae (strain ATCC 204508 / S288c) OX=559292 GN=NUP2 PE=1 SV=2	1	2	2	2	2	1	1	2	1	0
P32501	P32501	2	2	2	Translation initiation factor eIF-2B subunit epsilon	GCD6	0		0		0		0		0		0		0		0		0		0		0		0		0		0		0		0		sp|P32501|EI2BE_YEAST Translation initiation factor eIF-2B subunit epsilon OS=Saccharomyces cerevisiae (strain ATCC 204508 / S288c) OX=559292 GN=GCD6 PE=1 SV=1	1	2	2	2	1	0	0	1	1	1
P32521	P32521	2	2	2	Actin cytoskeleton-regulatory complex protein PAN1	PAN1	0		0		0		0		0		0		0		0		0		0		0		0		0		0		0		0		sp|P32521|PAN1_YEAST Actin cytoskeleton-regulatory complex protein PAN1 OS=Saccharomyces cerevisiae (strain ATCC 204508 / S288c) OX=559292 GN=PAN1 PE=1 SV=2	1	2	2	2	1	1	1	1	2	1
P32525	P32525	1	1	1	Protein ECM25	ECM25	0		0		0		0		0		0		0		0		0		0		0		0		0		0		0		0		sp|P32525|ECM25_YEAST Protein ECM25 OS=Saccharomyces cerevisiae (strain ATCC 204508 / S288c) OX=559292 GN=ECM25 PE=1 SV=2	1	1	1	1	1	1	1	1	1	1
P32527	P32527	2	2	2	Zuotin	ZUO1	0		0		0		0		0		0		0		0		0		0		0		0		0		0		0		0		sp|P32527|ZUO1_YEAST Zuotin OS=Saccharomyces cerevisiae (strain ATCC 204508 / S288c) OX=559292 GN=ZUO1 PE=1 SV=1	1	2	2	2	1	1	1	1	1	2
P32563	P32563	5	5	5	V-type proton ATPase subunit a, vacuolar isoform	VPH1	0		0		0		0		0		0		0		0		0		0		0		0		0		0		0		0		sp|P32563|VPH1_YEAST V-type proton ATPase subunit a, vacuolar isoform OS=Saccharomyces cerevisiae (strain ATCC 204508 / S288c) OX=559292 GN=VPH1 PE=1 SV=3	1	5	5	5	3	2	2	5	3	3
P32565	P32565	20	20	20	26S proteasome regulatory subunit RPN2	RPN2	0		0		0		0		0		0		0		0		0		0		0		0		0		0		0		0		sp|P32565|RPN2_YEAST 26S proteasome regulatory subunit RPN2 OS=Saccharomyces cerevisiae (strain ATCC 204508 / S288c) OX=559292 GN=RPN2 PE=1 SV=4	1	20	20	20	16	14	17	17	15	15
P32568;Q02785;P51533	P32568	3;1;1	3;1;1	3;1;1	Protein SNQ2	SNQ2	0		0		0		0		0		0		0		0		0		0		0		0		0		0		0		0		sp|P32568|SNQ2_YEAST Protein SNQ2 OS=Saccharomyces cerevisiae (strain ATCC 204508 / S288c) OX=559292 GN=SNQ2 PE=1 SV=2	3	3	3	3	2	3	3	2	3	2
P32573	P32573	1	1	1	Peroxisomal 2,4-dienoyl-CoA reductase SPS19	SPS19	0		0		0		0		0		0		0		0		0		0		0		0		0		0		0		0		sp|P32573|SPS19_YEAST Peroxisomal 2,4-dienoyl-CoA reductase SPS19 [(3E)-enoyl-CoA-producing] OS=Saccharomyces cerevisiae (strain ATCC 204508 / S288c) OX=559292 GN=SPS19 PE=1 SV=4	1	1	1	1	1	1	1	1	1	1
P32582	P32582	7	7	7	Cystathionine beta-synthase	CYS4	0		0		0		0		0		0		0		0		0		0		0		0		0		0		0		0		sp|P32582|CBS_YEAST Cystathionine beta-synthase OS=Saccharomyces cerevisiae (strain ATCC 204508 / S288c) OX=559292 GN=CYS4 PE=1 SV=1	1	7	7	7	4	3	2	5	5	4
P32583	P32583	2	2	2	Suppressor protein SRP40	SRP40	0		0		0		0		0		0		0		0		0		0		0		0		0		0		0		0		sp|P32583|SRP40_YEAST Suppressor protein SRP40 OS=Saccharomyces cerevisiae (strain ATCC 204508 / S288c) OX=559292 GN=SRP40 PE=1 SV=2	1	2	2	2	2	0	2	2	1	2
P32589	P32589	48	48	42	Heat shock protein homolog SSE1	SSE1	0		0		0		0		0		0		0		0		0		0		0		0		0		0		0		0		sp|P32589|HSP7F_YEAST Heat shock protein homolog SSE1 OS=Saccharomyces cerevisiae (strain ATCC 204508 / S288c) OX=559292 GN=SSE1 PE=1 SV=4	1	48	48	42	34	34	34	35	36	36
P32590	P32590	27	21	21	Heat shock protein homolog SSE2	SSE2	0		0		0		0		0		0		0		0		0		0		0		0		0		0		0		0		sp|P32590|HSP79_YEAST Heat shock protein homolog SSE2 OS=Saccharomyces cerevisiae (strain ATCC 204508 / S288c) OX=559292 GN=SSE2 PE=1 SV=3	1	27	21	21	24	22	24	21	19	22
P32598	P32598	2	2	2	Serine/threonine-protein phosphatase PP1-2	GLC7	0		0		0		0		0		0		0		0		0		0		0		0		0		0		0		0		sp|P32598|PP12_YEAST Serine/threonine-protein phosphatase PP1-2 OS=Saccharomyces cerevisiae (strain ATCC 204508 / S288c) OX=559292 GN=GLC7 PE=1 SV=1	1	2	2	2	2	1	1	2	2	2
P32599	P32599	2	2	2	Fimbrin	SAC6	0		0		0		0		0		0		0		0		0		0		0		0		0		0		0		0		sp|P32599|FIMB_YEAST Fimbrin OS=Saccharomyces cerevisiae (strain ATCC 204508 / S288c) OX=559292 GN=SAC6 PE=1 SV=1	1	2	2	2	1	1	2	2	0	2
P32600	P32600	1	1	1	Serine/threonine-protein kinase TOR2	TOR2	0		0		0		0		0		0		0		0		0		0		0		0		0		0		0		0		sp|P32600|TOR2_YEAST Serine/threonine-protein kinase TOR2 OS=Saccharomyces cerevisiae (strain ATCC 204508 / S288c) OX=559292 GN=TOR2 PE=1 SV=3	1	1	1	1	0	0	0	0	0	1
P32610	P32610	3	3	3	V-type proton ATPase subunit D	VMA8	0		0		0		0		0		0		0		0		0		0		0		0		0		0		0		0		sp|P32610|VATD_YEAST V-type proton ATPase subunit D OS=Saccharomyces cerevisiae (strain ATCC 204508 / S288c) OX=559292 GN=VMA8 PE=1 SV=1	1	3	3	3	2	1	2	3	2	1
P32621	P32621	1	1	1	Guanosine-diphosphatase	GDA1	0		0		0		0		0		0		0		0		0		0		0		0		0		0		0		0		sp|P32621|GDA1_YEAST Guanosine-diphosphatase OS=Saccharomyces cerevisiae (strain ATCC 204508 / S288c) OX=559292 GN=GDA1 PE=1 SV=1	1	1	1	1	0	0	0	1	1	1
P32628	P32628	1	1	1	UV excision repair protein RAD23	RAD23	0		0		0		0		0		0		0		0		0		0		0		0		0		0		0		0		sp|P32628|RAD23_YEAST UV excision repair protein RAD23 OS=Saccharomyces cerevisiae (strain ATCC 204508 / S288c) OX=559292 GN=RAD23 PE=1 SV=1	1	1	1	1	0	0	0	0	0	0
P32774	P32774	1	1	1	Transcription initiation factor IIA subunit 2	TOA2	0		0		0		0		0		0		0		0		0		0		0		0		0		0		0		0		sp|P32774|T2AG_YEAST Transcription initiation factor IIA subunit 2 OS=Saccharomyces cerevisiae (strain ATCC 204508 / S288c) OX=559292 GN=TOA2 PE=1 SV=1	1	1	1	1	1	1	0	1	0	0
P32784	P32784	1	1	1	Glycerol-3-phosphate O-acyltransferase 1	SCT1	0		0		0		0		0		0		0		0		0		0		0		0		0		0		0		0		sp|P32784|GPT1_YEAST Glycerol-3-phosphate O-acyltransferase 1 OS=Saccharomyces cerevisiae (strain ATCC 204508 / S288c) OX=559292 GN=SCT1 PE=1 SV=3	1	1	1	1	0	0	0	0	0	0
P32790	P32790	1	1	1	Actin cytoskeleton-regulatory complex protein SLA1	SLA1	0		0		0		0		0		0		0		0		0		0		0		0		0		0		0		0		sp|P32790|SLA1_YEAST Actin cytoskeleton-regulatory complex protein SLA1 OS=Saccharomyces cerevisiae (strain ATCC 204508 / S288c) OX=559292 GN=SLA1 PE=1 SV=1	1	1	1	1	0	0	1	1	1	1
P32795	P32795	1	1	1	Mitochondrial inner membrane i-AAA protease supercomplex subunit YME1	YME1	0		0		0		0		0		0		0		0		0		0		0		0		0		0		0		0		sp|P32795|YME1_YEAST Mitochondrial inner membrane i-AAA protease supercomplex subunit YME1 OS=Saccharomyces cerevisiae (strain ATCC 204508 / S288c) OX=559292 GN=YME1 PE=1 SV=1	1	1	1	1	0	0	0	1	0	0
P32798	P32798	2	2	2	Cobalt uptake protein COT1	COT1	0		0		0		0		0		0		0		0		0		0		0		0		0		0		0		0		sp|P32798|COT1_YEAST Cobalt uptake protein COT1 OS=Saccharomyces cerevisiae (strain ATCC 204508 / S288c) OX=559292 GN=COT1 PE=1 SV=2	1	2	2	2	2	1	1	2	1	1
P32803	P32803	1	1	1	Endosomal protein P24B	EMP24	0		0		0		0		0		0		0		0		0		0		0		0		0		0		0		0		sp|P32803|EMP24_YEAST Endosomal protein P24B OS=Saccharomyces cerevisiae (strain ATCC 204508 / S288c) OX=559292 GN=EMP24 PE=1 SV=1	1	1	1	1	1	1	1	1	1	1
P32855	P32855	1	1	1	Exocyst complex component SEC8	SEC8	0		0		0		0		0		0		0		0		0		0		0		0		0		0		0		0		sp|P32855|SEC8_YEAST Exocyst complex component SEC8 OS=Saccharomyces cerevisiae (strain ATCC 204508 / S288c) OX=559292 GN=SEC8 PE=1 SV=1	1	1	1	1	0	0	0	0	0	0
P32861	P32861	17	17	17	UTP--glucose-1-phosphate uridylyltransferase	UGP1	0		0		0		0		0		0		0		0		0		0		0		0		0		0		0		0		sp|P32861|UGPA1_YEAST UTP--glucose-1-phosphate uridylyltransferase OS=Saccharomyces cerevisiae (strain ATCC 204508 / S288c) OX=559292 GN=UGP1 PE=1 SV=1	1	17	17	17	17	16	17	17	17	16
P32867	P32867	3	2	2	Protein SSO1	SSO1	0		0		0		0		0		0		0		0		0		0		0		0		0		0		0		0		sp|P32867|SSO1_YEAST Protein SSO1 OS=Saccharomyces cerevisiae (strain ATCC 204508 / S288c) OX=559292 GN=SSO1 PE=1 SV=2	1	3	2	2	2	3	2	3	2	2
P32891	P32891	2	2	2	D-lactate dehydrogenase [cytochrome] 1, mitochondrial	DLD1	0		0		0		0		0		0		0		0		0		0		0		0		0		0		0		0		sp|P32891|DLD1_YEAST D-lactate dehydrogenase [cytochrome] 1, mitochondrial OS=Saccharomyces cerevisiae (strain ATCC 204508 / S288c) OX=559292 GN=DLD1 PE=1 SV=2	1	2	2	2	0	1	1	2	2	2
P32892	P32892	4	4	4	ATP-dependent RNA helicase DRS1	DRS1	0		0		0		0		0		0		0		0		0		0		0		0		0		0		0		0		sp|P32892|DRS1_YEAST ATP-dependent RNA helicase DRS1 OS=Saccharomyces cerevisiae (strain ATCC 204508 / S288c) OX=559292 GN=DRS1 PE=1 SV=2	1	4	4	4	2	1	2	3	3	3
P32897	P32897	3	3	3	Mitochondrial import inner membrane translocase subunit TIM23	TIM23	0		0		0		0		0		0		0		0		0		0		0		0		0		0		0		0		sp|P32897|TIM23_YEAST Mitochondrial import inner membrane translocase subunit TIM23 OS=Saccharomyces cerevisiae (strain ATCC 204508 / S288c) OX=559292 GN=TIM23 PE=1 SV=1	1	3	3	3	2	2	1	0	2	1
P32901	P32901	2	2	2	Peptide transporter PTR2	PTR2	0		0		0		0		0		0		0		0		0		0		0		0		0		0		0		0		sp|P32901|PTR2_YEAST Peptide transporter PTR2 OS=Saccharomyces cerevisiae (strain ATCC 204508 / S288c) OX=559292 GN=PTR2 PE=1 SV=2	1	2	2	2	2	1	1	1	0	2
P32902	P32902	2	2	2	37S ribosomal protein MRP4, mitochondrial	MRP4	0		0		0		0		0		0		0		0		0		0		0		0		0		0		0		0		sp|P32902|RT04_YEAST 37S ribosomal protein MRP4, mitochondrial OS=Saccharomyces cerevisiae (strain ATCC 204508 / S288c) OX=559292 GN=MRP4 PE=1 SV=1	1	2	2	2	0	0	1	1	0	1
P32915	P32915	3	3	3	Protein transport protein SEC61	SEC61	0		0		0		0		0		0		0		0		0		0		0		0		0		0		0		0		sp|P32915|SC61A_YEAST Protein transport protein SEC61 OS=Saccharomyces cerevisiae (strain ATCC 204508 / S288c) OX=559292 GN=SEC61 PE=1 SV=1	1	3	3	3	3	2	3	3	3	3
P32916	P32916	2	2	2	Signal recognition particle receptor subunit alpha homolog	SRP101	0		0		0		0		0		0		0		0		0		0		0		0		0		0		0		0		sp|P32916|SRPR_YEAST Signal recognition particle receptor subunit alpha homolog OS=Saccharomyces cerevisiae (strain ATCC 204508 / S288c) OX=559292 GN=SRP101 PE=1 SV=2	1	2	2	2	0	0	0	2	1	2
P32939	P32939	4	4	4	GTP-binding protein YPT7	YPT7	0		0		0		0		0		0		0		0		0		0		0		0		0		0		0		0		sp|P32939|YPT7_YEAST Ypt/Rab-type GTPase YPT7 OS=Saccharomyces cerevisiae (strain ATCC 204508 / S288c) OX=559292 GN=YPT7 PE=1 SV=1	1	4	4	4	2	2	1	3	3	2
P33201	P33201	4	4	4	Ribosome assembly factor MRT4	MRT4	0		0		0		0		0		0		0		0		0		0		0		0		0		0		0		0		sp|P33201|MRT4_YEAST Ribosome assembly factor MRT4 OS=Saccharomyces cerevisiae (strain ATCC 204508 / S288c) OX=559292 GN=MRT4 PE=1 SV=1	1	4	4	4	3	3	3	4	3	3
P33297	P33297	14	14	14	26S protease regulatory subunit 6A	RPT5	0		0		0		0		0		0		0		0		0		0		0		0		0		0		0		0		sp|P33297|PRS6A_YEAST 26S proteasome regulatory subunit 6A OS=Saccharomyces cerevisiae (strain ATCC 204508 / S288c) OX=559292 GN=RPT5 PE=1 SV=3	1	14	14	14	10	9	9	14	11	13
P33298	P33298	10	10	9	26S protease regulatory subunit 6B homolog	RPT3	0		0		0		0		0		0		0		0		0		0		0		0		0		0		0		0		sp|P33298|PRS6B_YEAST 26S proteasome regulatory subunit 6B homolog OS=Saccharomyces cerevisiae (strain ATCC 204508 / S288c) OX=559292 GN=RPT3 PE=1 SV=2	1	10	10	9	7	6	6	6	8	8
P33299	P33299	18	18	18	26S protease regulatory subunit 7 homolog	RPT1	0		0		0		0		0		0		0		0		0		0		0		0		0		0		0		0		sp|P33299|PRS7_YEAST 26S proteasome regulatory subunit 7 homolog OS=Saccharomyces cerevisiae (strain ATCC 204508 / S288c) OX=559292 GN=RPT1 PE=1 SV=1	1	18	18	18	16	16	17	17	17	16
P33302;Q04182	P33302	9;2	9;2	9;2	Pleiotropic ABC efflux transporter of multiple drugs	PDR5	0		0		0		0		0		0		0		0		0		0		0		0		0		0		0		0		sp|P33302|PDR5_YEAST Pleiotropic ABC efflux transporter of multiple drugs OS=Saccharomyces cerevisiae (strain ATCC 204508 / S288c) OX=559292 GN=PDR5 PE=1 SV=1	2	9	9	9	8	8	7	7	4	6
P33322	P33322	3	3	3	H/ACA ribonucleoprotein complex subunit 4	CBF5	0		0		0		0		0		0		0		0		0		0		0		0		0		0		0		0		sp|P33322|CBF5_YEAST H/ACA ribonucleoprotein complex subunit CBF5 OS=Saccharomyces cerevisiae (strain ATCC 204508 / S288c) OX=559292 GN=CBF5 PE=1 SV=1	1	3	3	3	1	1	2	3	2	3
P33328	P33328	3	3	3	Synaptobrevin homolog 2	SNC2	0		0		0		0		0		0		0		0		0		0		0		0		0		0		0		0		sp|P33328|SNC2_YEAST Synaptobrevin homolog 2 OS=Saccharomyces cerevisiae (strain ATCC 204508 / S288c) OX=559292 GN=SNC2 PE=1 SV=2	1	3	3	3	2	2	2	2	2	2
P33333	P33333	4	4	4	Probable 1-acyl-sn-glycerol-3-phosphate acyltransferase	SLC1	0		0		0		0		0		0		0		0		0		0		0		0		0		0		0		0		sp|P33333|PLSC_YEAST 1-acyl-sn-glycerol-3-phosphate acyltransferase OS=Saccharomyces cerevisiae (strain ATCC 204508 / S288c) OX=559292 GN=SLC1 PE=1 SV=1	1	4	4	4	3	2	1	3	1	0
P33413	P33413	2	2	2	Urea active transporter	DUR3	0		0		0		0		0		0		0		0		0		0		0		0		0		0		0		0		sp|P33413|DUR3_YEAST Urea active transporter OS=Saccharomyces cerevisiae (strain ATCC 204508 / S288c) OX=559292 GN=DUR3 PE=1 SV=2	1	2	2	2	0	0	0	0	0	0
P33419	P33419	8	8	8	Spindle pole component 29	SPC29	0		0		0		0		0		0		0		0		0		0		0		0		0		0		0		0		sp|P33419|SPC29_YEAST Spindle pole component 29 OS=Saccharomyces cerevisiae (strain ATCC 204508 / S288c) OX=559292 GN=SPC29 PE=1 SV=1	1	8	8	8	7	5	6	5	4	6
P33441	P33441	5	5	5	THO complex subunit MFT1	MFT1	0		0		0		0		0		0		0		0		0		0		0		0		0		0		0		0		sp|P33441|MFT1_YEAST THO complex subunit MFT1 OS=Saccharomyces cerevisiae (strain ATCC 204508 / S288c) OX=559292 GN=MFT1 PE=1 SV=1	1	5	5	5	0	0	0	1	0	1
P33442	P33442	7	1	1	40S ribosomal protein S1-A	RPS1A	0		0		0		0		0		0		0		0		0		0		0		0		0		0		0		0		sp|P33442|RS3A1_YEAST 40S ribosomal protein S1-A OS=Saccharomyces cerevisiae (strain ATCC 204508 / S288c) OX=559292 GN=RPS1A PE=1 SV=2	1	7	1	1	7	7	7	7	7	7
P33754	P33754	2	2	2	Translocation protein SEC66	SEC66	0		0		0		0		0		0		0		0		0		0		0		0		0		0		0		0		sp|P33754|SEC66_YEAST Translocation protein SEC66 OS=Saccharomyces cerevisiae (strain ATCC 204508 / S288c) OX=559292 GN=SEC66 PE=1 SV=1	1	2	2	2	1	0	0	1	1	1
P33767	P33767	3	3	3	Dolichyl-diphosphooligosaccharide--protein glycosyltransferase subunit WBP1	WBP1	0		0		0		0		0		0		0		0		0		0		0		0		0		0		0		0		sp|P33767|OSTB_YEAST Dolichyl-diphosphooligosaccharide--protein glycosyltransferase subunit WBP1 OS=Saccharomyces cerevisiae (strain ATCC 204508 / S288c) OX=559292 GN=WBP1 PE=1 SV=1	1	3	3	3	2	1	2	2	1	2
P33775	P33775	5	5	5	Dolichyl-phosphate-mannose--protein mannosyltransferase 1	PMT1	0		0		0		0		0		0		0		0		0		0		0		0		0		0		0		0		sp|P33775|PMT1_YEAST Dolichyl-phosphate-mannose--protein mannosyltransferase 1 OS=Saccharomyces cerevisiae (strain ATCC 204508 / S288c) OX=559292 GN=PMT1 PE=1 SV=1	1	5	5	5	5	2	2	3	3	2
P33892	P33892	4	4	4	Translational activator GCN1	GCN1	0		0		0		0		0		0		0		0		0		0		0		0		0		0		0		0		sp|P33892|GCN1_YEAST eIF-2-alpha kinase activator GCN1 OS=Saccharomyces cerevisiae (strain ATCC 204508 / S288c) OX=559292 GN=GCN1 PE=1 SV=1	1	4	4	4	1	0	0	1	1	1
P34077	P34077	4	4	4	Nucleoporin NIC96	NIC96	0		0		0		0		0		0		0		0		0		0		0		0		0		0		0		0		sp|P34077|NIC96_YEAST Nucleoporin NIC96 OS=Saccharomyces cerevisiae (strain ATCC 204508 / S288c) OX=559292 GN=NIC96 PE=1 SV=2	1	4	4	4	0	0	1	4	0	1
P34162	P34162	1	1	1	Mediator of RNA polymerase II transcription subunit 20	SRB2	0		0		0		0		0		0		0		0		0		0		0		0		0		0		0		0		sp|P34162|MED20_YEAST Mediator of RNA polymerase II transcription subunit 20 OS=Saccharomyces cerevisiae (strain ATCC 204508 / S288c) OX=559292 GN=SRB2 PE=1 SV=1	1	1	1	1	1	1	1	1	1	1
P34167	P34167	2	2	2	Eukaryotic translation initiation factor 4B	TIF3	0		0		0		0		0		0		0		0		0		0		0		0		0		0		0		0		sp|P34167|IF4B_YEAST Eukaryotic translation initiation factor 4B OS=Saccharomyces cerevisiae (strain ATCC 204508 / S288c) OX=559292 GN=TIF3 PE=1 SV=1	1	2	2	2	0	1	1	2	2	2
P34216	P34216	11	11	11	EH domain-containing and endocytosis protein 1	EDE1	0		0		0		0		0		0		0		0		0		0		0		0		0		0		0		0		sp|P34216|EDE1_YEAST EH domain-containing and endocytosis protein 1 OS=Saccharomyces cerevisiae (strain ATCC 204508 / S288c) OX=559292 GN=EDE1 PE=1 SV=2	1	11	11	11	10	8	8	9	6	9
P34223	P34223	1	1	1	UBX domain-containing protein 1	SHP1	0		0		0		0		0		0		0		0		0		0		0		0		0		0		0		0		sp|P34223|UBX1_YEAST UBX domain-containing protein 1 OS=Saccharomyces cerevisiae (strain ATCC 204508 / S288c) OX=559292 GN=SHP1 PE=1 SV=1	1	1	1	1	0	0	0	0	0	1
P34227	P34227	5	5	5	Mitochondrial peroxiredoxin PRX1	PRX1	0		0		0		0		0		0		0		0		0		0		0		0		0		0		0		0		sp|P34227|PRX1_YEAST Peroxiredoxin PRX1, mitochondrial OS=Saccharomyces cerevisiae (strain ATCC 204508 / S288c) OX=559292 GN=PRX1 PE=1 SV=1	1	5	5	5	4	4	4	4	4	4
P34243	P34243	1	1	1	DNA polymerase alpha-associated DNA helicase A	HCS1	0		0		0		0		0		0		0		0		0		0		0		0		0		0		0		0		sp|P34243|HCS1_YEAST DNA polymerase alpha-associated DNA helicase A OS=Saccharomyces cerevisiae (strain ATCC 204508 / S288c) OX=559292 GN=HCS1 PE=1 SV=1	1	1	1	1	0	0	0	0	0	1
P34730	P34730	9	2	2	Protein BMH2	BMH2	0		0		0		0		0		0		0		0		0		0		0		0		0		0		0		0		sp|P34730|BMH2_YEAST Protein BMH2 OS=Saccharomyces cerevisiae (strain ATCC 204508 / S288c) OX=559292 GN=BMH2 PE=1 SV=3	1	9	2	2	4	8	6	5	5	4
P34760	P34760	4	4	4	Peroxiredoxin TSA1	TSA1	0		0		0		0		0		0		0		0		0		0		0		0		0		0		0		0		sp|P34760|TSA1_YEAST Peroxiredoxin TSA1 OS=Saccharomyces cerevisiae (strain ATCC 204508 / S288c) OX=559292 GN=TSA1 PE=1 SV=3	1	4	4	4	3	3	2	3	3	2
P35179	P35179	1	1	1	Protein transport protein SSS1	SSS1	0		0		0		0		0		0		0		0		0		0		0		0		0		0		0		0		sp|P35179|SC61G_YEAST Protein transport protein SSS1 OS=Saccharomyces cerevisiae (strain ATCC 204508 / S288c) OX=559292 GN=SSS1 PE=1 SV=2	1	1	1	1	1	0	1	1	0	1
P35180	P35180	3	3	3	Mitochondrial import receptor subunit TOM20	TOM20	0		0		0		0		0		0		0		0		0		0		0		0		0		0		0		0		sp|P35180|TOM20_YEAST Mitochondrial import receptor subunit TOM20 OS=Saccharomyces cerevisiae (strain ATCC 204508 / S288c) OX=559292 GN=TOM20 PE=1 SV=1	1	3	3	3	3	3	2	3	3	3
P35193	P35193	3	3	3	Autophagy-related protein 19	ATG19	0		0		0		0		0		0		0		0		0		0		0		0		0		0		0		0		sp|P35193|ATG19_YEAST Autophagy-related protein 19 OS=Saccharomyces cerevisiae (strain ATCC 204508 / S288c) OX=559292 GN=ATG19 PE=1 SV=1	1	3	3	3	2	0	3	1	0	0
P35194	P35194	1	1	1	U3 small nucleolar RNA-associated protein 20	UTP20	0		0		0		0		0		0		0		0		0		0		0		0		0		0		0		0		sp|P35194|UTP20_YEAST U3 small nucleolar RNA-associated protein 20 OS=Saccharomyces cerevisiae (strain ATCC 204508 / S288c) OX=559292 GN=UTP20 PE=1 SV=3	1	1	1	1	0	0	0	0	0	0
P35197	P35197	6	6	6	ADP-ribosylation factor GTPase-activating protein GCS1	GCS1	0		0		0		0		0		0		0		0		0		0		0		0		0		0		0		0		sp|P35197|GCS1_YEAST ADP-ribosylation factor GTPase-activating protein GCS1 OS=Saccharomyces cerevisiae (strain ATCC 204508 / S288c) OX=559292 GN=GCS1 PE=1 SV=1	1	6	6	6	3	2	5	5	4	6
P35691	P35691	2	2	2	Translationally-controlled tumor protein homolog	TMA19	0		0		0		0		0		0		0		0		0		0		0		0		0		0		0		0		sp|P35691|TCTP_YEAST Translationally-controlled tumor protein homolog OS=Saccharomyces cerevisiae (strain ATCC 204508 / S288c) OX=559292 GN=TMA19 PE=1 SV=1	1	2	2	2	0	1	0	0	0	0
P35723;REV__P43618;CON__Q0VBK2;REV__Q12232	P35723;REV__P43618;CON__Q0VBK2;REV__Q12232	2;1;1;1	1;0;0;0	1;0;0;0	Endoplasmic reticulum transmembrane protein 1	YET1	0		0		0		0		0		0		0		0		0		0		0		0		0		0		0		0		sp|P35723|YET1_YEAST Endoplasmic reticulum transmembrane protein 1 OS=Saccharomyces cerevisiae (strain ATCC 204508 / S288c) OX=559292 GN=YET1 PE=1 SV=2;sp|P43618|CENPT_YEAST Inner kinetochore subunit CNN1 OS=Saccharomyces cerevisiae (strain ATCC 204508 / S	4	2	1	1	1	1	1	2	1	1
P35732	P35732	2	2	2	RNA polymerase II degradation factor 1	DEF1	0		0		0		0		0		0		0		0		0		0		0		0		0		0		0		0		sp|P35732|DEF1_YEAST RNA polymerase II degradation factor 1 OS=Saccharomyces cerevisiae (strain ATCC 204508 / S288c) OX=559292 GN=DEF1 PE=1 SV=1	1	2	2	2	0	1	0	1	1	0
P35844	P35844	4	4	4	Protein KES1	KES1	0		0		0		0		0		0		0		0		0		0		0		0		0		0		0		0		sp|P35844|KES1_YEAST Oxysterol-binding protein homolog 4 OS=Saccharomyces cerevisiae (strain ATCC 204508 / S288c) OX=559292 GN=KES1 PE=1 SV=1	1	4	4	4	1	1	0	2	3	0
P38711;P35997	P38711;P35997	5;5	5;5	5;5	40S ribosomal protein S27-B;40S ribosomal protein S27-A	RPS27B;RPS27A	0		0		0		0		0		0		0		0		0		0		0		0		0		0		0		0		sp|P38711|RS27B_YEAST 40S ribosomal protein S27-B OS=Saccharomyces cerevisiae (strain ATCC 204508 / S288c) OX=559292 GN=RPS27B PE=1 SV=1;sp|P35997|RS27A_YEAST 40S ribosomal protein S27-A OS=Saccharomyces cerevisiae (strain ATCC 204508 / S288c) OX=559292 GN	2	5	5	5	4	4	4	4	2	4
P36000	P36000	2	2	2	AP-1 complex subunit beta-1	APL2	0		0		0		0		0		0		0		0		0		0		0		0		0		0		0		0		sp|P36000|AP1B1_YEAST AP-1 complex subunit beta-1 OS=Saccharomyces cerevisiae (strain ATCC 204508 / S288c) OX=559292 GN=APL2 PE=1 SV=1	1	2	2	2	1	0	1	1	0	2
P36007	P36007	1	1	1	Threo-3-hydroxyaspartate ammonia-lyase	SRY1	0		0		0		0		0		0		0		0		0		0		0		0		0		0		0		0		sp|P36007|LTHAD_YEAST L-threo-3-hydroxyaspartate ammonia-lyase OS=Saccharomyces cerevisiae (strain ATCC 204508 / S288c) OX=559292 GN=SRY1 PE=1 SV=1	1	1	1	1	0	0	0	0	0	0
P36008	P36008	6	6	5	Elongation factor 1-gamma 2	TEF4	0		0		0		0		0		0		0		0		0		0		0		0		0		0		0		0		sp|P36008|EF1G2_YEAST Elongation factor 1-gamma 2 OS=Saccharomyces cerevisiae (strain ATCC 204508 / S288c) OX=559292 GN=TEF4 PE=1 SV=1	1	6	6	5	4	2	5	6	3	6
P36013	P36013	2	2	2	NAD-dependent malic enzyme, mitochondrial	MAE1	0		0		0		0		0		0		0		0		0		0		0		0		0		0		0		0		sp|P36013|MAOM_YEAST NAD-dependent malic enzyme, mitochondrial OS=Saccharomyces cerevisiae (strain ATCC 204508 / S288c) OX=559292 GN=MAE1 PE=1 SV=1	1	2	2	2	0	0	1	1	1	1
P36016	P36016	2	2	2	Heat shock protein 70 homolog LHS1	LHS1	0		0		0		0		0		0		0		0		0		0		0		0		0		0		0		0		sp|P36016|LHS1_YEAST Heat shock protein 70 homolog LHS1 OS=Saccharomyces cerevisiae (strain ATCC 204508 / S288c) OX=559292 GN=LHS1 PE=1 SV=1	1	2	2	2	0	0	1	1	0	1
P36018;P36017;P36019	P36018;P36017;P36019	2;1;1	2;1;1	2;1;1	GTP-binding protein YPT52;Vacuolar protein sorting-associated protein 21;GTP-binding protein YPT53	YPT52;VPS21;YPT53	0		0		0		0		0		0		0		0		0		0		0		0		0		0		0		0		sp|P36018|YPT52_YEAST GTP-binding protein YPT52 OS=Saccharomyces cerevisiae (strain ATCC 204508 / S288c) OX=559292 GN=YPT52 PE=1 SV=1;sp|P36017|VPS21_YEAST Vacuolar protein sorting-associated protein 21 OS=Saccharomyces cerevisiae (strain ATCC 204508 / S28	3	2	2	2	2	1	1	2	2	0
P36041	P36041	2	2	2	Protein EAP1	EAP1	0		0		0		0		0		0		0		0		0		0		0		0		0		0		0		0		sp|P36041|EAP1_YEAST Protein EAP1 OS=Saccharomyces cerevisiae (strain ATCC 204508 / S288c) OX=559292 GN=EAP1 PE=1 SV=1	1	2	2	2	0	0	0	0	1	1
P36049	P36049	5	5	5	rRNA-processing protein EBP2	EBP2	0		0		0		0		0		0		0		0		0		0		0		0		0		0		0		0		sp|P36049|EBP2_YEAST rRNA-processing protein EBP2 OS=Saccharomyces cerevisiae (strain ATCC 204508 / S288c) OX=559292 GN=EBP2 PE=1 SV=1	1	5	5	5	3	1	3	5	3	5
P36060	P36060	3	3	3	NADH-cytochrome b5 reductase 2;NADH-cytochrome b5 reductase p34 form;NADH-cytochrome b5 reductase p32 form	MCR1	0		0		0		0		0		0		0		0		0		0		0		0		0		0		0		0		sp|P36060|MCR1_YEAST NADH-cytochrome b5 reductase 2 OS=Saccharomyces cerevisiae (strain ATCC 204508 / S288c) OX=559292 GN=MCR1 PE=1 SV=1	1	3	3	3	2	2	2	2	1	1
P36070	P36070	1	1	1	RNA polymerase I-specific transcription initiation factor RRN3	RRN3	0		0		0		0		0		0		0		0		0		0		0		0		0		0		0		0		sp|P36070|RRN3_YEAST RNA polymerase I-specific transcription initiation factor RRN3 OS=Saccharomyces cerevisiae (strain ATCC 204508 / S288c) OX=559292 GN=RRN3 PE=1 SV=1	1	1	1	1	1	1	1	1	1	1
P36095	P36095	10	10	10	Vacuolar protein-sorting-associated protein 24	VPS24	0		0		0		0		0		0		0		0		0		0		0		0		0		0		0		0		sp|P36095|VPS24_YEAST Vacuolar protein-sorting-associated protein 24 OS=Saccharomyces cerevisiae (strain ATCC 204508 / S288c) OX=559292 GN=VPS24 PE=1 SV=1	1	10	10	10	9	10	10	10	10	10
P36097	P36097	1	1	1	TEL2-interacting protein 1	TTI1	0		0		0		0		0		0		0		0		0		0		0		0		0		0		0		0		sp|P36097|TTI1_YEAST TEL2-interacting protein 1 OS=Saccharomyces cerevisiae (strain ATCC 204508 / S288c) OX=559292 GN=TTI1 PE=1 SV=1	1	1	1	1	0	0	0	0	0	0
P38754;P36105	P38754;P36105	3;3	3;3	3;3	60S ribosomal protein L14-B;60S ribosomal protein L14-A	RPL14B;RPL14A	0		0		0		0		0		0		0		0		0		0		0		0		0		0		0		0		sp|P38754|RL14B_YEAST 60S ribosomal protein L14-B OS=Saccharomyces cerevisiae (strain ATCC 204508 / S288c) OX=559292 GN=RPL14B PE=1 SV=1;sp|P36105|RL14A_YEAST 60S ribosomal protein L14-A OS=Saccharomyces cerevisiae (strain ATCC 204508 / S288c) OX=559292 GN	2	3	3	3	3	3	3	3	3	3
P36108	P36108	3	3	3	DOA4-independent degradation protein 4	DID4	0		0		0		0		0		0		0		0		0		0		0		0		0		0		0		0		sp|P36108|DID4_YEAST DOA4-independent degradation protein 4 OS=Saccharomyces cerevisiae (strain ATCC 204508 / S288c) OX=559292 GN=DID4 PE=1 SV=2	1	3	3	3	2	1	1	3	2	3
P36112	P36112	2	2	2	MICOS complex subunit MIC60	MIC60	0		0		0		0		0		0		0		0		0		0		0		0		0		0		0		0		sp|P36112|MIC60_YEAST MICOS complex subunit MIC60 OS=Saccharomyces cerevisiae (strain ATCC 204508 / S288c) OX=559292 GN=MIC60 PE=1 SV=1	1	2	2	2	0	1	0	1	1	1
P36114	P36114	1	1	1	Mitochondrial outer membrane protein YKR018C	YKR018C	0		0		0		0		0		0		0		0		0		0		0		0		0		0		0		0		sp|P36114|YKR18_YEAST IML2-like protein YKR018C OS=Saccharomyces cerevisiae (strain ATCC 204508 / S288c) OX=559292 GN=YKR018C PE=1 SV=1	1	1	1	1	0	0	0	1	0	0
P36120	P36120	1	1	1	ATP-dependent RNA helicase DBP7	DBP7	0		0		0		0		0		0		0		0		0		0		0		0		0		0		0		0		sp|P36120|DBP7_YEAST ATP-dependent RNA helicase DBP7 OS=Saccharomyces cerevisiae (strain ATCC 204508 / S288c) OX=559292 GN=DBP7 PE=1 SV=1	1	1	1	1	1	1	1	1	1	1
P36139	P36139	6	6	6	Protein PET10	PET10	0		0		0		0		0		0		0		0		0		0		0		0		0		0		0		0		sp|P36139|PET10_YEAST Protein PET10 OS=Saccharomyces cerevisiae (strain ATCC 204508 / S288c) OX=559292 GN=PET10 PE=1 SV=3	1	6	6	6	5	4	5	5	5	4
P36157	P36157	1	1	1	Putative transcriptional activator MSA2	MSA2	0		0		0		0		0		0		0		0		0		0		0		0		0		0		0		0		sp|P36157|MSA2_YEAST Putative transcriptional activator MSA2 OS=Saccharomyces cerevisiae (strain ATCC 204508 / S288c) OX=559292 GN=MSA2 PE=1 SV=1	1	1	1	1	0	0	0	0	0	0
P36421	P36421	2	2	2	Tyrosine--tRNA ligase, cytoplasmic	TYS1	0		0		0		0		0		0		0		0		0		0		0		0		0		0		0		0		sp|P36421|SYYC_YEAST Tyrosine--tRNA ligase, cytoplasmic OS=Saccharomyces cerevisiae (strain ATCC 204508 / S288c) OX=559292 GN=TYS1 PE=1 SV=3	1	2	2	2	2	2	1	2	1	2
P37291	P37291	7	7	7	Serine hydroxymethyltransferase, cytosolic	SHM2	0		0		0		0		0		0		0		0		0		0		0		0		0		0		0		0		sp|P37291|GLYC_YEAST Serine hydroxymethyltransferase, cytosolic OS=Saccharomyces cerevisiae (strain ATCC 204508 / S288c) OX=559292 GN=SHM2 PE=1 SV=2	1	7	7	7	1	1	2	2	1	2
P37292	P37292	4	4	4	Serine hydroxymethyltransferase, mitochondrial	SHM1	0		0		0		0		0		0		0		0		0		0		0		0		0		0		0		0		sp|P37292|GLYM_YEAST Serine hydroxymethyltransferase, mitochondrial OS=Saccharomyces cerevisiae (strain ATCC 204508 / S288c) OX=559292 GN=SHM1 PE=1 SV=2	1	4	4	4	2	1	2	4	3	4
P37298	P37298	1	1	1	Succinate dehydrogenase [ubiquinone] cytochrome b small subunit, mitochondrial	SDH4	0		0		0		0		0		0		0		0		0		0		0		0		0		0		0		0		sp|P37298|DHSD_YEAST Succinate dehydrogenase [ubiquinone] cytochrome b small subunit, mitochondrial OS=Saccharomyces cerevisiae (strain ATCC 204508 / S288c) OX=559292 GN=SDH4 PE=1 SV=1	1	1	1	1	0	0	0	1	0	0
P37299	P37299	2	2	2	Cytochrome b-c1 complex subunit 10	QCR10	0		0		0		0		0		0		0		0		0		0		0		0		0		0		0		0		sp|P37299|QCR10_YEAST Cytochrome b-c1 complex subunit 10, mitochondrial OS=Saccharomyces cerevisiae (strain ATCC 204508 / S288c) OX=559292 GN=QCR10 PE=1 SV=2	1	2	2	2	0	0	0	2	1	1
P37302	P37302	1	1	1	Aminopeptidase Y	APE3	0		0		0		0		0		0		0		0		0		0		0		0		0		0		0		0		sp|P37302|APE3_YEAST Aminopeptidase Y OS=Saccharomyces cerevisiae (strain ATCC 204508 / S288c) OX=559292 GN=APE3 PE=1 SV=1	1	1	1	1	1	1	1	1	0	1
P37303	P37303	3	3	3	Low specificity L-threonine aldolase	GLY1	0		0		0		0		0		0		0		0		0		0		0		0		0		0		0		0		sp|P37303|GLY1_YEAST Low specificity L-threonine aldolase OS=Saccharomyces cerevisiae (strain ATCC 204508 / S288c) OX=559292 GN=GLY1 PE=1 SV=2	1	3	3	3	1	2	1	1	2	3
P37838	P37838	2	2	2	Nucleolar protein 4	NOP4	0		0		0		0		0		0		0		0		0		0		0		0		0		0		0		0		sp|P37838|NOP4_YEAST Nucleolar protein 4 OS=Saccharomyces cerevisiae (strain ATCC 204508 / S288c) OX=559292 GN=NOP4 PE=1 SV=1	1	2	2	2	2	1	2	2	1	2
P38011	P38011	6	6	6	Guanine nucleotide-binding protein subunit beta-like protein	ASC1	0		0		0		0		0		0		0		0		0		0		0		0		0		0		0		0		sp|P38011|GBLP_YEAST Guanine nucleotide-binding protein subunit beta-like protein OS=Saccharomyces cerevisiae (strain ATCC 204508 / S288c) OX=559292 GN=ASC1 PE=1 SV=4	1	6	6	6	3	2	4	5	4	5
P38013	P38013	1	1	1	Peroxiredoxin type-2	AHP1	0		0		0		0		0		0		0		0		0		0		0		0		0		0		0		0		sp|P38013|AHP1_YEAST Peroxiredoxin AHP1 OS=Saccharomyces cerevisiae (strain ATCC 204508 / S288c) OX=559292 GN=AHP1 PE=1 SV=4	1	1	1	1	0	1	1	0	0	0
P38061	P38061	3	3	3	60S ribosomal protein L32	RPL32	0		0		0		0		0		0		0		0		0		0		0		0		0		0		0		0		sp|P38061|RL32_YEAST 60S ribosomal protein L32 OS=Saccharomyces cerevisiae (strain ATCC 204508 / S288c) OX=559292 GN=RPL32 PE=1 SV=1	1	3	3	3	3	3	3	3	3	3
P38068	P38068	1	1	1	Monothiol glutaredoxin-7	GRX7	0		0		0		0		0		0		0		0		0		0		0		0		0		0		0		0		sp|P38068|GLRX7_YEAST Monothiol glutaredoxin-7 OS=Saccharomyces cerevisiae (strain ATCC 204508 / S288c) OX=559292 GN=GRX7 PE=1 SV=1	1	1	1	1	1	0	1	0	0	1
P38069	P38069	3	3	3	Alpha-1,2-mannosyltransferase MNN2	MNN2	0		0		0		0		0		0		0		0		0		0		0		0		0		0		0		0		sp|P38069|MNN2_YEAST Alpha-1,2-mannosyltransferase MNN2 OS=Saccharomyces cerevisiae (strain ATCC 204508 / S288c) OX=559292 GN=MNN2 PE=1 SV=1	1	3	3	3	1	0	1	1	1	1
P38077	P38077	4	4	4	ATP synthase subunit gamma, mitochondrial	ATP3	0		0		0		0		0		0		0		0		0		0		0		0		0		0		0		0		sp|P38077|ATPG_YEAST ATP synthase subunit gamma, mitochondrial OS=Saccharomyces cerevisiae (strain ATCC 204508 / S288c) OX=559292 GN=ATP3 PE=1 SV=1	1	4	4	4	1	1	0	3	2	2
P38088	P38088	3	3	3	Glycine--tRNA ligase 1, mitochondrial	GRS1	0		0		0		0		0		0		0		0		0		0		0		0		0		0		0		0		sp|P38088|SYG_YEAST Glycine--tRNA ligase 1, mitochondrial OS=Saccharomyces cerevisiae (strain ATCC 204508 / S288c) OX=559292 GN=GRS1 PE=1 SV=3	1	3	3	3	1	2	2	3	3	3
P38116	P38116	1	1	1	ADP-ribosylation factor-like protein 1	ARL1	0		0		0		0		0		0		0		0		0		0		0		0		0		0		0		0		sp|P38116|ARL1_YEAST ADP-ribosylation factor-like protein 1 OS=Saccharomyces cerevisiae (strain ATCC 204508 / S288c) OX=559292 GN=ARL1 PE=1 SV=4	1	1	1	1	1	1	1	1	1	1
P38130	P38130	2	2	2	Probable mannosyltransferase KTR3	KTR3	0		0		0		0		0		0		0		0		0		0		0		0		0		0		0		0		sp|P38130|KTR3_YEAST Probable mannosyltransferase KTR3 OS=Saccharomyces cerevisiae (strain ATCC 204508 / S288c) OX=559292 GN=KTR3 PE=1 SV=1	1	2	2	2	0	1	1	2	1	1
P38153	P38153	3	3	3	AP-3 complex subunit mu	APM3	0		0		0		0		0		0		0		0		0		0		0		0		0		0		0		0		sp|P38153|AP3M_YEAST AP-3 complex subunit mu OS=Saccharomyces cerevisiae (strain ATCC 204508 / S288c) OX=559292 GN=APM3 PE=1 SV=2	1	3	3	3	1	1	2	2	0	0
P38166	P38166	1	1	1	Protein transport protein SFT2	SFT2	0		0		0		0		0		0		0		0		0		0		0		0		0		0		0		0		sp|P38166|SFT2_YEAST Protein transport protein SFT2 OS=Saccharomyces cerevisiae (strain ATCC 204508 / S288c) OX=559292 GN=SFT2 PE=1 SV=1	1	1	1	1	1	1	1	1	1	1
P38221	P38221	1	1	1	Phosphatidate cytidylyltransferase	CDS1	0		0		0		0		0		0		0		0		0		0		0		0		0		0		0		0		sp|P38221|CDS1_YEAST Phosphatidate cytidylyltransferase OS=Saccharomyces cerevisiae (strain ATCC 204508 / S288c) OX=559292 GN=CDS1 PE=1 SV=1	1	1	1	1	0	0	1	1	1	1
P38248	P38248	3	3	3	Cell wall protein ECM33	ECM33	0		0		0		0		0		0		0		0		0		0		0		0		0		0		0		0		sp|P38248|ECM33_YEAST Cell wall protein ECM33 OS=Saccharomyces cerevisiae (strain ATCC 204508 / S288c) OX=559292 GN=ECM33 PE=1 SV=3	1	3	3	3	3	3	3	3	3	3
P38249	P38249	10	10	10	Eukaryotic translation initiation factor 3 subunit A	RPG1	0		0		0		0		0		0		0		0		0		0		0		0		0		0		0		0		sp|P38249|EIF3A_YEAST Eukaryotic translation initiation factor 3 subunit A OS=Saccharomyces cerevisiae (strain ATCC 204508 / S288c) OX=559292 GN=RPG1 PE=1 SV=1	1	10	10	10	8	4	4	9	6	7
P38250	P38250	4	4	4	Increased sodium tolerance protein 2	IST2	0		0		0		0		0		0		0		0		0		0		0		0		0		0		0		0		sp|P38250|IST2_YEAST Increased sodium tolerance protein 2 OS=Saccharomyces cerevisiae (strain ATCC 204508 / S288c) OX=559292 GN=IST2 PE=1 SV=2	1	4	4	4	4	1	2	2	2	2
P38260	P38260	10	10	10	Hsp70 nucleotide exchange factor FES1	FES1	0		0		0		0		0		0		0		0		0		0		0		0		0		0		0		0		sp|P38260|FES1_YEAST Hsp70 nucleotide exchange factor FES1 OS=Saccharomyces cerevisiae (strain ATCC 204508 / S288c) OX=559292 GN=FES1 PE=1 SV=1	1	10	10	10	10	10	10	10	10	10
P38264	P38264	5	5	5	Inorganic phosphate transport protein PHO88	PHO88	0		0		0		0		0		0		0		0		0		0		0		0		0		0		0		0		sp|P38264|PHO88_YEAST SRP-independent targeting protein 3 OS=Saccharomyces cerevisiae (strain ATCC 204508 / S288c) OX=559292 GN=PHO88 PE=1 SV=1	1	5	5	5	4	4	4	5	4	5
P38293	P38293	5	5	5	Proteasome maturation factor UMP1	UMP1	0		0		0		0		0		0		0		0		0		0		0		0		0		0		0		0		sp|P38293|UMP1_YEAST Proteasome maturation factor UMP1 OS=Saccharomyces cerevisiae (strain ATCC 204508 / S288c) OX=559292 GN=UMP1 PE=1 SV=1	1	5	5	5	4	4	4	5	3	5
P38295	P38295	1	1	1	Medium-chain fatty acid ethyl ester synthase/esterase 2	EHT1	0		0		0		0		0		0		0		0		0		0		0		0		0		0		0		0		sp|P38295|MCFS2_YEAST Medium-chain fatty acid ethyl ester synthase/esterase 2 OS=Saccharomyces cerevisiae (strain ATCC 204508 / S288c) OX=559292 GN=EHT1 PE=1 SV=1	1	1	1	1	0	0	1	1	1	1
P38348	P38348	2	2	2	DNA mismatch repair protein HSM3	HSM3	0		0		0		0		0		0		0		0		0		0		0		0		0		0		0		0		sp|P38348|HSM3_YEAST DNA mismatch repair protein HSM3 OS=Saccharomyces cerevisiae (strain ATCC 204508 / S288c) OX=559292 GN=HSM3 PE=1 SV=1	1	2	2	2	1	1	1	1	1	1
P38351	P38351	2	2	2	RNA polymerase II-associated protein 1	PAF1	0		0		0		0		0		0		0		0		0		0		0		0		0		0		0		0		sp|P38351|PAF1_YEAST RNA polymerase II-associated protein 1 OS=Saccharomyces cerevisiae (strain ATCC 204508 / S288c) OX=559292 GN=PAF1 PE=1 SV=1	1	2	2	2	0	0	1	1	1	0
P38353	P38353	2	2	2	Sec sixty-one protein homolog	SSH1	0		0		0		0		0		0		0		0		0		0		0		0		0		0		0		0		sp|P38353|SSH1_YEAST Sec sixty-one protein homolog OS=Saccharomyces cerevisiae (strain ATCC 204508 / S288c) OX=559292 GN=SSH1 PE=1 SV=1	1	2	2	2	1	1	1	2	2	0
P38427	P38427	3	3	3	Trehalose synthase complex regulatory subunit TSL1	TSL1	0		0		0		0		0		0		0		0		0		0		0		0		0		0		0		0		sp|P38427|TSL1_YEAST Trehalose synthase complex regulatory subunit TSL1 OS=Saccharomyces cerevisiae (strain ATCC 204508 / S288c) OX=559292 GN=TSL1 PE=1 SV=1	1	3	3	3	1	1	2	1	1	0
P38431	P38431	8	8	8	Eukaryotic translation initiation factor 5	TIF5	0		0		0		0		0		0		0		0		0		0		0		0		0		0		0		0		sp|P38431|IF5_YEAST Eukaryotic translation initiation factor 5 OS=Saccharomyces cerevisiae (strain ATCC 204508 / S288c) OX=559292 GN=TIF5 PE=1 SV=1	1	8	8	8	7	6	4	7	6	5
P38523	P38523	5	5	5	GrpE protein homolog, mitochondrial	MGE1	0		0		0		0		0		0		0		0		0		0		0		0		0		0		0		0		sp|P38523|GRPE_YEAST GrpE protein homolog, mitochondrial OS=Saccharomyces cerevisiae (strain ATCC 204508 / S288c) OX=559292 GN=MGE1 PE=1 SV=1	1	5	5	5	4	4	4	5	4	4
P38604	P38604	1	1	1	Lanosterol synthase	ERG7	0		0		0		0		0		0		0		0		0		0		0		0		0		0		0		0		sp|P38604|ERG7_YEAST Lanosterol synthase OS=Saccharomyces cerevisiae (strain ATCC 204508 / S288c) OX=559292 GN=ERG7 PE=1 SV=6	1	1	1	1	1	1	0	1	1	1
P38616	P38616	1	1	1	Protein YGP1	YGP1	0		0		0		0		0		0		0		0		0		0		0		0		0		0		0		0		sp|P38616|YGP1_YEAST Protein YGP1 OS=Saccharomyces cerevisiae (strain ATCC 204508 / S288c) OX=559292 GN=YGP1 PE=1 SV=2	1	1	1	1	1	1	1	1	1	1
P38625	P38625	2	2	2	GMP synthase [glutamine-hydrolyzing]	GUA1	0		0		0		0		0		0		0		0		0		0		0		0		0		0		0		0		sp|P38625|GUAA_YEAST GMP synthase [glutamine-hydrolyzing] OS=Saccharomyces cerevisiae (strain ATCC 204508 / S288c) OX=559292 GN=GUA1 PE=1 SV=4	1	2	2	2	0	0	0	1	1	0
P38626	P38626	5	5	5	NADH-cytochrome b5 reductase 1	CBR1	0		0		0		0		0		0		0		0		0		0		0		0		0		0		0		0		sp|P38626|NCB5R_YEAST NADH-cytochrome b5 reductase 1 OS=Saccharomyces cerevisiae (strain ATCC 204508 / S288c) OX=559292 GN=CBR1 PE=1 SV=2	1	5	5	5	4	3	4	4	3	3
P38629	P38629	2	2	2	Replication factor C subunit 3	RFC3	0		0		0		0		0		0		0		0		0		0		0		0		0		0		0		0		sp|P38629|RFC3_YEAST Replication factor C subunit 3 OS=Saccharomyces cerevisiae (strain ATCC 204508 / S288c) OX=559292 GN=RFC3 PE=1 SV=1	1	2	2	2	0	0	1	1	1	0
P38630	P38630	1	1	1	Replication factor C subunit 1	RFC1	0		0		0		0		0		0		0		0		0		0		0		0		0		0		0		0		sp|P38630|RFC1_YEAST Replication factor C subunit 1 OS=Saccharomyces cerevisiae (strain ATCC 204508 / S288c) OX=559292 GN=RFC1 PE=1 SV=1	1	1	1	1	1	1	1	1	1	1
P38631;Q04952	P38631	7;1	7;1	3;0	1,3-beta-glucan synthase component FKS1	FKS1	0		0		0		0		0		0		0		0		0		0		0		0		0		0		0		0		sp|P38631|FKS1_YEAST 1,3-beta-glucan synthase component FKS1 OS=Saccharomyces cerevisiae (strain ATCC 204508 / S288c) OX=559292 GN=FKS1 PE=1 SV=2	2	7	7	3	6	5	6	7	6	6
P38682	P38682	1	1	1	ADP-ribosylation factor GTPase-activating protein GLO3	GLO3	0		0		0		0		0		0		0		0		0		0		0		0		0		0		0		0		sp|P38682|GLO3_YEAST ADP-ribosylation factor GTPase-activating protein GLO3 OS=Saccharomyces cerevisiae (strain ATCC 204508 / S288c) OX=559292 GN=GLO3 PE=1 SV=1	1	1	1	1	1	1	1	1	1	1
P38694	P38694	2	2	2	Putative aldehyde dehydrogenase-like protein YHR039C	MSC7	0		0		0		0		0		0		0		0		0		0		0		0		0		0		0		0		sp|P38694|MSC7_YEAST Putative aldehyde dehydrogenase-like protein YHR039C OS=Saccharomyces cerevisiae (strain ATCC 204508 / S288c) OX=559292 GN=MSC7 PE=1 SV=1	1	2	2	2	1	1	1	1	1	1
P38697	P38697	6	2	2	Inosine-5-monophosphate dehydrogenase 2	IMD2	0		0		0		0		0		0		0		0		0		0		0		0		0		0		0		0		sp|P38697|IMDH2_YEAST Inosine-5-monophosphate dehydrogenase 2 OS=Saccharomyces cerevisiae (strain ATCC 204508 / S288c) OX=559292 GN=IMD2 PE=1 SV=1	1	6	2	2	3	3	3	5	4	4
P38701	P38701	5	5	5	40S ribosomal protein S20	RPS20	0		0		0		0		0		0		0		0		0		0		0		0		0		0		0		0		sp|P38701|RS20_YEAST 40S ribosomal protein S20 OS=Saccharomyces cerevisiae (strain ATCC 204508 / S288c) OX=559292 GN=RPS20 PE=1 SV=3	1	5	5	5	4	5	4	4	4	4
P38707	P38707	5	5	5	Asparagine--tRNA ligase, cytoplasmic	DED81	0		0		0		0		0		0		0		0		0		0		0		0		0		0		0		0		sp|P38707|SYNC_YEAST Asparagine--tRNA ligase, cytoplasmic OS=Saccharomyces cerevisiae (strain ATCC 204508 / S288c) OX=559292 GN=DED81 PE=1 SV=1	1	5	5	5	5	4	5	4	4	3
P38708	P38708	6	6	6	Putative proline--tRNA ligase YHR020W	YHR020W	0		0		0		0		0		0		0		0		0		0		0		0		0		0		0		0		sp|P38708|YHI0_YEAST Putative proline--tRNA ligase YHR020W OS=Saccharomyces cerevisiae (strain ATCC 204508 / S288c) OX=559292 GN=YHR020W PE=1 SV=1	1	6	6	6	3	3	4	6	6	5
P38713	P38713	2	2	2	Oxysterol-binding protein homolog 3	OSH3	0		0		0		0		0		0		0		0		0		0		0		0		0		0		0		0		sp|P38713|OSH3_YEAST Oxysterol-binding protein homolog 3 OS=Saccharomyces cerevisiae (strain ATCC 204508 / S288c) OX=559292 GN=OSH3 PE=1 SV=1	1	2	2	2	1	1	1	1	0	0
P38720;P53319	P38720;P53319	4;2	4;2	4;2	6-phosphogluconate dehydrogenase, decarboxylating 1;6-phosphogluconate dehydrogenase, decarboxylating 2	GND1;GND2	0		0		0		0		0		0		0		0		0		0		0		0		0		0		0		0		sp|P38720|6PGD1_YEAST 6-phosphogluconate dehydrogenase, decarboxylating 1 OS=Saccharomyces cerevisiae (strain ATCC 204508 / S288c) OX=559292 GN=GND1 PE=1 SV=1;sp|P53319|6PGD2_YEAST 6-phosphogluconate dehydrogenase, decarboxylating 2 OS=Saccharomyces cerevi	2	4	4	4	2	2	3	3	2	3
P38737	P38737	3	3	3	Proteasome component ECM29	ECM29	0		0		0		0		0		0		0		0		0		0		0		0		0		0		0		0		sp|P38737|ECM29_YEAST Proteasome component ECM29 OS=Saccharomyces cerevisiae (strain ATCC 204508 / S288c) OX=559292 GN=ECM29 PE=1 SV=1	1	3	3	3	0	0	0	1	0	1
P38742	P38742	1	1	1	Nitrogen permease regulator 3	NPR3	0		0		0		0		0		0		0		0		0		0		0		0		0		0		0		0		sp|P38742|NPR3_YEAST Nitrogen permease regulator 3 OS=Saccharomyces cerevisiae (strain ATCC 204508 / S288c) OX=559292 GN=NPR3 PE=1 SV=1	1	1	1	1	1	0	1	1	1	1
P38764	P38764	27	27	27	26S proteasome regulatory subunit RPN1	RPN1	0		0		0		0		0		0		0		0		0		0		0		0		0		0		0		0		sp|P38764|RPN1_YEAST 26S proteasome regulatory subunit RPN1 OS=Saccharomyces cerevisiae (strain ATCC 204508 / S288c) OX=559292 GN=RPN1 PE=1 SV=3	1	27	27	27	19	18	21	23	22	24
P38788	P38788	11	11	11	Ribosome-associated complex subunit SSZ1	SSZ1	0		0		0		0		0		0		0		0		0		0		0		0		0		0		0		0		sp|P38788|SSZ1_YEAST Ribosome-associated complex subunit SSZ1 OS=Saccharomyces cerevisiae (strain ATCC 204508 / S288c) OX=559292 GN=SSZ1 PE=1 SV=2	1	11	11	11	9	8	7	11	11	10
P38789;Q12153	P38789;Q12153	3;2	3;2	3;2	Ribosome biogenesis protein SSF1;Ribosome biogenesis protein SSF2	SSF1;SSF2	0		0		0		0		0		0		0		0		0		0		0		0		0		0		0		0		sp|P38789|SSF1_YEAST Ribosome biogenesis protein SSF1 OS=Saccharomyces cerevisiae (strain ATCC 204508 / S288c) OX=559292 GN=SSF1 PE=1 SV=1;sp|Q12153|SSF2_YEAST Ribosome biogenesis protein SSF2 OS=Saccharomyces cerevisiae (strain ATCC 204508 / S288c) OX=559	2	3	3	3	1	2	2	2	2	1
P38792	P38792	2	2	2	Exosome complex component RRP4	RRP4	0		0		0		0		0		0		0		0		0		0		0		0		0		0		0		0		sp|P38792|RRP4_YEAST Exosome complex component RRP4 OS=Saccharomyces cerevisiae (strain ATCC 204508 / S288c) OX=559292 GN=RRP4 PE=1 SV=1	1	2	2	2	2	0	1	2	1	1
P38805	P38805	2	2	2	Ribosome production factor 1	RPF1	0		0		0		0		0		0		0		0		0		0		0		0		0		0		0		0		sp|P38805|RPF1_YEAST Ribosome production factor 1 OS=Saccharomyces cerevisiae (strain ATCC 204508 / S288c) OX=559292 GN=RPF1 PE=1 SV=1	1	2	2	2	1	1	1	1	1	2
P38827	P38827	2	2	2	Histone-lysine N-methyltransferase, H3 lysine-4 specific	SET1	0		0		0		0		0		0		0		0		0		0		0		0		0		0		0		0		sp|P38827|SET1_YEAST Histone-lysine N-methyltransferase, H3 lysine-4 specific OS=Saccharomyces cerevisiae (strain ATCC 204508 / S288c) OX=559292 GN=SET1 PE=1 SV=1	1	2	2	2	1	1	1	1	1	1
P38853	P38853	2	2	2	Kelch repeat-containing protein 1	KEL1	0		0		0		0		0		0		0		0		0		0		0		0		0		0		0		0		sp|P38853|KEL1_YEAST Kelch repeat-containing protein 1 OS=Saccharomyces cerevisiae (strain ATCC 204508 / S288c) OX=559292 GN=KEL1 PE=1 SV=1	1	2	2	2	1	0	1	0	1	0
P38879	P38879	2	2	2	Nascent polypeptide-associated complex subunit alpha	EGD2	0		0		0		0		0		0		0		0		0		0		0		0		0		0		0		0		sp|P38879|NACA_YEAST Nascent polypeptide-associated complex subunit alpha OS=Saccharomyces cerevisiae (strain ATCC 204508 / S288c) OX=559292 GN=EGD2 PE=1 SV=3	1	2	2	2	1	1	1	2	1	2
P38886	P38886	3	3	3	26S proteasome regulatory subunit RPN10	RPN10	0		0		0		0		0		0		0		0		0		0		0		0		0		0		0		0		sp|P38886|RPN10_YEAST 26S proteasome regulatory subunit RPN10 OS=Saccharomyces cerevisiae (strain ATCC 204508 / S288c) OX=559292 GN=RPN10 PE=1 SV=3	1	3	3	3	3	3	3	3	3	3
P38891	P38891	1	1	1	Branched-chain-amino-acid aminotransferase, mitochondrial	BAT1	0		0		0		0		0		0		0		0		0		0		0		0		0		0		0		0		sp|P38891|BCA1_YEAST Branched-chain-amino-acid aminotransferase, mitochondrial OS=Saccharomyces cerevisiae (strain ATCC 204508 / S288c) OX=559292 GN=BAT1 PE=1 SV=1	1	1	1	1	0	0	0	0	0	0
P38910	P38910	3	3	3	10 kDa heat shock protein, mitochondrial	HSP10	0		0		0		0		0		0		0		0		0		0		0		0		0		0		0		0		sp|P38910|CH10_YEAST 10 kDa heat shock protein, mitochondrial OS=Saccharomyces cerevisiae (strain ATCC 204508 / S288c) OX=559292 GN=HSP10 PE=1 SV=1	1	3	3	3	2	2	3	3	3	2
P38911	P38911	4	3	3	FK506-binding nuclear protein	FPR3	0		0		0		0		0		0		0		0		0		0		0		0		0		0		0		0		sp|P38911|FKBP3_YEAST FK506-binding nuclear protein OS=Saccharomyces cerevisiae (strain ATCC 204508 / S288c) OX=559292 GN=FPR3 PE=1 SV=2	1	4	3	3	4	2	2	4	2	4
P38925	P38925	1	1	1	Manganese transporter SMF1	SMF1	0		0		0		0		0		0		0		0		0		0		0		0		0		0		0		0		sp|P38925|SMF1_YEAST Manganese transporter SMF1 OS=Saccharomyces cerevisiae (strain ATCC 204508 / S288c) OX=559292 GN=SMF1 PE=1 SV=2	1	1	1	1	1	1	0	1	1	0
P38934	P38934	4	4	4	Nuclear segregation protein BFR1	BFR1	0		0		0		0		0		0		0		0		0		0		0		0		0		0		0		0		sp|P38934|BFR1_YEAST Nuclear segregation protein BFR1 OS=Saccharomyces cerevisiae (strain ATCC 204508 / S288c) OX=559292 GN=BFR1 PE=1 SV=1	1	4	4	4	2	3	2	3	3	3
P38959	P38959	37	37	37	Vacuolar protein sorting-associated protein 41	VPS41	0		0		0		0		0		0		0		0		0		0		0		0		0		0		0		0		sp|P38959|VPS41_YEAST Vacuolar protein sorting-associated protein 41 OS=Saccharomyces cerevisiae (strain ATCC 204508 / S288c) OX=559292 GN=VPS41 PE=1 SV=2	1	37	37	37	35	34	36	32	34	34
P38968	P38968	2	2	2	Protein transport protein SEC31	SEC31	0		0		0		0		0		0		0		0		0		0		0		0		0		0		0		0		sp|P38968|SEC31_YEAST Protein transport protein SEC31 OS=Saccharomyces cerevisiae (strain ATCC 204508 / S288c) OX=559292 GN=SEC31 PE=1 SV=3	1	2	2	2	1	0	1	2	2	2
P38988	P38988	1	1	1	Mitochondrial GTP/GDP carrier protein 1	GGC1	0		0		0		0		0		0		0		0		0		0		0		0		0		0		0		0		sp|P38988|GGC1_YEAST Mitochondrial GTP/GDP carrier protein 1 OS=Saccharomyces cerevisiae (strain ATCC 204508 / S288c) OX=559292 GN=GGC1 PE=1 SV=1	1	1	1	1	0	0	0	1	1	1
P38993	P38993	1	1	1	Iron transport multicopper oxidase FET3	FET3	0		0		0		0		0		0		0		0		0		0		0		0		0		0		0		0		sp|P38993|FET3_YEAST Iron transport multicopper oxidase FET3 OS=Saccharomyces cerevisiae (strain ATCC 204508 / S288c) OX=559292 GN=FET3 PE=1 SV=2	1	1	1	1	1	1	1	1	0	0
P39015	P39015	6	6	6	Suppressor protein STM1	STM1	0		0		0		0		0		0		0		0		0		0		0		0		0		0		0		0		sp|P39015|STM1_YEAST Suppressor protein STM1 OS=Saccharomyces cerevisiae (strain ATCC 204508 / S288c) OX=559292 GN=STM1 PE=1 SV=3	1	6	6	6	4	5	4	4	2	2
P39076	P39076	7	7	7	T-complex protein 1 subunit beta	CCT2	0		0		0		0		0		0		0		0		0		0		0		0		0		0		0		0		sp|P39076|TCPB_YEAST T-complex protein 1 subunit beta OS=Saccharomyces cerevisiae (strain ATCC 204508 / S288c) OX=559292 GN=CCT2 PE=1 SV=1	1	7	7	7	2	4	3	5	2	4
P39077	P39077	6	6	6	T-complex protein 1 subunit gamma	CCT3	0		0		0		0		0		0		0		0		0		0		0		0		0		0		0		0		sp|P39077|TCPG_YEAST T-complex protein 1 subunit gamma OS=Saccharomyces cerevisiae (strain ATCC 204508 / S288c) OX=559292 GN=CCT3 PE=1 SV=2	1	6	6	6	3	2	2	5	3	4
P39078	P39078	8	8	8	T-complex protein 1 subunit delta	CCT4	0		0		0		0		0		0		0		0		0		0		0		0		0		0		0		0		sp|P39078|TCPD_YEAST T-complex protein 1 subunit delta OS=Saccharomyces cerevisiae (strain ATCC 204508 / S288c) OX=559292 GN=CCT4 PE=1 SV=2	1	8	8	8	4	4	4	6	5	5
P39079	P39079	4	4	4	T-complex protein 1 subunit zeta	CCT6	0		0		0		0		0		0		0		0		0		0		0		0		0		0		0		0		sp|P39079|TCPZ_YEAST T-complex protein 1 subunit zeta OS=Saccharomyces cerevisiae (strain ATCC 204508 / S288c) OX=559292 GN=CCT6 PE=1 SV=1	1	4	4	4	1	1	2	3	2	2
P39105	P39105	2	2	2	Lysophospholipase 1	PLB1	0		0		0		0		0		0		0		0		0		0		0		0		0		0		0		0		sp|P39105|PLB1_YEAST Lysophospholipase 1 OS=Saccharomyces cerevisiae (strain ATCC 204508 / S288c) OX=559292 GN=PLB1 PE=1 SV=2	1	2	2	2	0	1	0	0	0	0
P39109	P39109	1	1	1	Metal resistance protein YCF1	YCF1	0		0		0		0		0		0		0		0		0		0		0		0		0		0		0		0		sp|P39109|YCFI_YEAST Metal resistance protein YCF1 OS=Saccharomyces cerevisiae (strain ATCC 204508 / S288c) OX=559292 GN=YCF1 PE=1 SV=2	1	1	1	1	0	0	0	0	1	1
P39517	P39517	1	1	1	ATP-dependent RNA helicase DHH1	DHH1	0		0		0		0		0		0		0		0		0		0		0		0		0		0		0		0		sp|P39517|DHH1_YEAST ATP-dependent RNA helicase DHH1 OS=Saccharomyces cerevisiae (strain ATCC 204508 / S288c) OX=559292 GN=DHH1 PE=1 SV=1	1	1	1	1	0	0	0	1	1	1
P39676	P39676	7	7	7	Flavohemoprotein	YHB1	0		0		0		0		0		0		0		0		0		0		0		0		0		0		0		0		sp|P39676|FHP_YEAST Flavohemoprotein OS=Saccharomyces cerevisiae (strain ATCC 204508 / S288c) OX=559292 GN=YHB1 PE=1 SV=2	1	7	7	7	4	4	4	5	5	5
P39704;Q12450	P39704	3;1	3;1	3;1	Protein ERP2	ERP2	0		0		0		0		0		0		0		0		0		0		0		0		0		0		0		0		sp|P39704|ERP2_YEAST Protein ERP2 OS=Saccharomyces cerevisiae (strain ATCC 204508 / S288c) OX=559292 GN=ERP2 PE=1 SV=1	2	3	3	3	3	0	1	3	1	2
P39727	P39727	1	1	1	ER-derived vesicles protein ERV46	ERV46	0		0		0		0		0		0		0		0		0		0		0		0		0		0		0		0		sp|P39727|ERV46_YEAST ER-derived vesicles protein ERV46 OS=Saccharomyces cerevisiae (strain ATCC 204508 / S288c) OX=559292 GN=ERV46 PE=1 SV=2	1	1	1	1	0	0	1	1	0	0
P39728	P39728	1	1	1	Uncharacterized protein YAL037W	YAL037W	0		0		0		0		0		0		0		0		0		0		0		0		0		0		0		0		sp|P39728|YAD7_YEAST Uncharacterized protein YAL037W OS=Saccharomyces cerevisiae (strain ATCC 204508 / S288c) OX=559292 GN=YAL037W PE=4 SV=2	1	1	1	1	0	0	0	0	0	1
P39730	P39730	4	4	4	Eukaryotic translation initiation factor 5B	FUN12	0		0		0		0		0		0		0		0		0		0		0		0		0		0		0		0		sp|P39730|IF2P_YEAST Eukaryotic translation initiation factor 5B OS=Saccharomyces cerevisiae (strain ATCC 204508 / S288c) OX=559292 GN=FUN12 PE=1 SV=2	1	4	4	4	1	1	2	4	2	3
P39743	P39743	5	5	5	Reduced viability upon starvation protein 167	RVS167	0		0		0		0		0		0		0		0		0		0		0		0		0		0		0		0		sp|P39743|RV167_YEAST Reduced viability upon starvation protein 167 OS=Saccharomyces cerevisiae (strain ATCC 204508 / S288c) OX=559292 GN=RVS167 PE=1 SV=1	1	5	5	5	2	1	1	5	2	3
P39744	P39744	1	1	1	Nucleolar complex protein 2	NOC2	0		0		0		0		0		0		0		0		0		0		0		0		0		0		0		0		sp|P39744|NOC2_YEAST Nucleolar complex protein 2 OS=Saccharomyces cerevisiae (strain ATCC 204508 / S288c) OX=559292 GN=NOC2 PE=1 SV=2	1	1	1	1	1	1	1	1	1	1
P39923	P39923	1	1	1	Nitrogen permease regulator 2	NPR2	0		0		0		0		0		0		0		0		0		0		0		0		0		0		0		0		sp|P39923|NPR2_YEAST Nitrogen permease regulator 2 OS=Saccharomyces cerevisiae (strain ATCC 204508 / S288c) OX=559292 GN=NPR2 PE=1 SV=2	1	1	1	1	0	0	0	0	0	0
P39926	P39926	3	3	2	Protein SSO2	SSO2	0		0		0		0		0		0		0		0		0		0		0		0		0		0		0		0		sp|P39926|SSO2_YEAST Protein SSO2 OS=Saccharomyces cerevisiae (strain ATCC 204508 / S288c) OX=559292 GN=SSO2 PE=1 SV=2	1	3	3	2	2	3	3	3	2	2
P39929	P39929	2	2	2	Vacuolar-sorting protein SNF7	SNF7	0		0		0		0		0		0		0		0		0		0		0		0		0		0		0		0		sp|P39929|SNF7_YEAST Vacuolar-sorting protein SNF7 OS=Saccharomyces cerevisiae (strain ATCC 204508 / S288c) OX=559292 GN=SNF7 PE=1 SV=1	1	2	2	2	0	2	1	2	2	2
P39931	P39931	3	3	3	Protein SSP120	SSP120	0		0		0		0		0		0		0		0		0		0		0		0		0		0		0		0		sp|P39931|SS120_YEAST Protein SSP120 OS=Saccharomyces cerevisiae (strain ATCC 204508 / S288c) OX=559292 GN=SSP120 PE=1 SV=1	1	3	3	3	2	2	1	2	1	1
P39935	P39935	5	5	5	Eukaryotic initiation factor 4F subunit p150	TIF4631	0		0		0		0		0		0		0		0		0		0		0		0		0		0		0		0		sp|P39935|IF4F1_YEAST Eukaryotic initiation factor 4F subunit p150 OS=Saccharomyces cerevisiae (strain ATCC 204508 / S288c) OX=559292 GN=TIF4631 PE=1 SV=2	1	5	5	5	2	2	3	4	2	4
P39939;P39938	P39939;P39938	2;2	2;2	2;2	40S ribosomal protein S26-B;40S ribosomal protein S26-A	RPS26B;RPS26A	0		0		0		0		0		0		0		0		0		0		0		0		0		0		0		0		sp|P39939|RS26B_YEAST 40S ribosomal protein S26-B OS=Saccharomyces cerevisiae (strain ATCC 204508 / S288c) OX=559292 GN=RPS26B PE=1 SV=1;sp|P39938|RS26A_YEAST 40S ribosomal protein S26-A OS=Saccharomyces cerevisiae (strain ATCC 204508 / S288c) OX=559292 GN	2	2	2	2	2	2	1	2	2	2
P39954	P39954	5	5	5	Adenosylhomocysteinase	SAH1	0		0		0		0		0		0		0		0		0		0		0		0		0		0		0		0		sp|P39954|SAHH_YEAST Adenosylhomocysteinase OS=Saccharomyces cerevisiae (strain ATCC 204508 / S288c) OX=559292 GN=SAH1 PE=1 SV=1	1	5	5	5	4	5	5	5	4	5
P39968	P39968	2	2	2	Vacuolar protein 8	VAC8	0		0		0		0		0		0		0		0		0		0		0		0		0		0		0		0		sp|P39968|VAC8_YEAST Vacuolar protein 8 OS=Saccharomyces cerevisiae (strain ATCC 204508 / S288c) OX=559292 GN=VAC8 PE=1 SV=3	1	2	2	2	1	0	0	2	0	0
P39986	P39986	4	4	4	Manganese-transporting ATPase 1	SPF1	0		0		0		0		0		0		0		0		0		0		0		0		0		0		0		0		sp|P39986|SPF1_YEAST Endoplasmic reticulum transmembrane helix translocase OS=Saccharomyces cerevisiae (strain ATCC 204508 / S288c) OX=559292 GN=SPF1 PE=1 SV=1	1	4	4	4	3	2	3	3	3	2
P39987	P39987	5	1	1	Heat shock protein SSC3, mitochondrial	ECM10	0		0		0		0		0		0		0		0		0		0		0		0		0		0		0		0		sp|P39987|HSP7E_YEAST Heat shock protein SSC3, mitochondrial OS=Saccharomyces cerevisiae (strain ATCC 204508 / S288c) OX=559292 GN=ECM10 PE=3 SV=1	1	5	1	1	5	5	4	5	3	5
P39993	P39993	2	2	2	ARF guanine-nucleotide exchange factor 2	GEA2	0		0		0		0		0		0		0		0		0		0		0		0		0		0		0		0		sp|P39993|GEA2_YEAST ARF guanine-nucleotide exchange factor 2 OS=Saccharomyces cerevisiae (strain ATCC 204508 / S288c) OX=559292 GN=GEA2 PE=1 SV=1	1	2	2	2	2	2	1	2	1	2
P40004	P40004	1	1	1	UDP-N-acetylglucosamine transporter YEA4	YEA4	0		0		0		0		0		0		0		0		0		0		0		0		0		0		0		0		sp|P40004|YEA4_YEAST UDP-N-acetylglucosamine transporter YEA4 OS=Saccharomyces cerevisiae (strain ATCC 204508 / S288c) OX=559292 GN=YEA4 PE=1 SV=1	1	1	1	1	1	0	0	1	0	1
P40006	P40006	2	2	2	Increased recombination centers protein 22	IRC22	0		0		0		0		0		0		0		0		0		0		0		0		0		0		0		0		sp|P40006|IRC22_YEAST Increased recombination centers protein 22 OS=Saccharomyces cerevisiae (strain ATCC 204508 / S288c) OX=559292 GN=IRC22 PE=1 SV=1	1	2	2	2	2	1	1	2	1	1
P40007	P40007	4	4	4	Nucleolar protein 16	NOP16	0		0		0		0		0		0		0		0		0		0		0		0		0		0		0		0		sp|P40007|NOP16_YEAST Nucleolar protein 16 OS=Saccharomyces cerevisiae (strain ATCC 204508 / S288c) OX=559292 GN=NOP16 PE=1 SV=1	1	4	4	4	2	0	0	1	2	2
P40008	P40008	6	6	6	Protein FMP52, mitochondrial	FMP52	0		0		0		0		0		0		0		0		0		0		0		0		0		0		0		0		sp|P40008|FMP52_YEAST Protein FMP52, mitochondrial OS=Saccharomyces cerevisiae (strain ATCC 204508 / S288c) OX=559292 GN=FMP52 PE=1 SV=1	1	6	6	6	4	4	3	5	4	3
P40010	P40010	3	3	3	Nuclear GTP-binding protein NUG1	NUG1	0		0		0		0		0		0		0		0		0		0		0		0		0		0		0		0		sp|P40010|NUG1_YEAST Nuclear GTP-binding protein NUG1 OS=Saccharomyces cerevisiae (strain ATCC 204508 / S288c) OX=559292 GN=NUG1 PE=1 SV=1	1	3	3	3	3	1	0	2	0	1
P40016	P40016	8	8	8	26S proteasome regulatory subunit RPN3	RPN3	0		0		0		0		0		0		0		0		0		0		0		0		0		0		0		0		sp|P40016|RPN3_YEAST 26S proteasome regulatory subunit RPN3 OS=Saccharomyces cerevisiae (strain ATCC 204508 / S288c) OX=559292 GN=RPN3 PE=1 SV=5	1	8	8	8	6	7	7	6	7	7
P40024	P40024	7	7	7	ABC transporter ATP-binding protein ARB1	ARB1	0		0		0		0		0		0		0		0		0		0		0		0		0		0		0		0		sp|P40024|ARB1_YEAST ABC transporter ATP-binding protein ARB1 OS=Saccharomyces cerevisiae (strain ATCC 204508 / S288c) OX=559292 GN=ARB1 PE=1 SV=1	1	7	7	7	2	3	2	6	4	4
P40037	P40037	1	1	1	Protein HMF1	HMF1	0		0		0		0		0		0		0		0		0		0		0		0		0		0		0		0		sp|P40037|HMF1_YEAST Protein HMF1 OS=Saccharomyces cerevisiae (strain ATCC 204508 / S288c) OX=559292 GN=HMF1 PE=1 SV=1	1	1	1	1	0	0	0	0	0	0
P40040	P40040	1	1	1	Protein THO1	THO1	0		0		0		0		0		0		0		0		0		0		0		0		0		0		0		0		sp|P40040|THO1_YEAST Protein THO1 OS=Saccharomyces cerevisiae (strain ATCC 204508 / S288c) OX=559292 GN=THO1 PE=1 SV=1	1	1	1	1	1	1	1	1	1	1
P40047	P40047	3	3	3	Aldehyde dehydrogenase 5, mitochondrial	ALD5	0		0		0		0		0		0		0		0		0		0		0		0		0		0		0		0		sp|P40047|ALDH5_YEAST Aldehyde dehydrogenase 5, mitochondrial OS=Saccharomyces cerevisiae (strain ATCC 204508 / S288c) OX=559292 GN=ALD5 PE=1 SV=4	1	3	3	3	2	1	1	0	1	0
P40053	P40053	2	2	2	Altered inheritance of mitochondria protein 9, mitochondrial	AIM9	0		0		0		0		0		0		0		0		0		0		0		0		0		0		0		0		sp|P40053|AIM9_YEAST Altered inheritance of mitochondria protein 9, mitochondrial OS=Saccharomyces cerevisiae (strain ATCC 204508 / S288c) OX=559292 GN=AIM9 PE=1 SV=1	1	2	2	2	0	1	0	0	1	0
P40056	P40056	1	1	1	Golgi to ER traffic protein 2	GET2	0		0		0		0		0		0		0		0		0		0		0		0		0		0		0		0		sp|P40056|GET2_YEAST Golgi to ER traffic protein 2 OS=Saccharomyces cerevisiae (strain ATCC 204508 / S288c) OX=559292 GN=GET2 PE=1 SV=2	1	1	1	1	1	1	1	1	1	1
P40059	P40059	5	5	5	Transcriptional regulatory protein DOT6	DOT6	0		0		0		0		0		0		0		0		0		0		0		0		0		0		0		0		sp|P40059|DOT6_YEAST Transcriptional regulatory protein DOT6 OS=Saccharomyces cerevisiae (strain ATCC 204508 / S288c) OX=559292 GN=DOT6 PE=1 SV=1	1	5	5	5	4	3	4	4	5	4
P40069	P40069	6	6	6	Importin subunit beta-4	KAP123	0		0		0		0		0		0		0		0		0		0		0		0		0		0		0		0		sp|P40069|IMB4_YEAST Importin subunit beta-4 OS=Saccharomyces cerevisiae (strain ATCC 204508 / S288c) OX=559292 GN=KAP123 PE=1 SV=1	1	6	6	6	3	2	3	5	4	5
P40075	P40075	6	6	6	Vesicle-associated membrane protein-associated protein SCS2	SCS2	0		0		0		0		0		0		0		0		0		0		0		0		0		0		0		0		sp|P40075|SCS2_YEAST Vesicle-associated membrane protein-associated protein SCS2 OS=Saccharomyces cerevisiae (strain ATCC 204508 / S288c) OX=559292 GN=SCS2 PE=1 SV=3	1	6	6	6	6	2	4	6	4	4
P40078	P40078	1	1	1	Ribosome biogenesis protein NSA2	NSA2	0		0		0		0		0		0		0		0		0		0		0		0		0		0		0		0		sp|P40078|NSA2_YEAST Ribosome biogenesis protein NSA2 OS=Saccharomyces cerevisiae (strain ATCC 204508 / S288c) OX=559292 GN=NSA2 PE=1 SV=1	1	1	1	1	0	0	0	0	1	1
P40086	P40086	2	2	2	Cytochrome c oxidase assembly protein COX15	COX15	0		0		0		0		0		0		0		0		0		0		0		0		0		0		0		0		sp|P40086|COX15_YEAST Cytochrome c oxidase assembly protein COX15 OS=Saccharomyces cerevisiae (strain ATCC 204508 / S288c) OX=559292 GN=COX15 PE=3 SV=1	1	2	2	2	1	2	2	2	1	1
P40098	P40098	1	1	1	Uncharacterized mitochondrial membrane protein FMP10	FMP10	0		0		0		0		0		0		0		0		0		0		0		0		0		0		0		0		sp|P40098|FMP10_YEAST Uncharacterized mitochondrial membrane protein FMP10 OS=Saccharomyces cerevisiae (strain ATCC 204508 / S288c) OX=559292 GN=FMP10 PE=1 SV=1	1	1	1	1	1	0	1	1	1	1
P40106	P40106	4	1	1	Glycerol-1-phosphate phosphohydrolase 2	GPP2	0		0		0		0		0		0		0		0		0		0		0		0		0		0		0		0		sp|P40106|GPP2_YEAST Glycerol-1-phosphate phosphohydrolase 2 OS=Saccharomyces cerevisiae (strain ATCC 204508 / S288c) OX=559292 GN=GPP2 PE=1 SV=1	1	4	1	1	1	4	1	0	1	0
P40107	P40107	1	1	1	GDP-mannose transporter 1	VRG4	0		0		0		0		0		0		0		0		0		0		0		0		0		0		0		0		sp|P40107|GMT1_YEAST GDP-mannose transporter 1 OS=Saccharomyces cerevisiae (strain ATCC 204508 / S288c) OX=559292 GN=VRG4 PE=1 SV=1	1	1	1	1	1	1	1	1	1	1
P40150	P40150	72	4	4	Heat shock protein SSB2	SSB2	0		0		0		0		0		0		0		0		0		0		0		0		0		0		0		0		sp|P40150|SSB2_YEAST Ribosome-associated molecular chaperone SSB2 OS=Saccharomyces cerevisiae (strain ATCC 204508 / S288c) OX=559292 GN=SSB2 PE=1 SV=2	1	72	4	4	55	54	55	57	55	56
P40159	P40159	1	1	1	Uncharacterized protein YNL208W		0		0		0		0		0		0		0		0		0		0		0		0		0		0		0		0		sp|P40159|YNU8_YEAST Uncharacterized protein YNL208W OS=Saccharomyces cerevisiae (strain ATCC 204508 / S288c) OX=559292 GN=YNL208W PE=1 SV=2	1	1	1	1	0	0	0	0	0	0
P40185	P40185	3	3	3	Protein MMF1, mitochondrial	MMF1	0		0		0		0		0		0		0		0		0		0		0		0		0		0		0		0		sp|P40185|MMF1_YEAST Protein MMF1, mitochondrial OS=Saccharomyces cerevisiae (strain ATCC 204508 / S288c) OX=559292 GN=MMF1 PE=1 SV=1	1	3	3	3	1	2	1	2	1	1
P40202	P40202	2	2	2	Superoxide dismutase 1 copper chaperone	CCS1	0		0		0		0		0		0		0		0		0		0		0		0		0		0		0		0		sp|P40202|CCS1_YEAST Superoxide dismutase 1 copper chaperone OS=Saccharomyces cerevisiae (strain ATCC 204508 / S288c) OX=559292 GN=CCS1 PE=1 SV=1	1	2	2	2	2	1	2	2	2	1
Q12690;P40212	Q12690;P40212	2;2	2;2	2;2	60S ribosomal protein L13-A;60S ribosomal protein L13-B	RPL13A;RPL13B	0		0		0		0		0		0		0		0		0		0		0		0		0		0		0		0		sp|Q12690|RL13A_YEAST 60S ribosomal protein L13-A OS=Saccharomyces cerevisiae (strain ATCC 204508 / S288c) OX=559292 GN=RPL13A PE=1 SV=1;sp|P40212|RL13B_YEAST 60S ribosomal protein L13-B OS=Saccharomyces cerevisiae (strain ATCC 204508 / S288c) OX=559292 GN	2	2	2	2	2	2	2	2	2	2
P40215	P40215	7	7	7	External NADH-ubiquinone oxidoreductase 1, mitochondrial	NDE1	0		0		0		0		0		0		0		0		0		0		0		0		0		0		0		0		sp|P40215|NDH1_YEAST External NADH-ubiquinone oxidoreductase 1, mitochondrial OS=Saccharomyces cerevisiae (strain ATCC 204508 / S288c) OX=559292 GN=NDE1 PE=1 SV=1	1	7	7	7	5	6	6	6	6	6
P40217	P40217	2	2	2	Eukaryotic translation initiation factor 3 subunit I	TIF34	0		0		0		0		0		0		0		0		0		0		0		0		0		0		0		0		sp|P40217|EIF3I_YEAST Eukaryotic translation initiation factor 3 subunit I OS=Saccharomyces cerevisiae (strain ATCC 204508 / S288c) OX=559292 GN=TIF34 PE=1 SV=1	1	2	2	2	2	1	2	2	1	2
P40302	P40302	2	2	2	Proteasome subunit alpha type-6	PRE5	0		0		0		0		0		0		0		0		0		0		0		0		0		0		0		0		sp|P40302|PSA6_YEAST Proteasome subunit alpha type-6 OS=Saccharomyces cerevisiae (strain ATCC 204508 / S288c) OX=559292 GN=PRE5 PE=1 SV=1	1	2	2	2	1	0	0	1	1	1
P40303	P40303	2	2	2	Proteasome subunit alpha type-4	PRE6	0		0		0		0		0		0		0		0		0		0		0		0		0		0		0		0		sp|P40303|PSA4_YEAST Proteasome subunit alpha type-4 OS=Saccharomyces cerevisiae (strain ATCC 204508 / S288c) OX=559292 GN=PRE6 PE=1 SV=1	1	2	2	2	2	2	2	2	2	2
P40319	P40319	3	3	3	Elongation of fatty acids protein 3	ELO3	0		0		0		0		0		0		0		0		0		0		0		0		0		0		0		0		sp|P40319|ELO3_YEAST Elongation of fatty acids protein 3 OS=Saccharomyces cerevisiae (strain ATCC 204508 / S288c) OX=559292 GN=ELO3 PE=1 SV=1	1	3	3	3	2	2	2	3	2	2
P40327	P40327	8	8	8	26S protease regulatory subunit 4 homolog	RPT2	0		0		0		0		0		0		0		0		0		0		0		0		0		0		0		0		sp|P40327|PRS4_YEAST 26S proteasome regulatory subunit 4 homolog OS=Saccharomyces cerevisiae (strain ATCC 204508 / S288c) OX=559292 GN=RPT2 PE=1 SV=3	1	8	8	8	6	8	7	7	8	6
P40341;P39925	P40341;P39925	2;1	2;1	2;1	Mitochondrial respiratory chain complexes assembly protein YTA12;Mitochondrial respiratory chain complexes assembly protein AFG3	YTA12;AFG3	0		0		0		0		0		0		0		0		0		0		0		0		0		0		0		0		sp|P40341|YTA12_YEAST Mitochondrial respiratory chain complexes assembly protein YTA12 OS=Saccharomyces cerevisiae (strain ATCC 204508 / S288c) OX=559292 GN=YTA12 PE=1 SV=2;sp|P39925|AFG3_YEAST Mitochondrial respiratory chain complexes assembly protein AFG	2	2	2	2	1	1	1	2	2	2
P40345	P40345	2	2	2	Phospholipid:diacylglycerol acyltransferase	LRO1	0		0		0		0		0		0		0		0		0		0		0		0		0		0		0		0		sp|P40345|PDAT_YEAST Phospholipid:diacylglycerol acyltransferase OS=Saccharomyces cerevisiae (strain ATCC 204508 / S288c) OX=559292 GN=LRO1 PE=1 SV=1	1	2	2	2	1	1	0	1	1	2
P40364	P40364	6	6	6	Mitochondrial peculiar membrane protein 1	MPM1	0		0		0		0		0		0		0		0		0		0		0		0		0		0		0		0		sp|P40364|MPM1_YEAST Mitochondrial peculiar membrane protein 1 OS=Saccharomyces cerevisiae (strain ATCC 204508 / S288c) OX=559292 GN=MPM1 PE=1 SV=1	1	6	6	6	6	6	5	6	3	5
P40367	P40367	1	1	1	GPI ethanolamine phosphate transferase 2	LAS21	0		0		0		0		0		0		0		0		0		0		0		0		0		0		0		0		sp|P40367|GPI7_YEAST GPI ethanolamine phosphate transferase 2 OS=Saccharomyces cerevisiae (strain ATCC 204508 / S288c) OX=559292 GN=LAS21 PE=1 SV=1	1	1	1	1	0	0	0	0	0	0
P40413	P40413	2	2	2	T-complex protein 1 subunit epsilon	CCT5	0		0		0		0		0		0		0		0		0		0		0		0		0		0		0		0		sp|P40413|TCPE_YEAST T-complex protein 1 subunit epsilon OS=Saccharomyces cerevisiae (strain ATCC 204508 / S288c) OX=559292 GN=CCT5 PE=1 SV=3	1	2	2	2	2	2	2	2	2	2
P40467	P40467	7	7	7	Activator of stress genes 1	ASG1	0		0		0		0		0		0		0		0		0		0		0		0		0		0		0		0		sp|P40467|ASG1_YEAST Activator of stress genes 1 OS=Saccharomyces cerevisiae (strain ATCC 204508 / S288c) OX=559292 GN=ASG1 PE=1 SV=1	1	7	7	7	6	7	6	5	6	6
P40480	P40480	3	3	3	Protein HOS4	HOS4	0		0		0		0		0		0		0		0		0		0		0		0		0		0		0		0		sp|P40480|HOS4_YEAST Protein HOS4 OS=Saccharomyces cerevisiae (strain ATCC 204508 / S288c) OX=559292 GN=HOS4 PE=1 SV=1	1	3	3	3	2	2	2	2	1	2
P40509	P40509	1	1	1	Coatomer subunit epsilon	SEC28	0		0		0		0		0		0		0		0		0		0		0		0		0		0		0		0		sp|P40509|COPE_YEAST Coatomer subunit epsilon OS=Saccharomyces cerevisiae (strain ATCC 204508 / S288c) OX=559292 GN=SEC28 PE=1 SV=2	1	1	1	1	1	1	1	1	1	1
P40513	P40513	1	1	1	Mitochondrial acidic protein MAM33	MAM33	0		0		0		0		0		0		0		0		0		0		0		0		0		0		0		0		sp|P40513|MAM33_YEAST Mitochondrial acidic protein MAM33 OS=Saccharomyces cerevisiae (strain ATCC 204508 / S288c) OX=559292 GN=MAM33 PE=1 SV=1	1	1	1	1	1	1	1	1	1	1
P40517	P40517	1	1	1	Ran-specific GTPase-activating protein 2	YRB2	0		0		0		0		0		0		0		0		0		0		0		0		0		0		0		0		sp|P40517|YRB2_YEAST Ran-specific GTPase-activating protein 2 OS=Saccharomyces cerevisiae (strain ATCC 204508 / S288c) OX=559292 GN=YRB2 PE=1 SV=1	1	1	1	1	1	0	0	1	0	0
P40531	P40531	8	8	8	Protein GVP36	GVP36	0		0		0		0		0		0		0		0		0		0		0		0		0		0		0		0		sp|P40531|GVP36_YEAST Protein GVP36 OS=Saccharomyces cerevisiae (strain ATCC 204508 / S288c) OX=559292 GN=GVP36 PE=1 SV=1	1	8	8	8	6	7	6	7	7	6
P40540	P40540	2	2	2	ER membrane protein complex subunit 5	EMC5	0		0		0		0		0		0		0		0		0		0		0		0		0		0		0		0		sp|P40540|EMC5_YEAST ER membrane protein complex subunit 5 OS=Saccharomyces cerevisiae (strain ATCC 204508 / S288c) OX=559292 GN=EMC5 PE=1 SV=1	1	2	2	2	2	1	2	2	2	2
P40560	P40560	1	1	1	Ankyrin repeat-containing protein YIL001W		0		0		0		0		0		0		0		0		0		0		0		0		0		0		0		0		sp|P40560|YIA1_YEAST Ankyrin repeat-containing protein YIL001W OS=Saccharomyces cerevisiae (strain ATCC 204508 / S288c) OX=559292 GN=YIL001W PE=1 SV=1	1	1	1	1	1	0	1	1	1	1
P40564	P40564	1	1	1	DnaJ-like protein 1	DJP1	0		0		0		0		0		0		0		0		0		0		0		0		0		0		0		0		sp|P40564|DJP1_YEAST DnaJ-like protein 1 OS=Saccharomyces cerevisiae (strain ATCC 204508 / S288c) OX=559292 GN=DJP1 PE=1 SV=1	1	1	1	1	0	0	0	1	0	0
P40578	P40578	1	1	1	Protein MGA2	MGA2	0		0		0		0		0		0		0		0		0		0		0		0		0		0		0		0		sp|P40578|MGA2_YEAST Protein MGA2 OS=Saccharomyces cerevisiae (strain ATCC 204508 / S288c) OX=559292 GN=MGA2 PE=1 SV=1	1	1	1	1	1	1	1	1	0	1
P40582	P40582	3	3	3	Glutathione S-transferase 1	GTT1	0		0		0		0		0		0		0		0		0		0		0		0		0		0		0		0		sp|P40582|GST1_YEAST Glutathione S-transferase 1 OS=Saccharomyces cerevisiae (strain ATCC 204508 / S288c) OX=559292 GN=GTT1 PE=1 SV=1	1	3	3	3	2	1	1	3	1	2
P40693	P40693	2	2	2	Ribosome biogenesis protein RLP7	RLP7	0		0		0		0		0		0		0		0		0		0		0		0		0		0		0		0		sp|P40693|RLP7_YEAST Ribosome biogenesis protein RLP7 OS=Saccharomyces cerevisiae (strain ATCC 204508 / S288c) OX=559292 GN=RLP7 PE=1 SV=1	1	2	2	2	1	2	1	2	2	2
P40825	P40825	1	1	1	Alanine--tRNA ligase, mitochondrial	ALA1	0		0		0		0		0		0		0		0		0		0		0		0		0		0		0		0		sp|P40825|SYA_YEAST Alanine--tRNA ligase, mitochondrial OS=Saccharomyces cerevisiae (strain ATCC 204508 / S288c) OX=559292 GN=ALA1 PE=1 SV=3	1	1	1	1	1	1	1	1	1	1
P40850	P40850	1	1	1	Protein MKT1	MKT1	0		0		0		0		0		0		0		0		0		0		0		0		0		0		0		0		sp|P40850|MKT1_YEAST Post-transcriptional regulator MKT1 OS=Saccharomyces cerevisiae (strain ATCC 204508 / S288c) OX=559292 GN=MKT1 PE=1 SV=2	1	1	1	1	0	1	0	0	0	0
P40961	P40961	4	4	4	Prohibitin-1	PHB1	0		0		0		0		0		0		0		0		0		0		0		0		0		0		0		0		sp|P40961|PHB1_YEAST Prohibitin-1 OS=Saccharomyces cerevisiae (strain ATCC 204508 / S288c) OX=559292 GN=PHB1 PE=1 SV=2	1	4	4	4	3	4	4	4	4	4
P40970	P40970	1	1	1	Serine palmitoyltransferase 2	LCB2	0		0		0		0		0		0		0		0		0		0		0		0		0		0		0		0		sp|P40970|LCB2_YEAST Serine palmitoyltransferase 2 OS=Saccharomyces cerevisiae (strain ATCC 204508 / S288c) OX=559292 GN=LCB2 PE=1 SV=1	1	1	1	1	1	1	1	1	1	1
P40991	P40991	9	9	9	25S rRNA (cytosine(2870)-C(5))-methyltransferase	NOP2	0		0		0		0		0		0		0		0		0		0		0		0		0		0		0		0		sp|P40991|NOP2_YEAST 25S rRNA (cytosine(2870)-C(5))-methyltransferase OS=Saccharomyces cerevisiae (strain ATCC 204508 / S288c) OX=559292 GN=NOP2 PE=1 SV=1	1	9	9	9	3	5	6	6	4	5
P41057;P41058	P41057;P41058	2;1	2;1	2;1	40S ribosomal protein S29-A;40S ribosomal protein S29-B	RPS29A;RPS29B	0		0		0		0		0		0		0		0		0		0		0		0		0		0		0		0		sp|P41057|RS29A_YEAST 40S ribosomal protein S29-A OS=Saccharomyces cerevisiae (strain ATCC 204508 / S288c) OX=559292 GN=RPS29A PE=1 SV=3;sp|P41058|RS29B_YEAST 40S ribosomal protein S29-B OS=Saccharomyces cerevisiae (strain ATCC 204508 / S288c) OX=559292 GN	2	2	2	2	2	1	1	2	2	1
P41277	P41277	9	9	6	Glycerol-1-phosphate phosphohydrolase 1	GPP1	0		0		0		0		0		0		0		0		0		0		0		0		0		0		0		0		sp|P41277|GPP1_YEAST Glycerol-1-phosphate phosphohydrolase 1 OS=Saccharomyces cerevisiae (strain ATCC 204508 / S288c) OX=559292 GN=GPP1 PE=1 SV=3	1	9	9	6	5	8	4	5	4	4
P41338	P41338	2	2	2	Acetyl-CoA acetyltransferase	ERG10	0		0		0		0		0		0		0		0		0		0		0		0		0		0		0		0		sp|P41338|THIL_YEAST Acetyl-CoA acetyltransferase OS=Saccharomyces cerevisiae (strain ATCC 204508 / S288c) OX=559292 GN=ERG10 PE=1 SV=3	1	2	2	2	1	1	0	1	0	0
P41543	P41543	1	1	1	Dolichyl-diphosphooligosaccharide--protein glycosyltransferase subunit 1	OST1	0		0		0		0		0		0		0		0		0		0		0		0		0		0		0		0		sp|P41543|OST1_YEAST Dolichyl-diphosphooligosaccharide--protein glycosyltransferase subunit 1 OS=Saccharomyces cerevisiae (strain ATCC 204508 / S288c) OX=559292 GN=OST1 PE=1 SV=1	1	1	1	1	1	1	1	1	1	1
P41805	P41805	6	6	6	60S ribosomal protein L10	RPL10	0		0		0		0		0		0		0		0		0		0		0		0		0		0		0		0		sp|P41805|RL10_YEAST 60S ribosomal protein L10 OS=Saccharomyces cerevisiae (strain ATCC 204508 / S288c) OX=559292 GN=RPL10 PE=1 SV=1	1	6	6	6	5	3	5	6	4	6
P41810	P41810	5	5	5	Coatomer subunit beta	SEC26	0		0		0		0		0		0		0		0		0		0		0		0		0		0		0		0		sp|P41810|COPB_YEAST Coatomer subunit beta OS=Saccharomyces cerevisiae (strain ATCC 204508 / S288c) OX=559292 GN=SEC26 PE=1 SV=2	1	5	5	5	1	3	2	3	2	3
P41811	P41811	3	3	3	Coatomer subunit beta	SEC27	0		0		0		0		0		0		0		0		0		0		0		0		0		0		0		0		sp|P41811|COPB2_YEAST Coatomer subunit beta OS=Saccharomyces cerevisiae (strain ATCC 204508 / S288c) OX=559292 GN=SEC27 PE=1 SV=1	1	3	3	3	1	0	1	3	1	2
P41819	P41819	2	2	2	Dimethyladenosine transferase	DIM1	0		0		0		0		0		0		0		0		0		0		0		0		0		0		0		0		sp|P41819|DIM1_YEAST Dimethyladenosine transferase OS=Saccharomyces cerevisiae (strain ATCC 204508 / S288c) OX=559292 GN=DIM1 PE=1 SV=1	1	2	2	2	2	2	2	1	2	1
P41940	P41940	9	9	9	Mannose-1-phosphate guanyltransferase	PSA1	0		0		0		0		0		0		0		0		0		0		0		0		0		0		0		0		sp|P41940|MPG1_YEAST Mannose-1-phosphate guanyltransferase OS=Saccharomyces cerevisiae (strain ATCC 204508 / S288c) OX=559292 GN=PSA1 PE=1 SV=2	1	9	9	9	6	2	5	9	7	8
P42834	P42834	1	1	1	Mitochondrial DnaJ homolog 2	MDJ2	0		0		0		0		0		0		0		0		0		0		0		0		0		0		0		0		sp|P42834|MDJ2_YEAST Mitochondrial DnaJ homolog 2 OS=Saccharomyces cerevisiae (strain ATCC 204508 / S288c) OX=559292 GN=MDJ2 PE=1 SV=1	1	1	1	1	0	0	1	1	0	1
P42940	P42940	2	2	2	Probable electron transfer flavoprotein subunit beta	CIR1	0		0		0		0		0		0		0		0		0		0		0		0		0		0		0		0		sp|P42940|ETFB_YEAST Probable electron transfer flavoprotein subunit beta OS=Saccharomyces cerevisiae (strain ATCC 204508 / S288c) OX=559292 GN=CIR1 PE=1 SV=1	1	2	2	2	0	0	0	1	0	0
P42943	P42943	8	8	8	T-complex protein 1 subunit eta	CCT7	0		0		0		0		0		0		0		0		0		0		0		0		0		0		0		0		sp|P42943|TCPH_YEAST T-complex protein 1 subunit eta OS=Saccharomyces cerevisiae (strain ATCC 204508 / S288c) OX=559292 GN=CCT7 PE=1 SV=1	1	8	8	8	5	5	5	7	5	7
P43535	P43535	4	4	4	Protein GCN20	GCN20	0		0		0		0		0		0		0		0		0		0		0		0		0		0		0		0		sp|P43535|GCN20_YEAST Protein GCN20 OS=Saccharomyces cerevisiae (strain ATCC 204508 / S288c) OX=559292 GN=GCN20 PE=1 SV=1	1	4	4	4	2	2	1	2	3	2
P43560	P43560	1	1	1	Uncharacterized protein YFL042C	YFL042C	0		0		0		0		0		0		0		0		0		0		0		0		0		0		0		0		sp|P43560|LAM5_YEAST Membrane-anchored lipid-binding protein LAM5 OS=Saccharomyces cerevisiae (strain ATCC 204508 / S288c) OX=559292 GN=LAM5 PE=1 SV=2	1	1	1	1	1	1	1	1	1	1
P43586	P43586	2	2	2	60S ribosomal subunit assembly/export protein LOC1	LOC1	0		0		0		0		0		0		0		0		0		0		0		0		0		0		0		0		sp|P43586|LOC1_YEAST 60S ribosomal subunit assembly/export protein LOC1 OS=Saccharomyces cerevisiae (strain ATCC 204508 / S288c) OX=559292 GN=LOC1 PE=1 SV=1	1	2	2	2	1	0	1	1	1	1
P43588	P43588	8	8	8	Ubiquitin carboxyl-terminal hydrolase RPN11	RPN11	0		0		0		0		0		0		0		0		0		0		0		0		0		0		0		0		sp|P43588|RPN11_YEAST Ubiquitin carboxyl-terminal hydrolase RPN11 OS=Saccharomyces cerevisiae (strain ATCC 204508 / S288c) OX=559292 GN=RPN11 PE=1 SV=1	1	8	8	8	6	4	5	8	6	8
P43594	P43594	3	3	3	MICOS complex subunit MIC19	MIC19	0		0		0		0		0		0		0		0		0		0		0		0		0		0		0		0		sp|P43594|MIC19_YEAST MICOS complex subunit MIC19 OS=Saccharomyces cerevisiae (strain ATCC 204508 / S288c) OX=559292 GN=MIC19 PE=1 SV=1	1	3	3	3	3	3	3	3	3	3
P43601	P43601	2	2	2	Autophagy-related protein 18	ATG18	0		0		0		0		0		0		0		0		0		0		0		0		0		0		0		0		sp|P43601|ATG18_YEAST Autophagy-related protein 18 OS=Saccharomyces cerevisiae (strain ATCC 204508 / S288c) OX=559292 GN=ATG18 PE=1 SV=1	1	2	2	2	0	0	0	0	0	0
P43603	P43603	1	1	1	LAS seventeen-binding protein 3	LSB3	0		0		0		0		0		0		0		0		0		0		0		0		0		0		0		0		sp|P43603|LSB3_YEAST LAS seventeen-binding protein 3 OS=Saccharomyces cerevisiae (strain ATCC 204508 / S288c) OX=559292 GN=LSB3 PE=1 SV=3	1	1	1	1	0	0	0	1	0	0
P43616	P43616	2	2	2	Cys-Gly metallodipeptidase DUG1	DUG1	0		0		0		0		0		0		0		0		0		0		0		0		0		0		0		0		sp|P43616|DUG1_YEAST Cys-Gly metallodipeptidase DUG1 OS=Saccharomyces cerevisiae (strain ATCC 204508 / S288c) OX=559292 GN=DUG1 PE=1 SV=1	1	2	2	2	1	1	1	1	1	1
P43621	P43621	3	3	3	Coatomer subunit delta	RET2	0		0		0		0		0		0		0		0		0		0		0		0		0		0		0		0		sp|P43621|COPD_YEAST Coatomer subunit delta OS=Saccharomyces cerevisiae (strain ATCC 204508 / S288c) OX=559292 GN=RET2 PE=1 SV=3	1	3	3	3	3	0	0	2	1	2
P46367	P46367	3	3	3	Potassium-activated aldehyde dehydrogenase, mitochondrial	ALD4	0		0		0		0		0		0		0		0		0		0		0		0		0		0		0		0		sp|P46367|ALDH4_YEAST Potassium-activated aldehyde dehydrogenase, mitochondrial OS=Saccharomyces cerevisiae (strain ATCC 204508 / S288c) OX=559292 GN=ALD4 PE=1 SV=2	1	3	3	3	2	2	2	3	2	2
P46654;P32905	P46654;P32905	7;5	7;5	7;5	40S ribosomal protein S0-B;40S ribosomal protein S0-A	RPS0B;RPS0A	0		0		0		0		0		0		0		0		0		0		0		0		0		0		0		0		sp|P46654|RSSA2_YEAST 40S ribosomal protein S0-B OS=Saccharomyces cerevisiae (strain ATCC 204508 / S288c) OX=559292 GN=RPS0B PE=1 SV=2;sp|P32905|RSSA1_YEAST 40S ribosomal protein S0-A OS=Saccharomyces cerevisiae (strain ATCC 204508 / S288c) OX=559292 GN=RP	2	7	7	7	5	5	3	6	2	5
P46655	P46655	1	1	1	Glutamate--tRNA ligase, cytoplasmic	GUS1	0		0		0		0		0		0		0		0		0		0		0		0		0		0		0		0		sp|P46655|SYEC_YEAST Glutamate--tRNA ligase, cytoplasmic OS=Saccharomyces cerevisiae (strain ATCC 204508 / S288c) OX=559292 GN=GUS1 PE=1 SV=3	1	1	1	1	1	1	1	1	1	1
P46682	P46682	8	8	8	AP-3 complex subunit beta	APL6	0		0		0		0		0		0		0		0		0		0		0		0		0		0		0		0		sp|P46682|AP3B_YEAST AP-3 complex subunit beta OS=Saccharomyces cerevisiae (strain ATCC 204508 / S288c) OX=559292 GN=APL6 PE=1 SV=2	1	8	8	8	6	3	4	5	2	1
Q08745;P46784	Q08745;P46784	3;3	3;3	3;3	40S ribosomal protein S10-A;40S ribosomal protein S10-B	RPS10A;RPS10B	0		0		0		0		0		0		0		0		0		0		0		0		0		0		0		0		sp|Q08745|RS10A_YEAST 40S ribosomal protein S10-A OS=Saccharomyces cerevisiae (strain ATCC 204508 / S288c) OX=559292 GN=RPS10A PE=1 SV=1;sp|P46784|RS10B_YEAST 40S ribosomal protein S10-B OS=Saccharomyces cerevisiae (strain ATCC 204508 / S288c) OX=559292 GN	2	3	3	3	3	2	3	3	2	3
P46956	P46956	1	1	1	Inorganic phosphate transporter PHO86	PHO86	0		0		0		0		0		0		0		0		0		0		0		0		0		0		0		0		sp|P46956|PHO86_YEAST Inorganic phosphate transporter PHO86 OS=Saccharomyces cerevisiae (strain ATCC 204508 / S288c) OX=559292 GN=PHO86 PE=1 SV=1	1	1	1	1	1	1	1	1	1	1
P46970;P19158	P46970	22;1	22;1	22;1	Nonsense-mediated mRNA decay protein 5	NMD5	0		0		0		0		0		0		0		0		0		0		0		0		0		0		0		0		sp|P46970|NMD5_YEAST Nonsense-mediated mRNA decay protein 5 OS=Saccharomyces cerevisiae (strain ATCC 204508 / S288c) OX=559292 GN=NMD5 PE=1 SV=2	2	22	22	22	18	17	15	18	14	16
P46982	P46982	3	3	3	Alpha-1,2-mannosyltransferase MNN5	MNN5	0		0		0		0		0		0		0		0		0		0		0		0		0		0		0		0		sp|P46982|MNN5_YEAST Alpha-1,2-mannosyltransferase MNN5 OS=Saccharomyces cerevisiae (strain ATCC 204508 / S288c) OX=559292 GN=MNN5 PE=1 SV=2	1	3	3	3	3	3	2	3	3	2
P46985	P46985	1	1	1	Probable alpha-1,6-mannosyltransferase MNN11	MNN11	0		0		0		0		0		0		0		0		0		0		0		0		0		0		0		0		sp|P46985|MNN11_YEAST Probable alpha-1,6-mannosyltransferase MNN11 OS=Saccharomyces cerevisiae (strain ATCC 204508 / S288c) OX=559292 GN=MNN11 PE=1 SV=2	1	1	1	1	0	0	0	1	1	0
P46989	P46989	3	3	3	Autophagy-related protein 27	ATG27	0		0		0		0		0		0		0		0		0		0		0		0		0		0		0		0		sp|P46989|ATG27_YEAST Autophagy-related protein 27 OS=Saccharomyces cerevisiae (strain ATCC 204508 / S288c) OX=559292 GN=ATG27 PE=1 SV=2	1	3	3	3	3	2	2	3	1	2
P46990	P46990	6	1	1	60S ribosomal protein L17-B	RPL17B	0		0		0		0		0		0		0		0		0		0		0		0		0		0		0		0		sp|P46990|RL17B_YEAST 60S ribosomal protein L17-B OS=Saccharomyces cerevisiae (strain ATCC 204508 / S288c) OX=559292 GN=RPL17B PE=1 SV=2	1	6	1	1	6	6	6	6	6	6
P47018	P47018	4	4	4	Maintenance of telomere capping protein 1	MTC1	0		0		0		0		0		0		0		0		0		0		0		0		0		0		0		0		sp|P47018|MTC1_YEAST Maintenance of telomere capping protein 1 OS=Saccharomyces cerevisiae (strain ATCC 204508 / S288c) OX=559292 GN=MTC1 PE=1 SV=1	1	4	4	4	2	2	2	2	2	3
P47025	P47025	4	4	4	Mitochondrial division protein 1	MDV1	0		0		0		0		0		0		0		0		0		0		0		0		0		0		0		0		sp|P47025|MDV1_YEAST Mitochondrial division protein 1 OS=Saccharomyces cerevisiae (strain ATCC 204508 / S288c) OX=559292 GN=MDV1 PE=1 SV=1	1	4	4	4	3	2	2	3	2	2
P47045	P47045	2	2	2	Mitochondrial import inner membrane translocase subunit TIM54	TIM54	0		0		0		0		0		0		0		0		0		0		0		0		0		0		0		0		sp|P47045|TIM54_YEAST Mitochondrial import inner membrane translocase subunit TIM54 OS=Saccharomyces cerevisiae (strain ATCC 204508 / S288c) OX=559292 GN=TIM54 PE=1 SV=1	1	2	2	2	2	1	2	2	2	2
P47064	P47064	1	1	1	AP-3 complex subunit sigma	APS3	0		0		0		0		0		0		0		0		0		0		0		0		0		0		0		0		sp|P47064|AP3S_YEAST AP-3 complex subunit sigma OS=Saccharomyces cerevisiae (strain ATCC 204508 / S288c) OX=559292 GN=APS3 PE=1 SV=1	1	1	1	1	1	1	1	1	1	1
P47068	P47068	2	2	2	Myosin tail region-interacting protein MTI1	BBC1	0		0		0		0		0		0		0		0		0		0		0		0		0		0		0		0		sp|P47068|BBC1_YEAST Myosin tail region-interacting protein MTI1 OS=Saccharomyces cerevisiae (strain ATCC 204508 / S288c) OX=559292 GN=BBC1 PE=1 SV=2	1	2	2	2	1	1	1	1	1	1
P47075	P47075	2	2	2	Vacuolar transporter chaperone 4	VTC4	0		0		0		0		0		0		0		0		0		0		0		0		0		0		0		0		sp|P47075|VTC4_YEAST Vacuolar transporter chaperone 4 OS=Saccharomyces cerevisiae (strain ATCC 204508 / S288c) OX=559292 GN=VTC4 PE=1 SV=2	1	2	2	2	2	1	2	2	2	1
P47079	P47079	15	15	15	T-complex protein 1 subunit theta	CCT8	0		0		0		0		0		0		0		0		0		0		0		0		0		0		0		0		sp|P47079|TCPQ_YEAST T-complex protein 1 subunit theta OS=Saccharomyces cerevisiae (strain ATCC 204508 / S288c) OX=559292 GN=CCT8 PE=1 SV=1	1	15	15	15	12	14	13	13	11	14
P47083	P47083	2	2	2	U3 small nucleolar RNA-associated protein MPP10	MPP10	0		0		0		0		0		0		0		0		0		0		0		0		0		0		0		0		sp|P47083|MPP10_YEAST U3 small nucleolar RNA-associated protein MPP10 OS=Saccharomyces cerevisiae (strain ATCC 204508 / S288c) OX=559292 GN=MPP10 PE=1 SV=1	1	2	2	2	2	1	1	1	1	1
P47089	P47089	2	2	2	Translation machinery-associated protein 22	TMA22	0		0		0		0		0		0		0		0		0		0		0		0		0		0		0		0		sp|P47089|DENR_YEAST Translation machinery-associated protein 22 OS=Saccharomyces cerevisiae (strain ATCC 204508 / S288c) OX=559292 GN=TMA22 PE=1 SV=1	1	2	2	2	1	0	0	2	1	1
P47117	P47117	5	5	5	Actin-related protein 3	ARP3	0		0		0		0		0		0		0		0		0		0		0		0		0		0		0		0		sp|P47117|ARP3_YEAST Actin-related protein 3 OS=Saccharomyces cerevisiae (strain ATCC 204508 / S288c) OX=559292 GN=ARP3 PE=1 SV=1	1	5	5	5	5	5	5	5	4	4
P47122	P47122	2	2	2	GPN-loop GTPase 1	NPA3	0		0		0		0		0		0		0		0		0		0		0		0		0		0		0		0		sp|P47122|GPN1_YEAST GPN-loop GTPase 1 OS=Saccharomyces cerevisiae (strain ATCC 204508 / S288c) OX=559292 GN=NPA3 PE=1 SV=1	1	2	2	2	1	2	2	2	1	2
P47124	P47124	2	2	2	Putative glycosyltransferase HOC1	HOC1	0		0		0		0		0		0		0		0		0		0		0		0		0		0		0		0		sp|P47124|HOC1_YEAST Putative glycosyltransferase HOC1 OS=Saccharomyces cerevisiae (strain ATCC 204508 / S288c) OX=559292 GN=HOC1 PE=1 SV=3	1	2	2	2	2	1	2	2	2	2
P47127	P47127	1	1	1	Altered inheritance of mitochondria protein 24, mitochondrial	AIM24	0		0		0		0		0		0		0		0		0		0		0		0		0		0		0		0		sp|P47127|AIM24_YEAST Altered inheritance of mitochondria protein 24, mitochondrial OS=Saccharomyces cerevisiae (strain ATCC 204508 / S288c) OX=559292 GN=AIM24 PE=1 SV=1	1	1	1	1	1	0	1	1	1	1
P47143	P47143	4	4	4	Adenosine kinase	ADO1	0		0		0		0		0		0		0		0		0		0		0		0		0		0		0		0		sp|P47143|ADK_YEAST Adenosine kinase OS=Saccharomyces cerevisiae (strain ATCC 204508 / S288c) OX=559292 GN=ADO1 PE=1 SV=1	1	4	4	4	0	2	0	1	1	0
P47147	P47147	1	1	1	Phosphoinositide 3-phosphatase	YMR1	0		0		0		0		0		0		0		0		0		0		0		0		0		0		0		0		sp|P47147|YMR1_YEAST Phosphoinositide 3-phosphatase OS=Saccharomyces cerevisiae (strain ATCC 204508 / S288c) OX=559292 GN=YMR1 PE=1 SV=1	1	1	1	1	1	1	1	1	1	1
P47154	P47154	3	3	3	CAAX prenyl protease 1	STE24	0		0		0		0		0		0		0		0		0		0		0		0		0		0		0		0		sp|P47154|STE24_YEAST CAAX prenyl protease 1 OS=Saccharomyces cerevisiae (strain ATCC 204508 / S288c) OX=559292 GN=STE24 PE=1 SV=1	1	3	3	3	1	1	1	2	1	1
P47160	P47160	1	1	1	Epsin-3	ENT3	0		0		0		0		0		0		0		0		0		0		0		0		0		0		0		0		sp|P47160|ENT3_YEAST Epsin-3 OS=Saccharomyces cerevisiae (strain ATCC 204508 / S288c) OX=559292 GN=ENT3 PE=1 SV=1	1	1	1	1	0	0	0	1	0	0
P47912	P47912	3	3	3	Long-chain-fatty-acid--CoA ligase 4	FAA4	0		0		0		0		0		0		0		0		0		0		0		0		0		0		0		0		sp|P47912|LCF4_YEAST Long-chain-fatty-acid--CoA ligase 4 OS=Saccharomyces cerevisiae (strain ATCC 204508 / S288c) OX=559292 GN=FAA4 PE=1 SV=1	1	3	3	3	1	0	1	3	2	2
P48164	P48164	4	2	2	40S ribosomal protein S7-B	RPS7B	0		0		0		0		0		0		0		0		0		0		0		0		0		0		0		0		sp|P48164|RS7B_YEAST 40S ribosomal protein S7-B OS=Saccharomyces cerevisiae (strain ATCC 204508 / S288c) OX=559292 GN=RPS7B PE=1 SV=1	1	4	2	2	3	4	3	3	4	4
P48510	P48510	1	1	1	Ubiquitin domain-containing protein DSK2	DSK2	0		0		0		0		0		0		0		0		0		0		0		0		0		0		0		0		sp|P48510|DSK2_YEAST Ubiquitin domain-containing protein DSK2 OS=Saccharomyces cerevisiae (strain ATCC 204508 / S288c) OX=559292 GN=DSK2 PE=1 SV=2	1	1	1	1	1	1	1	1	1	1
P48527	P48527	2	2	2	Tyrosine--tRNA ligase, mitochondrial	MSY1	0		0		0		0		0		0		0		0		0		0		0		0		0		0		0		0		sp|P48527|SYYM_YEAST Tyrosine--tRNA ligase, mitochondrial OS=Saccharomyces cerevisiae (strain ATCC 204508 / S288c) OX=559292 GN=MSY1 PE=1 SV=1	1	2	2	2	2	2	1	0	0	0
P48589	P48589	7	7	7	40S ribosomal protein S12	RPS12	0		0		0		0		0		0		0		0		0		0		0		0		0		0		0		0		sp|P48589|RS12_YEAST 40S ribosomal protein S12 OS=Saccharomyces cerevisiae (strain ATCC 204508 / S288c) OX=559292 GN=RPS12 PE=1 SV=1	1	7	7	7	6	5	6	6	5	6
P48813	P48813	2	2	2	High-affinity glutamine permease	GNP1	0		0		0		0		0		0		0		0		0		0		0		0		0		0		0		0		sp|P48813|GNP1_YEAST High-affinity glutamine permease OS=Saccharomyces cerevisiae (strain ATCC 204508 / S288c) OX=559292 GN=GNP1 PE=1 SV=2	1	2	2	2	2	0	2	2	1	1
P48837	P48837	2	2	2	Nucleoporin NUP57	NUP57	0		0		0		0		0		0		0		0		0		0		0		0		0		0		0		0		sp|P48837|NUP57_YEAST Nucleoporin NUP57 OS=Saccharomyces cerevisiae (strain ATCC 204508 / S288c) OX=559292 GN=NUP57 PE=1 SV=1	1	2	2	2	1	0	2	1	2	2
P49089	P49089	3	3	2	Asparagine synthetase [glutamine-hydrolyzing] 1	ASN1	0		0		0		0		0		0		0		0		0		0		0		0		0		0		0		0		sp|P49089|ASNS1_YEAST Asparagine synthetase [glutamine-hydrolyzing] 1 OS=Saccharomyces cerevisiae (strain ATCC 204508 / S288c) OX=559292 GN=ASN1 PE=1 SV=2	1	3	3	2	3	2	1	2	1	0
P49090	P49090	2	1	1	Asparagine synthetase [glutamine-hydrolyzing] 2	ASN2	0		0		0		0		0		0		0		0		0		0		0		0		0		0		0		0		sp|P49090|ASNS2_YEAST Asparagine synthetase [glutamine-hydrolyzing] 2 OS=Saccharomyces cerevisiae (strain ATCC 204508 / S288c) OX=559292 GN=ASN2 PE=1 SV=2	1	2	1	1	2	2	1	2	1	1
P49167	P49167	2	2	2	60S ribosomal protein L38	RPL38	0		0		0		0		0		0		0		0		0		0		0		0		0		0		0		0		sp|P49167|RL38_YEAST 60S ribosomal protein L38 OS=Saccharomyces cerevisiae (strain ATCC 204508 / S288c) OX=559292 GN=RPL38 PE=1 SV=1	1	2	2	2	2	2	2	2	2	2
P49334	P49334	4	4	4	Mitochondrial import receptor subunit TOM22	TOM22	0		0		0		0		0		0		0		0		0		0		0		0		0		0		0		0		sp|P49334|TOM22_YEAST Mitochondrial import receptor subunit TOM22 OS=Saccharomyces cerevisiae (strain ATCC 204508 / S288c) OX=559292 GN=TOM22 PE=1 SV=3	1	4	4	4	3	3	1	3	3	4
P49573	P49573	1	1	1	Copper transport protein CTR1	CTR1	0		0		0		0		0		0		0		0		0		0		0		0		0		0		0		0		sp|P49573|CTR1_YEAST Copper transport protein CTR1 OS=Saccharomyces cerevisiae (strain ATCC 204508 / S288c) OX=559292 GN=CTR1 PE=1 SV=1	1	1	1	1	1	1	1	1	1	1
P49687	P49687	1	1	1	Nucleoporin NUP145;Nucleoporin NUP145N;Nucleoporin NUP145C	NUP145	0		0		0		0		0		0		0		0		0		0		0		0		0		0		0		0		sp|P49687|NU145_YEAST Nucleoporin NUP145 OS=Saccharomyces cerevisiae (strain ATCC 204508 / S288c) OX=559292 GN=NUP145 PE=1 SV=1	1	1	1	1	1	0	0	1	0	0
P49723	P49723	3	3	3	Ribonucleoside-diphosphate reductase small chain 2	RNR4	0		0		0		0		0		0		0		0		0		0		0		0		0		0		0		0		sp|P49723|RIR4_YEAST Ribonucleoside-diphosphate reductase small chain 2 OS=Saccharomyces cerevisiae (strain ATCC 204508 / S288c) OX=559292 GN=RNR4 PE=1 SV=1	1	3	3	3	3	3	3	3	3	3
P50086	P50086	1	1	1	Probable 26S proteasome regulatory subunit p28	NAS6	0		0		0		0		0		0		0		0		0		0		0		0		0		0		0		0		sp|P50086|PSD10_YEAST Probable 26S proteasome regulatory subunit p28 OS=Saccharomyces cerevisiae (strain ATCC 204508 / S288c) OX=559292 GN=NAS6 PE=1 SV=1	1	1	1	1	1	1	1	1	1	1
P50094	P50094	6	2	2	Inosine-5-monophosphate dehydrogenase 4	IMD4	0		0		0		0		0		0		0		0		0		0		0		0		0		0		0		0		sp|P50094|IMDH4_YEAST Inosine-5-monophosphate dehydrogenase 4 OS=Saccharomyces cerevisiae (strain ATCC 204508 / S288c) OX=559292 GN=IMD4 PE=1 SV=1	1	6	2	2	2	1	3	3	4	5
P50095	P50095	6	6	1	Inosine-5-monophosphate dehydrogenase 3	IMD3	0		0		0		0		0		0		0		0		0		0		0		0		0		0		0		0		sp|P50095|IMDH3_YEAST Inosine-5-monophosphate dehydrogenase 3 OS=Saccharomyces cerevisiae (strain ATCC 204508 / S288c) OX=559292 GN=IMD3 PE=1 SV=1	1	6	6	1	2	3	4	5	5	5
P50108	P50108	2	2	2	Probable alpha-1,6-mannosyltransferase MNN10	MNN10	0		0		0		0		0		0		0		0		0		0		0		0		0		0		0		0		sp|P50108|MNN10_YEAST Probable alpha-1,6-mannosyltransferase MNN10 OS=Saccharomyces cerevisiae (strain ATCC 204508 / S288c) OX=559292 GN=MNN10 PE=1 SV=1	1	2	2	2	1	1	1	1	1	1
P50946	P50946	2	2	2	Putative tyrosine-protein phosphatase OCA1	OCA1	0		0		0		0		0		0		0		0		0		0		0		0		0		0		0		0		sp|P50946|OCA1_YEAST Putative tyrosine-protein phosphatase OCA1 OS=Saccharomyces cerevisiae (strain ATCC 204508 / S288c) OX=559292 GN=OCA1 PE=1 SV=1	1	2	2	2	1	1	1	1	1	1
P51601	P51601	6	6	6	GTP cyclohydrolase 1	FOL2	0		0		0		0		0		0		0		0		0		0		0		0		0		0		0		0		sp|P51601|GCH1_YEAST GTP cyclohydrolase 1 OS=Saccharomyces cerevisiae (strain ATCC 204508 / S288c) OX=559292 GN=FOL2 PE=1 SV=1	1	6	6	6	3	4	4	5	4	3
P51996	P51996	4	4	1	GTP-binding protein YPT32/YPT11	YPT32	0		0		0		0		0		0		0		0		0		0		0		0		0		0		0		0		sp|P51996|YPT32_YEAST GTP-binding protein YPT32/YPT11 OS=Saccharomyces cerevisiae (strain ATCC 204508 / S288c) OX=559292 GN=YPT32 PE=1 SV=3	1	4	4	1	4	2	3	4	4	4
P52286	P52286	2	2	2	Suppressor of kinetochore protein 1	SKP1	0		0		0		0		0		0		0		0		0		0		0		0		0		0		0		0		sp|P52286|SKP1_YEAST Suppressor of kinetochore protein 1 OS=Saccharomyces cerevisiae (strain ATCC 204508 / S288c) OX=559292 GN=SKP1 PE=1 SV=2	1	2	2	2	1	0	1	2	1	2
P52489	P52489	4	3	3	Pyruvate kinase 2	PYK2	0		0		0		0		0		0		0		0		0		0		0		0		0		0		0		0		sp|P52489|KPYK2_YEAST Pyruvate kinase 2 OS=Saccharomyces cerevisiae (strain ATCC 204508 / S288c) OX=559292 GN=PYK2 PE=1 SV=1	1	4	3	3	2	2	3	1	1	2
P52871	P52871	1	1	1	Protein transport protein SBH2	SBH2	0		0		0		0		0		0		0		0		0		0		0		0		0		0		0		0		sp|P52871|SC6B2_YEAST Protein transport protein SBH2 OS=Saccharomyces cerevisiae (strain ATCC 204508 / S288c) OX=559292 GN=SBH2 PE=1 SV=1	1	1	1	1	1	1	0	1	1	1
P52910	P52910	12	12	12	Acetyl-coenzyme A synthetase 2	ACS2	0		0		0		0		0		0		0		0		0		0		0		0		0		0		0		0		sp|P52910|ACS2_YEAST Acetyl-coenzyme A synthetase 2 OS=Saccharomyces cerevisiae (strain ATCC 204508 / S288c) OX=559292 GN=ACS2 PE=1 SV=1	1	12	12	12	11	9	7	12	10	10
P52911	P52911	1	1	1	Glucan 1,3-beta-glucosidase 2	EXG2	0		0		0		0		0		0		0		0		0		0		0		0		0		0		0		0		sp|P52911|EXG2_YEAST Glucan 1,3-beta-glucosidase 2 OS=Saccharomyces cerevisiae (strain ATCC 204508 / S288c) OX=559292 GN=EXG2 PE=1 SV=1	1	1	1	1	1	0	1	1	0	1
P53010	P53010	1	1	1	PAB-dependent poly(A)-specific ribonuclease subunit PAN2	PAN2	0		0		0		0		0		0		0		0		0		0		0		0		0		0		0		0		sp|P53010|PAN2_YEAST PAN2-PAN3 deadenylation complex catalytic subunit PAN2 OS=Saccharomyces cerevisiae (strain ATCC 204508 / S288c) OX=559292 GN=PAN2 PE=1 SV=1	1	1	1	1	0	0	1	1	0	0
P53081	P53081	1	1	1	NGG1-interacting factor 3	NIF3	0		0		0		0		0		0		0		0		0		0		0		0		0		0		0		0		sp|P53081|NIF3_YEAST NGG1-interacting factor 3 OS=Saccharomyces cerevisiae (strain ATCC 204508 / S288c) OX=559292 GN=NIF3 PE=1 SV=1	1	1	1	1	0	0	0	1	0	0
P53090	P53090	2	2	2	Aromatic/aminoadipate aminotransferase 1	ARO8	0		0		0		0		0		0		0		0		0		0		0		0		0		0		0		0		sp|P53090|ARO8_YEAST Aromatic/aminoadipate aminotransferase 1 OS=Saccharomyces cerevisiae (strain ATCC 204508 / S288c) OX=559292 GN=ARO8 PE=1 SV=1	1	2	2	2	1	1	1	1	0	0
P53108	P53108	1	1	1	Protein YIP5	YIP5	0		0		0		0		0		0		0		0		0		0		0		0		0		0		0		0		sp|P53108|YIP5_YEAST Protein YIP5 OS=Saccharomyces cerevisiae (strain ATCC 204508 / S288c) OX=559292 GN=YIP5 PE=1 SV=1	1	1	1	1	1	0	0	1	0	0
P53125	P53125	1	1	1	Imitation switch two complex protein 1	ITC1	0		0		0		0		0		0		0		0		0		0		0		0		0		0		0		0		sp|P53125|ITC1_YEAST Imitation switch two complex protein 1 OS=Saccharomyces cerevisiae (strain ATCC 204508 / S288c) OX=559292 GN=ITC1 PE=1 SV=1	1	1	1	1	1	0	0	0	0	0
P53163	P53163	2	2	2	54S ribosomal protein L12, mitochondrial	MNP1	0		0		0		0		0		0		0		0		0		0		0		0		0		0		0		0		sp|P53163|MNP1_YEAST 54S ribosomal protein L12, mitochondrial OS=Saccharomyces cerevisiae (strain ATCC 204508 / S288c) OX=559292 GN=MNP1 PE=1 SV=1	1	2	2	2	2	1	2	2	1	2
P53168	P53168	1	1	1	DASH complex subunit DUO1	DUO1	0		0		0		0		0		0		0		0		0		0		0		0		0		0		0		0		sp|P53168|DUO1_YEAST DASH complex subunit DUO1 OS=Saccharomyces cerevisiae (strain ATCC 204508 / S288c) OX=559292 GN=DUO1 PE=1 SV=1	1	1	1	1	1	0	0	1	0	0
P53173	P53173	1	1	1	ER-derived vesicles protein ERV14	ERV14	0		0		0		0		0		0		0		0		0		0		0		0		0		0		0		0		sp|P53173|ERV14_YEAST ER-derived vesicles protein ERV14 OS=Saccharomyces cerevisiae (strain ATCC 204508 / S288c) OX=559292 GN=ERV14 PE=1 SV=3	1	1	1	1	1	1	1	1	1	1
P53192	P53192	1	1	1	Golgi to ER traffic protein 1	GET1	0		0		0		0		0		0		0		0		0		0		0		0		0		0		0		0		sp|P53192|GET1_YEAST Golgi to ER traffic protein 1 OS=Saccharomyces cerevisiae (strain ATCC 204508 / S288c) OX=559292 GN=GET1 PE=1 SV=1	1	1	1	1	1	1	0	1	1	1
P53196	P53196	3	3	3	26S proteasome regulatory subunit RPN14	RPN14	0		0		0		0		0		0		0		0		0		0		0		0		0		0		0		0		sp|P53196|RPN14_YEAST 26S proteasome regulatory subunit RPN14 OS=Saccharomyces cerevisiae (strain ATCC 204508 / S288c) OX=559292 GN=RPN14 PE=1 SV=1	1	3	3	3	1	1	1	1	1	1
P53199	P53199	2	2	2	Sterol-4-alpha-carboxylate 3-dehydrogenase, decarboxylating	ERG26	0		0		0		0		0		0		0		0		0		0		0		0		0		0		0		0		sp|P53199|ERG26_YEAST Sterol-4-alpha-carboxylate 3-dehydrogenase, decarboxylating OS=Saccharomyces cerevisiae (strain ATCC 204508 / S288c) OX=559292 GN=ERG26 PE=1 SV=1	1	2	2	2	0	0	0	1	1	1
P53201	P53201	1	1	1	SWR1-complex protein 4	SWC4	0		0		0		0		0		0		0		0		0		0		0		0		0		0		0		0		sp|P53201|SWC4_YEAST SWR1-complex protein 4 OS=Saccharomyces cerevisiae (strain ATCC 204508 / S288c) OX=559292 GN=SWC4 PE=1 SV=1	1	1	1	1	1	0	1	1	0	1
P53221;P05743	P53221;P05743	6;5	6;5	6;5	60S ribosomal protein L26-B;60S ribosomal protein L26-A	RPL26B;RPL26A	0		0		0		0		0		0		0		0		0		0		0		0		0		0		0		0		sp|P53221|RL26B_YEAST 60S ribosomal protein L26-B OS=Saccharomyces cerevisiae (strain ATCC 204508 / S288c) OX=559292 GN=RPL26B PE=1 SV=2;sp|P05743|RL26A_YEAST 60S ribosomal protein L26-A OS=Saccharomyces cerevisiae (strain ATCC 204508 / S288c) OX=559292 GN	2	6	6	6	6	4	5	6	4	5
P53252	P53252	8	7	7	Sphingolipid long chain base-responsive protein PIL1	PIL1	0		0		0		0		0		0		0		0		0		0		0		0		0		0		0		0		sp|P53252|PIL1_YEAST Sphingolipid long chain base-responsive protein PIL1 OS=Saccharomyces cerevisiae (strain ATCC 204508 / S288c) OX=559292 GN=PIL1 PE=1 SV=1	1	8	7	7	5	5	6	8	7	8
P53261	P53261	5	5	5	Pescadillo homolog	NOP7	0		0		0		0		0		0		0		0		0		0		0		0		0		0		0		0		sp|P53261|PESC_YEAST Pescadillo homolog OS=Saccharomyces cerevisiae (strain ATCC 204508 / S288c) OX=559292 GN=NOP7 PE=1 SV=1	1	5	5	5	2	2	2	4	4	3
P53276	P53276	1	1	1	U3 small nucleolar RNA-associated protein 8	UTP8	0		0		0		0		0		0		0		0		0		0		0		0		0		0		0		0		sp|P53276|UTP8_YEAST U3 small nucleolar RNA-associated protein 8 OS=Saccharomyces cerevisiae (strain ATCC 204508 / S288c) OX=559292 GN=UTP8 PE=1 SV=1	1	1	1	1	0	1	0	0	0	0
P53278	P53278	9	9	9	Uncharacterized protein YGR130C	YGR130C	0		0		0		0		0		0		0		0		0		0		0		0		0		0		0		0		sp|P53278|YG3A_YEAST Uncharacterized protein YGR130C OS=Saccharomyces cerevisiae (strain ATCC 204508 / S288c) OX=559292 GN=YGR130C PE=1 SV=1	1	9	9	9	8	5	6	8	5	5
P53297	P53297	2	2	2	PAB1-binding protein 1	PBP1	0		0		0		0		0		0		0		0		0		0		0		0		0		0		0		0		sp|P53297|PBP1_YEAST PAB1-binding protein 1 OS=Saccharomyces cerevisiae (strain ATCC 204508 / S288c) OX=559292 GN=PBP1 PE=1 SV=1	1	2	2	2	1	1	1	1	1	1
P53312	P53312	1	1	1	Succinyl-CoA ligase [ADP-forming] subunit beta, mitochondrial	LSC2	0		0		0		0		0		0		0		0		0		0		0		0		0		0		0		0		sp|P53312|SUCB_YEAST Succinate--CoA ligase [ADP-forming] subunit beta, mitochondrial OS=Saccharomyces cerevisiae (strain ATCC 204508 / S288c) OX=559292 GN=LSC2 PE=1 SV=1	1	1	1	1	1	0	1	1	1	1
P53337	P53337	2	2	2	ER-derived vesicles protein ERV29	ERV29	0		0		0		0		0		0		0		0		0		0		0		0		0		0		0		0		sp|P53337|ERV29_YEAST ER-derived vesicles protein ERV29 OS=Saccharomyces cerevisiae (strain ATCC 204508 / S288c) OX=559292 GN=ERV29 PE=1 SV=1	1	2	2	2	2	2	2	2	2	2
P53379	P53379	1	1	1	Aspartic proteinase MKC7	MKC7	0		0		0		0		0		0		0		0		0		0		0		0		0		0		0		0		sp|P53379|MKC7_YEAST Aspartic proteinase MKC7 OS=Saccharomyces cerevisiae (strain ATCC 204508 / S288c) OX=559292 GN=MKC7 PE=1 SV=2	1	1	1	1	1	1	0	1	0	0
P53507	P53507	1	1	1	Mitochondrial import receptor subunit TOM7	TOM7	0		0		0		0		0		0		0		0		0		0		0		0		0		0		0		0		sp|P53507|TOM7_YEAST Mitochondrial import receptor subunit TOM7 OS=Saccharomyces cerevisiae (strain ATCC 204508 / S288c) OX=559292 GN=TOM7 PE=1 SV=2	1	1	1	1	1	1	0	0	1	0
P53549	P53549	9	8	8	26S protease subunit RPT4	RPT4	0		0		0		0		0		0		0		0		0		0		0		0		0		0		0		0		sp|P53549|PRS10_YEAST 26S proteasome subunit RPT4 OS=Saccharomyces cerevisiae (strain ATCC 204508 / S288c) OX=559292 GN=RPT4 PE=1 SV=4	1	9	8	8	8	6	7	8	6	8
P53598	P53598	1	1	1	Succinyl-CoA ligase [ADP-forming] subunit alpha, mitochondrial	LSC1	0		0		0		0		0		0		0		0		0		0		0		0		0		0		0		0		sp|P53598|SUCA_YEAST Succinate--CoA ligase [ADP-forming] subunit alpha, mitochondrial OS=Saccharomyces cerevisiae (strain ATCC 204508 / S288c) OX=559292 GN=LSC1 PE=1 SV=1	1	1	1	1	0	0	0	1	0	0
P53600	P53600	2	2	2	Coatomer subunit zeta	RET3	0		0		0		0		0		0		0		0		0		0		0		0		0		0		0		0		sp|P53600|COPZ_YEAST Coatomer subunit zeta OS=Saccharomyces cerevisiae (strain ATCC 204508 / S288c) OX=559292 GN=RET3 PE=1 SV=1	1	2	2	2	0	1	0	2	1	1
P53622	P53622	1	1	1	Coatomer subunit alpha	COP1	0		0		0		0		0		0		0		0		0		0		0		0		0		0		0		0		sp|P53622|COPA_YEAST Coatomer subunit alpha OS=Saccharomyces cerevisiae (strain ATCC 204508 / S288c) OX=559292 GN=COP1 PE=1 SV=2	1	1	1	1	0	0	0	0	1	0
P53633	P53633	3	3	3	Prenylated Rab acceptor 1	YIP3	0		0		0		0		0		0		0		0		0		0		0		0		0		0		0		0		sp|P53633|PRA1_YEAST Prenylated Rab acceptor 1 OS=Saccharomyces cerevisiae (strain ATCC 204508 / S288c) OX=559292 GN=YIP3 PE=1 SV=2	1	3	3	3	2	0	2	2	2	2
P53691	P53691	1	1	1	Peptidyl-prolyl cis-trans isomerase CPR6	CPR6	0		0		0		0		0		0		0		0		0		0		0		0		0		0		0		0		sp|P53691|PPID_YEAST Peptidyl-prolyl cis-trans isomerase CPR6 OS=Saccharomyces cerevisiae (strain ATCC 204508 / S288c) OX=559292 GN=CPR6 PE=1 SV=1	1	1	1	1	1	1	0	1	1	0
P53721	P53721	1	1	1	Respiratory supercomplex factor 2, mitochondrial	RCF2	0		0		0		0		0		0		0		0		0		0		0		0		0		0		0		0		sp|P53721|RCF2_YEAST Respiratory supercomplex factor 2, mitochondrial OS=Saccharomyces cerevisiae (strain ATCC 204508 / S288c) OX=559292 GN=RCF2 PE=1 SV=1	1	1	1	1	1	1	1	0	0	0
P53729	P53729	2	2	2	Uncharacterized protein YNR029C		0		0		0		0		0		0		0		0		0		0		0		0		0		0		0		0		sp|P53729|YN8H_YEAST Uncharacterized protein YNR029C OS=Saccharomyces cerevisiae (strain ATCC 204508 / S288c) OX=559292 GN=YNR029C PE=1 SV=1	1	2	2	2	2	2	2	2	2	2
P53742	P53742	5	5	5	Nucleolar GTP-binding protein 2	NOG2	0		0		0		0		0		0		0		0		0		0		0		0		0		0		0		0		sp|P53742|NOG2_YEAST Nucleolar GTP-binding protein 2 OS=Saccharomyces cerevisiae (strain ATCC 204508 / S288c) OX=559292 GN=NOG2 PE=1 SV=1	1	5	5	5	1	2	3	5	4	5
P53839	P53839	1	1	1	Glyoxylate reductase 1	GOR1	0		0		0		0		0		0		0		0		0		0		0		0		0		0		0		0		sp|P53839|GOR1_YEAST Glyoxylate reductase 1 OS=Saccharomyces cerevisiae (strain ATCC 204508 / S288c) OX=559292 GN=GOR1 PE=1 SV=1	1	1	1	1	1	0	1	1	0	1
P53845	P53845	1	1	1	Protein transport protein YIF1	YIF1	0		0		0		0		0		0		0		0		0		0		0		0		0		0		0		0		sp|P53845|YIF1_YEAST Protein transport protein YIF1 OS=Saccharomyces cerevisiae (strain ATCC 204508 / S288c) OX=559292 GN=YIF1 PE=1 SV=1	1	1	1	1	1	1	1	1	1	1
P53860	P53860	2	2	2	Phosphatidylinositol transfer protein PDR16	PDR16	0		0		0		0		0		0		0		0		0		0		0		0		0		0		0		0		sp|P53860|PDR16_YEAST Phosphatidylinositol transfer protein PDR16 OS=Saccharomyces cerevisiae (strain ATCC 204508 / S288c) OX=559292 GN=PDR16 PE=1 SV=1	1	2	2	2	2	0	0	2	1	1
P53881	P53881	1	1	1	54S ribosomal protein L22, mitochondrial	MRPL22	0		0		0		0		0		0		0		0		0		0		0		0		0		0		0		0		sp|P53881|RM22_YEAST 54S ribosomal protein L22, mitochondrial OS=Saccharomyces cerevisiae (strain ATCC 204508 / S288c) OX=559292 GN=MRPL22 PE=1 SV=2	1	1	1	1	1	0	1	1	1	1
P53883	P53883	1	1	1	Nucleolar protein 13	NOP13	0		0		0		0		0		0		0		0		0		0		0		0		0		0		0		0		sp|P53883|NOP13_YEAST Nucleolar protein 13 OS=Saccharomyces cerevisiae (strain ATCC 204508 / S288c) OX=559292 GN=NOP13 PE=1 SV=2	1	1	1	1	0	0	0	1	0	1
P53885	P53885	10	10	10	Signal transduction protein MDG1	MDG1	0		0		0		0		0		0		0		0		0		0		0		0		0		0		0		0		sp|P53885|MDG1_YEAST Signal transduction protein MDG1 OS=Saccharomyces cerevisiae (strain ATCC 204508 / S288c) OX=559292 GN=MDG1 PE=1 SV=1	1	10	10	10	7	3	6	8	7	5
P53886	P53886	1	1	1	Anaphase-promoting complex subunit 1	APC1	0		0		0		0		0		0		0		0		0		0		0		0		0		0		0		0		sp|P53886|APC1_YEAST Anaphase-promoting complex subunit 1 OS=Saccharomyces cerevisiae (strain ATCC 204508 / S288c) OX=559292 GN=APC1 PE=1 SV=2	1	1	1	1	1	1	1	1	1	1
P53897	P53897	1	1	1	mRNA stability protein IGO1	IGO1	0		0		0		0		0		0		0		0		0		0		0		0		0		0		0		0		sp|P53897|IGO1_YEAST mRNA stability protein IGO1 OS=Saccharomyces cerevisiae (strain ATCC 204508 / S288c) OX=559292 GN=IGO1 PE=1 SV=1	1	1	1	1	1	1	1	1	1	1
P53898	P53898	1	1	1	Protein NSG2	NSG2	0		0		0		0		0		0		0		0		0		0		0		0		0		0		0		0		sp|P53898|NSG2_YEAST Protein NSG2 OS=Saccharomyces cerevisiae (strain ATCC 204508 / S288c) OX=559292 GN=NSG2 PE=1 SV=1	1	1	1	1	1	1	1	1	1	1
P53909	P53909	1	1	1	Adenine deaminase	AAH1	0		0		0		0		0		0		0		0		0		0		0		0		0		0		0		0		sp|P53909|ADE_YEAST Adenine deaminase OS=Saccharomyces cerevisiae (strain ATCC 204508 / S288c) OX=559292 GN=AAH1 PE=1 SV=1	1	1	1	1	1	1	1	1	1	0
P53912	P53912	1	1	1	Uncharacterized protein YNL134C		0		0		0		0		0		0		0		0		0		0		0		0		0		0		0		0		sp|P53912|YNN4_YEAST Uncharacterized protein YNL134C OS=Saccharomyces cerevisiae (strain ATCC 204508 / S288c) OX=559292 GN=YNL134C PE=1 SV=1	1	1	1	1	0	0	0	0	0	0
P53919	P53919	3	3	3	H/ACA ribonucleoprotein complex non-core subunit NAF1	NAF1	0		0		0		0		0		0		0		0		0		0		0		0		0		0		0		0		sp|P53919|NAF1_YEAST H/ACA ribonucleoprotein complex non-core subunit NAF1 OS=Saccharomyces cerevisiae (strain ATCC 204508 / S288c) OX=559292 GN=NAF1 PE=1 SV=1	1	3	3	3	2	2	2	3	2	2
P53935	P53935	2	2	2	Stress response protein NST1	NST1	0		0		0		0		0		0		0		0		0		0		0		0		0		0		0		0		sp|P53935|NST1_YEAST Stress response protein NST1 OS=Saccharomyces cerevisiae (strain ATCC 204508 / S288c) OX=559292 GN=NST1 PE=1 SV=1	1	2	2	2	2	2	2	2	2	2
P53954	P53954	1	1	1	GDP-Man:Man(3)GlcNAc(2)-PP-Dol alpha-1,2-mannosyltransferase	ALG11	0		0		0		0		0		0		0		0		0		0		0		0		0		0		0		0		sp|P53954|ALG11_YEAST GDP-Man:Man(3)GlcNAc(2)-PP-Dol alpha-1,2-mannosyltransferase OS=Saccharomyces cerevisiae (strain ATCC 204508 / S288c) OX=559292 GN=ALG11 PE=1 SV=1	1	1	1	1	1	0	0	0	0	0
P53971	P53971	1	1	1	FKBP12-associated protein 1	FAP1	0		0		0		0		0		0		0		0		0		0		0		0		0		0		0		0		sp|P53971|FAP1_YEAST FKBP12-associated protein 1 OS=Saccharomyces cerevisiae (strain ATCC 204508 / S288c) OX=559292 GN=FAP1 PE=1 SV=1	1	1	1	1	1	1	1	1	1	1
P54115	P54115	13	13	13	Magnesium-activated aldehyde dehydrogenase, cytosolic	ALD6	0		0		0		0		0		0		0		0		0		0		0		0		0		0		0		0		sp|P54115|ALDH6_YEAST Magnesium-activated aldehyde dehydrogenase, cytosolic OS=Saccharomyces cerevisiae (strain ATCC 204508 / S288c) OX=559292 GN=ALD6 PE=1 SV=4	1	13	13	13	11	12	12	12	12	12
P54783	P54783	3	3	3	D-arabinono-1,4-lactone oxidase	ALO1	0		0		0		0		0		0		0		0		0		0		0		0		0		0		0		0		sp|P54783|ALO_YEAST D-arabinono-1,4-lactone oxidase OS=Saccharomyces cerevisiae (strain ATCC 204508 / S288c) OX=559292 GN=ALO1 PE=1 SV=1	1	3	3	3	3	0	1	3	2	2
P54837	P54837	1	1	1	Endoplasmic reticulum vesicle protein 25	ERV25	0		0		0		0		0		0		0		0		0		0		0		0		0		0		0		0		sp|P54837|TMEDA_YEAST Endoplasmic reticulum vesicle protein 25 OS=Saccharomyces cerevisiae (strain ATCC 204508 / S288c) OX=559292 GN=ERV25 PE=1 SV=1	1	1	1	1	0	1	1	1	1	1
P54839	P54839	2	2	2	Hydroxymethylglutaryl-CoA synthase	ERG13	0		0		0		0		0		0		0		0		0		0		0		0		0		0		0		0		sp|P54839|HMCS_YEAST Hydroxymethylglutaryl-CoA synthase OS=Saccharomyces cerevisiae (strain ATCC 204508 / S288c) OX=559292 GN=ERG13 PE=1 SV=1	1	2	2	2	0	0	0	1	0	0
P56508	P56508	1	1	1	Protein SNA2	SNA2	0		0		0		0		0		0		0		0		0		0		0		0		0		0		0		0		sp|P56508|SNA2_YEAST Protein SNA2 OS=Saccharomyces cerevisiae (strain ATCC 204508 / S288c) OX=559292 GN=SNA2 PE=1 SV=1	1	1	1	1	1	1	1	1	1	1
P60010	P60010	11	11	11	Actin	ACT1	0		0		0		0		0		0		0		0		0		0		0		0		0		0		0		0		sp|P60010|ACT_YEAST Actin OS=Saccharomyces cerevisiae (strain ATCC 204508 / S288c) OX=559292 GN=ACT1 PE=1 SV=1	1	11	11	11	6	8	8	9	6	7
P61830	P61830	2	2	2	Histone H3	HHT1	0		0		0		0		0		0		0		0		0		0		0		0		0		0		0		0		sp|P61830|H3_YEAST Histone H3 OS=Saccharomyces cerevisiae (strain ATCC 204508 / S288c) OX=559292 GN=HHT2 PE=1 SV=2	1	2	2	2	1	1	1	1	1	0
P69771	P69771	4	4	4	Vacuolar protein-sorting-associated protein 46	DID2	0		0		0		0		0		0		0		0		0		0		0		0		0		0		0		0		sp|P69771|DID2_YEAST Vacuolar protein-sorting-associated protein 46 OS=Saccharomyces cerevisiae (strain ATCC 204508 / S288c) OX=559292 GN=DID2 PE=1 SV=1	1	4	4	4	0	0	0	3	0	2
P80235	P80235	1	1	1	Putative mitochondrial carnitine O-acetyltransferase	YAT1	0		0		0		0		0		0		0		0		0		0		0		0		0		0		0		0		sp|P80235|CACM_YEAST Putative mitochondrial carnitine O-acetyltransferase OS=Saccharomyces cerevisiae (strain ATCC 204508 / S288c) OX=559292 GN=YAT1 PE=1 SV=2	1	1	1	1	0	0	0	0	0	0
P80428	P80428	1	1	1	Actin-related protein 4	ARP4	0		0		0		0		0		0		0		0		0		0		0		0		0		0		0		0		sp|P80428|ARP4_YEAST Actin-related protein 4 OS=Saccharomyces cerevisiae (strain ATCC 204508 / S288c) OX=559292 GN=ARP4 PE=1 SV=1	1	1	1	1	0	0	1	1	1	0
P80967	P80967	2	2	2	Mitochondrial import receptor subunit TOM5	TOM5	0		0		0		0		0		0		0		0		0		0		0		0		0		0		0		0		sp|P80967|TOM5_YEAST Mitochondrial import receptor subunit TOM5 OS=Saccharomyces cerevisiae (strain ATCC 204508 / S288c) OX=559292 GN=TOM5 PE=1 SV=1	1	2	2	2	2	2	2	2	2	2
Q00245	Q00245	1	1	1	GTP-binding protein RHO3	RHO3	0		0		0		0		0		0		0		0		0		0		0		0		0		0		0		0		sp|Q00245|RHO3_YEAST GTP-binding protein RHO3 OS=Saccharomyces cerevisiae (strain ATCC 204508 / S288c) OX=559292 GN=RHO3 PE=1 SV=2	1	1	1	1	1	1	1	1	1	1
Q00402	Q00402	3	3	3	Nuclear migration protein NUM1	NUM1	0		0		0		0		0		0		0		0		0		0		0		0		0		0		0		0		sp|Q00402|NUM1_YEAST Nuclear migration protein NUM1 OS=Saccharomyces cerevisiae (strain ATCC 204508 / S288c) OX=559292 GN=NUM1 PE=1 SV=2	1	3	3	3	2	2	1	2	1	1
Q00711;P47052	Q00711;P47052	2;1	2;1	2;1	Succinate dehydrogenase [ubiquinone] flavoprotein subunit, mitochondrial;Succinate dehydrogenase [ubiquinone] flavoprotein subunit 2, mitochondrial	SDH1	0		0		0		0		0		0		0		0		0		0		0		0		0		0		0		0		sp|Q00711|SDHA_YEAST Succinate dehydrogenase [ubiquinone] flavoprotein subunit, mitochondrial OS=Saccharomyces cerevisiae (strain ATCC 204508 / S288c) OX=559292 GN=SDH1 PE=1 SV=1;sp|P47052|SDHX_YEAST Succinate dehydrogenase [ubiquinone] flavoprotein subuni	2	2	2	2	0	0	0	1	1	0
Q00764	Q00764	2	2	2	Alpha,alpha-trehalose-phosphate synthase [UDP-forming] 56 kDa subunit	TPS1	0		0		0		0		0		0		0		0		0		0		0		0		0		0		0		0		sp|Q00764|TPS1_YEAST Alpha,alpha-trehalose-phosphate synthase [UDP-forming] 56 kDa subunit OS=Saccharomyces cerevisiae (strain ATCC 204508 / S288c) OX=559292 GN=TPS1 PE=1 SV=2	1	2	2	2	2	2	2	2	2	2
Q00776	Q00776	1	1	1	AP-1 complex subunit mu-1-I	APM1	0		0		0		0		0		0		0		0		0		0		0		0		0		0		0		0		sp|Q00776|AP1M1_YEAST AP-1 complex subunit mu-1-I OS=Saccharomyces cerevisiae (strain ATCC 204508 / S288c) OX=559292 GN=APM1 PE=1 SV=2	1	1	1	1	1	0	1	1	0	1
Q00955;P32874	Q00955	110;4	110;4	110;4	Acetyl-CoA carboxylase;Biotin carboxylase	ACC1	0		0		0		0		0		0		0		0		0		0		0		0		0		0		0		0		sp|Q00955|ACAC_YEAST Acetyl-CoA carboxylase OS=Saccharomyces cerevisiae (strain ATCC 204508 / S288c) OX=559292 GN=ACC1 PE=1 SV=2	2	110	110	110	104	97	100	99	90	93
Q01560	Q01560	6	6	6	Nucleolar protein 3	NPL3	0		0		0		0		0		0		0		0		0		0		0		0		0		0		0		0		sp|Q01560|NOP3_YEAST Nucleolar protein 3 OS=Saccharomyces cerevisiae (strain ATCC 204508 / S288c) OX=559292 GN=NPL3 PE=1 SV=1	1	6	6	6	5	5	6	5	5	5
Q01852	Q01852	5	5	5	Mitochondrial import inner membrane translocase subunit TIM44	TIM44	0		0		0		0		0		0		0		0		0		0		0		0		0		0		0		0		sp|Q01852|TIM44_YEAST Mitochondrial import inner membrane translocase subunit TIM44 OS=Saccharomyces cerevisiae (strain ATCC 204508 / S288c) OX=559292 GN=TIM44 PE=1 SV=1	1	5	5	5	2	2	3	5	4	3
Q01855	Q01855	3	3	3	40S ribosomal protein S15	RPS15	0		0		0		0		0		0		0		0		0		0		0		0		0		0		0		0		sp|Q01855|RS15_YEAST 40S ribosomal protein S15 OS=Saccharomyces cerevisiae (strain ATCC 204508 / S288c) OX=559292 GN=RPS15 PE=1 SV=1	1	3	3	3	1	2	2	3	1	2
Q01939	Q01939	7	7	7	26S protease regulatory subunit 8 homolog	RPT6	0		0		0		0		0		0		0		0		0		0		0		0		0		0		0		0		sp|Q01939|PRS8_YEAST 26S proteasome regulatory subunit 8 homolog OS=Saccharomyces cerevisiae (strain ATCC 204508 / S288c) OX=559292 GN=RPT6 PE=1 SV=4	1	7	7	7	3	2	4	5	4	4
Q02046	Q02046	1	1	1	Methylenetetrahydrofolate dehydrogenase [NAD(+)]	MTD1	0		0		0		0		0		0		0		0		0		0		0		0		0		0		0		0		sp|Q02046|MTD1_YEAST Methylenetetrahydrofolate dehydrogenase [NAD(+)] OS=Saccharomyces cerevisiae (strain ATCC 204508 / S288c) OX=559292 GN=MTD1 PE=1 SV=1	1	1	1	1	0	0	0	0	0	0
Q02326	Q02326	5	3	3	60S ribosomal protein L6-A	RPL6A	0		0		0		0		0		0		0		0		0		0		0		0		0		0		0		0		sp|Q02326|RL6A_YEAST 60S ribosomal protein L6-A OS=Saccharomyces cerevisiae (strain ATCC 204508 / S288c) OX=559292 GN=RPL6A PE=1 SV=2	1	5	3	3	2	3	3	4	2	4
Q02455	Q02455	7	7	7	Protein MLP1	MLP1	0		0		0		0		0		0		0		0		0		0		0		0		0		0		0		0		sp|Q02455|MLP1_YEAST Protein MLP1 OS=Saccharomyces cerevisiae (strain ATCC 204508 / S288c) OX=559292 GN=MLP1 PE=1 SV=2	1	7	7	7	6	5	5	4	4	2
Q02486	Q02486	3	3	3	ARS-binding factor 2, mitochondrial	ABF2	0		0		0		0		0		0		0		0		0		0		0		0		0		0		0		0		sp|Q02486|ABF2_YEAST ARS-binding factor 2, mitochondrial OS=Saccharomyces cerevisiae (strain ATCC 204508 / S288c) OX=559292 GN=ABF2 PE=1 SV=1	1	3	3	3	3	2	3	3	2	3
Q02629	Q02629	1	1	1	Nucleoporin NUP100/NSP100	NUP100	0		0		0		0		0		0		0		0		0		0		0		0		0		0		0		0		sp|Q02629|NU100_YEAST Nucleoporin NUP100/NSP100 OS=Saccharomyces cerevisiae (strain ATCC 204508 / S288c) OX=559292 GN=NUP100 PE=1 SV=1	1	1	1	1	0	0	0	1	0	0
Q02642	Q02642	3	3	3	Nascent polypeptide-associated complex subunit beta-1	EGD1	0		0		0		0		0		0		0		0		0		0		0		0		0		0		0		0		sp|Q02642|NACB1_YEAST Nascent polypeptide-associated complex subunit beta-1 OS=Saccharomyces cerevisiae (strain ATCC 204508 / S288c) OX=559292 GN=EGD1 PE=1 SV=2	1	3	3	3	3	2	2	2	2	3
Q02724	Q02724	2	2	2	Ubiquitin-like-specific protease 1	ULP1	0		0		0		0		0		0		0		0		0		0		0		0		0		0		0		0		sp|Q02724|ULP1_YEAST Ubiquitin-like-specific protease 1 OS=Saccharomyces cerevisiae (strain ATCC 204508 / S288c) OX=559292 GN=ULP1 PE=1 SV=1	1	2	2	2	1	0	1	1	0	1
Q02753	Q02753	3	3	1	60S ribosomal protein L21-A	RPL21A	0		0		0		0		0		0		0		0		0		0		0		0		0		0		0		0		sp|Q02753|RL21A_YEAST 60S ribosomal protein L21-A OS=Saccharomyces cerevisiae (strain ATCC 204508 / S288c) OX=559292 GN=RPL21A PE=1 SV=1	1	3	3	1	3	2	1	3	2	2
Q02776	Q02776	2	2	2	Mitochondrial import inner membrane translocase subunit TIM50	TIM50	0		0		0		0		0		0		0		0		0		0		0		0		0		0		0		0		sp|Q02776|TIM50_YEAST Mitochondrial import inner membrane translocase subunit TIM50 OS=Saccharomyces cerevisiae (strain ATCC 204508 / S288c) OX=559292 GN=TIM50 PE=1 SV=1	1	2	2	2	1	1	1	2	2	2
Q02795	Q02795	1	1	1	Dolichyl-diphosphooligosaccharide--protein glycosyltransferase subunit SWP1	SWP1	0		0		0		0		0		0		0		0		0		0		0		0		0		0		0		0		sp|Q02795|OSTD_YEAST Dolichyl-diphosphooligosaccharide--protein glycosyltransferase subunit SWP1 OS=Saccharomyces cerevisiae (strain ATCC 204508 / S288c) OX=559292 GN=SWP1 PE=1 SV=1	1	1	1	1	1	1	1	1	1	1
Q02889	Q02889	1	1	1	Protein MGR2	MGR2	0		0		0		0		0		0		0		0		0		0		0		0		0		0		0		0		sp|Q02889|MGR2_YEAST Protein MGR2 OS=Saccharomyces cerevisiae (strain ATCC 204508 / S288c) OX=559292 GN=MGR2 PE=1 SV=1	1	1	1	1	1	0	0	1	0	1
Q02892	Q02892	25	25	25	Nucleolar GTP-binding protein 1	NOG1	0		0		0		0		0		0		0		0		0		0		0		0		0		0		0		0		sp|Q02892|NOG1_YEAST Nucleolar GTP-binding protein 1 OS=Saccharomyces cerevisiae (strain ATCC 204508 / S288c) OX=559292 GN=NOG1 PE=1 SV=1	1	25	25	25	18	18	19	17	17	18
Q03104	Q03104	4	4	4	Meiotic sister chromatid recombination protein 1	MSC1	0		0		0		0		0		0		0		0		0		0		0		0		0		0		0		0		sp|Q03104|MSC1_YEAST Meiotic sister chromatid recombination protein 1 OS=Saccharomyces cerevisiae (strain ATCC 204508 / S288c) OX=559292 GN=MSC1 PE=1 SV=1	1	4	4	4	4	2	4	1	0	0
Q03148	Q03148	1	1	1	Pyridoxal 5-phosphate synthase subunit SNZ1	SNZ1	0		0		0		0		0		0		0		0		0		0		0		0		0		0		0		0		sp|Q03148|SNZ1_YEAST Pyridoxal 5-phosphate synthase subunit SNZ1 OS=Saccharomyces cerevisiae (strain ATCC 204508 / S288c) OX=559292 GN=SNZ1 PE=1 SV=1	1	1	1	1	0	0	0	0	0	0
Q03195	Q03195	3	3	3	Translation initiation factor RLI1	RLI1	0		0		0		0		0		0		0		0		0		0		0		0		0		0		0		0		sp|Q03195|RLI1_YEAST Translation initiation factor RLI1 OS=Saccharomyces cerevisiae (strain ATCC 204508 / S288c) OX=559292 GN=RLI1 PE=1 SV=1	1	3	3	3	3	1	0	3	2	2
Q03246	Q03246	3	3	3	37S ribosomal protein S17, mitochondrial	MRPS17	0		0		0		0		0		0		0		0		0		0		0		0		0		0		0		0		sp|Q03246|RT17_YEAST 37S ribosomal protein S17, mitochondrial OS=Saccharomyces cerevisiae (strain ATCC 204508 / S288c) OX=559292 GN=MRPS17 PE=1 SV=1	1	3	3	3	3	3	3	2	2	2
Q03308	Q03308	7	7	7	Vacuolar protein sorting-associated protein 16	VPS16	0		0		0		0		0		0		0		0		0		0		0		0		0		0		0		0		sp|Q03308|VPS16_YEAST Vacuolar protein sorting-associated protein 16 OS=Saccharomyces cerevisiae (strain ATCC 204508 / S288c) OX=559292 GN=VPS16 PE=1 SV=2	1	7	7	7	5	6	6	7	6	6
Q03390	Q03390	1	1	1	Vacuolar protein-sorting-associated protein 60	VPS60	0		0		0		0		0		0		0		0		0		0		0		0		0		0		0		0		sp|Q03390|VPS60_YEAST Vacuolar protein-sorting-associated protein 60 OS=Saccharomyces cerevisiae (strain ATCC 204508 / S288c) OX=559292 GN=VPS60 PE=1 SV=2	1	1	1	1	0	0	1	1	1	1
Q03407	Q03407	2	2	2	Serine/threonine-protein kinase PKH1	PKH1	0		0		0		0		0		0		0		0		0		0		0		0		0		0		0		0		sp|Q03407|PKH1_YEAST Serine/threonine-protein kinase PKH1 OS=Saccharomyces cerevisiae (strain ATCC 204508 / S288c) OX=559292 GN=PKH1 PE=1 SV=1	1	2	2	2	0	0	0	1	1	1
Q03430	Q03430	1	1	1	37S ribosomal protein RSM28, mitochondrial	RSM28	0		0		0		0		0		0		0		0		0		0		0		0		0		0		0		0		sp|Q03430|RSM28_YEAST 37S ribosomal protein RSM28, mitochondrial OS=Saccharomyces cerevisiae (strain ATCC 204508 / S288c) OX=559292 GN=RSM28 PE=1 SV=2	1	1	1	1	0	0	0	1	0	0
Q03496	Q03496	1	1	1	tRNA (cytidine(32)-2-O)-methyltransferase non-catalytic subunit TRM732	TRM732	0		0		0		0		0		0		0		0		0		0		0		0		0		0		0		0		sp|Q03496|TR732_YEAST tRNA (cytidine(32)-2-O)-methyltransferase non-catalytic subunit TRM732 OS=Saccharomyces cerevisiae (strain ATCC 204508 / S288c) OX=559292 GN=TRM732 PE=1 SV=1	1	1	1	1	1	0	1	1	0	1
Q03508	Q03508	1	1	1	Uncharacterized protein YMR265C		0		0		0		0		0		0		0		0		0		0		0		0		0		0		0		0		sp|Q03508|YM8F_YEAST Uncharacterized protein YMR265C OS=Saccharomyces cerevisiae (strain ATCC 204508 / S288c) OX=559292 GN=YMR265C PE=4 SV=1	1	1	1	1	0	1	0	0	1	0
Q03529	Q03529	3	3	3	Ceramide very long chain fatty acid hydroxylase SCS7	SCS7	0		0		0		0		0		0		0		0		0		0		0		0		0		0		0		0		sp|Q03529|SCS7_YEAST Ceramide very long chain fatty acid hydroxylase SCS7 OS=Saccharomyces cerevisiae (strain ATCC 204508 / S288c) OX=559292 GN=SCS7 PE=1 SV=1	1	3	3	3	2	1	3	3	3	2
Q03532	Q03532	5	5	5	ATP-dependent RNA helicase HAS1	HAS1	0		0		0		0		0		0		0		0		0		0		0		0		0		0		0		0		sp|Q03532|HAS1_YEAST ATP-dependent RNA helicase HAS1 OS=Saccharomyces cerevisiae (strain ATCC 204508 / S288c) OX=559292 GN=HAS1 PE=1 SV=1	1	5	5	5	2	0	2	4	2	3
Q03558	Q03558	1	1	1	NADPH dehydrogenase 2	OYE2	0		0		0		0		0		0		0		0		0		0		0		0		0		0		0		0		sp|Q03558|OYE2_YEAST NADPH dehydrogenase 2 OS=Saccharomyces cerevisiae (strain ATCC 204508 / S288c) OX=559292 GN=OYE2 PE=1 SV=3	1	1	1	1	0	0	0	0	0	0
Q03655	Q03655	1	1	1	Probable 1,3-beta-glucanosyltransferase GAS3	GAS3	0		0		0		0		0		0		0		0		0		0		0		0		0		0		0		0		sp|Q03655|GAS3_YEAST Probable 1,3-beta-glucanosyltransferase GAS3 OS=Saccharomyces cerevisiae (strain ATCC 204508 / S288c) OX=559292 GN=GAS3 PE=1 SV=1	1	1	1	1	1	0	0	1	1	1
Q03690	Q03690	5	5	5	Clustered mitochondria protein 1	CLU1	0		0		0		0		0		0		0		0		0		0		0		0		0		0		0		0		sp|Q03690|CLU_YEAST Clustered mitochondria protein 1 OS=Saccharomyces cerevisiae (strain ATCC 204508 / S288c) OX=559292 GN=CLU1 PE=1 SV=1	1	5	5	5	1	1	2	3	3	1
Q03823	Q03823	1	1	1	Uncharacterized protein YMR160W		0		0		0		0		0		0		0		0		0		0		0		0		0		0		0		0		sp|Q03823|YM35_YEAST Uncharacterized protein YMR160W OS=Saccharomyces cerevisiae (strain ATCC 204508 / S288c) OX=559292 GN=YMR160W PE=1 SV=1	1	1	1	1	1	1	0	1	1	1
Q03834	Q03834	1	1	1	DNA mismatch repair protein MSH6	MSH6	0		0		0		0		0		0		0		0		0		0		0		0		0		0		0		0		sp|Q03834|MSH6_YEAST DNA mismatch repair protein MSH6 OS=Saccharomyces cerevisiae (strain ATCC 204508 / S288c) OX=559292 GN=MSH6 PE=1 SV=1	1	1	1	1	1	0	1	1	0	1
Q03862	Q03862	3	3	3	Probable metalloprotease ARX1	ARX1	0		0		0		0		0		0		0		0		0		0		0		0		0		0		0		0		sp|Q03862|ARX1_YEAST Probable metalloprotease ARX1 OS=Saccharomyces cerevisiae (strain ATCC 204508 / S288c) OX=559292 GN=ARX1 PE=1 SV=1	1	3	3	3	2	1	2	2	2	2
Q03940	Q03940	4	4	4	RuvB-like protein 1	RVB1	0		0		0		0		0		0		0		0		0		0		0		0		0		0		0		0		sp|Q03940|RUVB1_YEAST RuvB-like protein 1 OS=Saccharomyces cerevisiae (strain ATCC 204508 / S288c) OX=559292 GN=RVB1 PE=1 SV=1	1	4	4	4	2	2	2	4	2	4
Q03973	Q03973	2	2	2	High mobility group protein 1	HMO1	0		0		0		0		0		0		0		0		0		0		0		0		0		0		0		0		sp|Q03973|HMO1_YEAST High mobility group protein 1 OS=Saccharomyces cerevisiae (strain ATCC 204508 / S288c) OX=559292 GN=HMO1 PE=1 SV=1	1	2	2	2	1	1	1	2	1	2
Q04002	Q04002	1	1	1	Sister chromatid cohesion protein 2	SCC2	0		0		0		0		0		0		0		0		0		0		0		0		0		0		0		0		sp|Q04002|SCC2_YEAST Sister chromatid cohesion protein 2 OS=Saccharomyces cerevisiae (strain ATCC 204508 / S288c) OX=559292 GN=SCC2 PE=1 SV=1	1	1	1	1	1	0	1	1	1	1
Q04013	Q04013	1	1	1	Citrate/oxoglutarate carrier protein	YHM2	0		0		0		0		0		0		0		0		0		0		0		0		0		0		0		0		sp|Q04013|YHM2_YEAST Citrate/oxoglutarate carrier protein OS=Saccharomyces cerevisiae (strain ATCC 204508 / S288c) OX=559292 GN=YHM2 PE=1 SV=1	1	1	1	1	0	0	0	1	0	1
Q04062	Q04062	9	9	9	26S proteasome regulatory subunit RPN9	RPN9	0		0		0		0		0		0		0		0		0		0		0		0		0		0		0		0		sp|Q04062|RPN9_YEAST 26S proteasome regulatory subunit RPN9 OS=Saccharomyces cerevisiae (strain ATCC 204508 / S288c) OX=559292 GN=RPN9 PE=1 SV=1	1	9	9	9	6	7	7	8	8	6
Q04067	Q04067	5	5	5	Eukaryotic translation initiation factor 3 subunit G	TIF35	0		0		0		0		0		0		0		0		0		0		0		0		0		0		0		0		sp|Q04067|EIF3G_YEAST Eukaryotic translation initiation factor 3 subunit G OS=Saccharomyces cerevisiae (strain ATCC 204508 / S288c) OX=559292 GN=TIF35 PE=1 SV=1	1	5	5	5	4	1	1	3	0	2
Q04119	Q04119	4	4	4	Endopolyphosphatase	PPN1	0		0		0		0		0		0		0		0		0		0		0		0		0		0		0		0		sp|Q04119|PPN1_YEAST Endopolyphosphatase OS=Saccharomyces cerevisiae (strain ATCC 204508 / S288c) OX=559292 GN=PPN1 PE=1 SV=1	1	4	4	4	2	1	2	3	3	3
Q04225	Q04225	2	2	2	Ribosome assembly protein RRB1	RRB1	0		0		0		0		0		0		0		0		0		0		0		0		0		0		0		0		sp|Q04225|RRB1_YEAST Ribosome assembly protein RRB1 OS=Saccharomyces cerevisiae (strain ATCC 204508 / S288c) OX=559292 GN=RRB1 PE=1 SV=1	1	2	2	2	1	0	1	2	0	1
Q04338	Q04338	2	2	2	t-SNARE VTI1	VTI1	0		0		0		0		0		0		0		0		0		0		0		0		0		0		0		0		sp|Q04338|VTI1_YEAST t-SNARE VTI1 OS=Saccharomyces cerevisiae (strain ATCC 204508 / S288c) OX=559292 GN=VTI1 PE=1 SV=3	1	2	2	2	2	0	0	2	0	1
Q04370	Q04370	1	1	1	Peroxisome assembly protein 12	PEX12	0		0		0		0		0		0		0		0		0		0		0		0		0		0		0		0		sp|Q04370|PEX12_YEAST Peroxisome assembly protein 12 OS=Saccharomyces cerevisiae (strain ATCC 204508 / S288c) OX=559292 GN=PEX12 PE=1 SV=1	1	1	1	1	1	0	0	1	0	1
Q04373	Q04373	6	6	6	Pumilio homology domain family member 6	PUF6	0		0		0		0		0		0		0		0		0		0		0		0		0		0		0		0		sp|Q04373|PUF6_YEAST Pumilio homology domain family member 6 OS=Saccharomyces cerevisiae (strain ATCC 204508 / S288c) OX=559292 GN=PUF6 PE=1 SV=1	1	6	6	6	5	4	6	6	6	6
Q04412	Q04412	1	1	1	ADP-ribosylation factor GTPase-activating protein effector protein 1	AGE1	0		0		0		0		0		0		0		0		0		0		0		0		0		0		0		0		sp|Q04412|AGE1_YEAST ADP-ribosylation factor GTPase-activating protein effector protein 1 OS=Saccharomyces cerevisiae (strain ATCC 204508 / S288c) OX=559292 GN=AGE1 PE=1 SV=1	1	1	1	1	0	0	0	0	0	0
Q04491	Q04491	3	3	3	Protein transport protein SEC13	SEC13	0		0		0		0		0		0		0		0		0		0		0		0		0		0		0		0		sp|Q04491|SEC13_YEAST Protein transport protein SEC13 OS=Saccharomyces cerevisiae (strain ATCC 204508 / S288c) OX=559292 GN=SEC13 PE=1 SV=1	1	3	3	3	1	2	2	2	2	2
Q04623	Q04623	1	1	1	Protein ECM18	ECM18	0		0		0		0		0		0		0		0		0		0		0		0		0		0		0		0		sp|Q04623|ECM18_YEAST Protein ECM18 OS=Saccharomyces cerevisiae (strain ATCC 204508 / S288c) OX=559292 GN=ECM18 PE=1 SV=1	1	1	1	1	1	1	1	1	0	1
Q04660	Q04660	7	7	7	Ribosome biogenesis protein ERB1	ERB1	0		0		0		0		0		0		0		0		0		0		0		0		0		0		0		0		sp|Q04660|ERB1_YEAST Ribosome biogenesis protein ERB1 OS=Saccharomyces cerevisiae (strain ATCC 204508 / S288c) OX=559292 GN=ERB1 PE=1 SV=1	1	7	7	7	3	2	3	5	4	4
Q04697	Q04697	3	3	3	Glucose-signaling factor 2	GSF2	0		0		0		0		0		0		0		0		0		0		0		0		0		0		0		0		sp|Q04697|GSF2_YEAST Glucose-signaling factor 2 OS=Saccharomyces cerevisiae (strain ATCC 204508 / S288c) OX=559292 GN=GSF2 PE=1 SV=1	1	3	3	3	3	2	3	3	3	2
Q04767	Q04767	2	2	2	Golgi apparatus membrane protein TVP18	TVP18	0		0		0		0		0		0		0		0		0		0		0		0		0		0		0		0		sp|Q04767|TVP18_YEAST Golgi apparatus membrane protein TVP18 OS=Saccharomyces cerevisiae (strain ATCC 204508 / S288c) OX=559292 GN=TVP18 PE=1 SV=1	1	2	2	2	2	1	1	2	1	2
Q04925	Q04925	1	1	1	SVF1-like protein YDR222W	YDR222W	0		0		0		0		0		0		0		0		0		0		0		0		0		0		0		0		sp|Q04925|YDR22_YEAST SVF1-like protein YDR222W OS=Saccharomyces cerevisiae (strain ATCC 204508 / S288c) OX=559292 GN=YDR222W PE=1 SV=1	1	1	1	1	0	0	0	1	0	1
Q04947	Q04947	6	6	6	Reticulon-like protein 1	RTN1	0		0		0		0		0		0		0		0		0		0		0		0		0		0		0		0		sp|Q04947|RTN1_YEAST Reticulon-like protein 1 OS=Saccharomyces cerevisiae (strain ATCC 204508 / S288c) OX=559292 GN=RTN1 PE=1 SV=1	1	6	6	6	3	1	3	5	4	5
Q04964	Q04964	1	1	1	Ribonucleotide reductase inhibitor protein SML1	SML1	0		0		0		0		0		0		0		0		0		0		0		0		0		0		0		0		sp|Q04964|SML1_YEAST Ribonucleotide reductase inhibitor protein SML1 OS=Saccharomyces cerevisiae (strain ATCC 204508 / S288c) OX=559292 GN=SML1 PE=1 SV=1	1	1	1	1	0	0	0	1	0	0
Q05016	Q05016	1	1	1	Uncharacterized oxidoreductase YMR226C		0		0		0		0		0		0		0		0		0		0		0		0		0		0		0		0		sp|Q05016|YM71_YEAST NADP-dependent 3-hydroxy acid dehydrogenase OS=Saccharomyces cerevisiae (strain ATCC 204508 / S288c) OX=559292 GN=YMR226C PE=1 SV=1	1	1	1	1	1	1	0	1	1	1
Q05022	Q05022	4	4	4	rRNA biogenesis protein RRP5	RRP5	0		0		0		0		0		0		0		0		0		0		0		0		0		0		0		0		sp|Q05022|RRP5_YEAST rRNA biogenesis protein RRP5 OS=Saccharomyces cerevisiae (strain ATCC 204508 / S288c) OX=559292 GN=RRP5 PE=1 SV=1	1	4	4	4	2	2	2	3	2	2
Q05050	Q05050	7	7	7	Eisosome protein 1	EIS1	0		0		0		0		0		0		0		0		0		0		0		0		0		0		0		0		sp|Q05050|EIS1_YEAST Eisosome protein 1 OS=Saccharomyces cerevisiae (strain ATCC 204508 / S288c) OX=559292 GN=EIS1 PE=1 SV=1	1	7	7	7	7	3	5	5	3	4
Q05166	Q05166	1	1	1	Nucleoporin ASM4	ASM4	0		0		0		0		0		0		0		0		0		0		0		0		0		0		0		0		sp|Q05166|NUP59_YEAST Nucleoporin ASM4 OS=Saccharomyces cerevisiae (strain ATCC 204508 / S288c) OX=559292 GN=ASM4 PE=1 SV=1	1	1	1	1	0	0	0	1	0	0
Q05359	Q05359	4	4	4	Protein ERP1	ERP1	0		0		0		0		0		0		0		0		0		0		0		0		0		0		0		0		sp|Q05359|ERP1_YEAST Protein ERP1 OS=Saccharomyces cerevisiae (strain ATCC 204508 / S288c) OX=559292 GN=ERP1 PE=1 SV=1	1	4	4	4	3	3	3	4	4	4
Q05515	Q05515	1	1	1	Survival factor 1	SVF1	0		0		0		0		0		0		0		0		0		0		0		0		0		0		0		0		sp|Q05515|SVF1_YEAST Survival factor 1 OS=Saccharomyces cerevisiae (strain ATCC 204508 / S288c) OX=559292 GN=SVF1 PE=1 SV=1	1	1	1	1	0	0	1	1	1	1
Q05775	Q05775	1	1	1	Eukaryotic translation initiation factor 3 subunit J	HCR1	0		0		0		0		0		0		0		0		0		0		0		0		0		0		0		0		sp|Q05775|EIF3J_YEAST Eukaryotic translation initiation factor 3 subunit J OS=Saccharomyces cerevisiae (strain ATCC 204508 / S288c) OX=559292 GN=HCR1 PE=1 SV=1	1	1	1	1	1	1	1	0	1	0
Q05779	Q05779	2	2	2	Ubiquinone biosynthesis protein COQ9, mitochondrial	COQ9	0		0		0		0		0		0		0		0		0		0		0		0		0		0		0		0		sp|Q05779|COQ9_YEAST Ubiquinone biosynthesis protein COQ9, mitochondrial OS=Saccharomyces cerevisiae (strain ATCC 204508 / S288c) OX=559292 GN=COQ9 PE=1 SV=1	1	2	2	2	1	0	0	0	0	1
Q05933	Q05933	2	2	2	Actin-related protein 2/3 complex subunit 3	ARC18	0		0		0		0		0		0		0		0		0		0		0		0		0		0		0		0		sp|Q05933|ARPC3_YEAST Actin-related protein 2/3 complex subunit 3 OS=Saccharomyces cerevisiae (strain ATCC 204508 / S288c) OX=559292 GN=ARC18 PE=1 SV=1	1	2	2	2	2	2	2	2	1	1
Q06103	Q06103	7	7	7	26S proteasome regulatory subunit RPN7	RPN7	0		0		0		0		0		0		0		0		0		0		0		0		0		0		0		0		sp|Q06103|RPN7_YEAST 26S proteasome regulatory subunit RPN7 OS=Saccharomyces cerevisiae (strain ATCC 204508 / S288c) OX=559292 GN=RPN7 PE=1 SV=3	1	7	7	7	5	5	5	6	6	6
Q06142	Q06142	7	7	7	Importin subunit beta-1	KAP95	0		0		0		0		0		0		0		0		0		0		0		0		0		0		0		0		sp|Q06142|IMB1_YEAST Importin subunit beta-1 OS=Saccharomyces cerevisiae (strain ATCC 204508 / S288c) OX=559292 GN=KAP95 PE=1 SV=1	1	7	7	7	4	6	5	4	5	5
Q06143	Q06143	1	1	1	Mitochondrial dicarboxylate transporter	DIC1	0		0		0		0		0		0		0		0		0		0		0		0		0		0		0		0		sp|Q06143|DIC1_YEAST Mitochondrial dicarboxylate transporter OS=Saccharomyces cerevisiae (strain ATCC 204508 / S288c) OX=559292 GN=DIC1 PE=1 SV=1	1	1	1	1	1	1	1	1	0	1
Q06204	Q06204	1	1	1	Putative hexokinase YLR446W	YLR446W	0		0		0		0		0		0		0		0		0		0		0		0		0		0		0		0		sp|Q06204|YL446_YEAST Putative hexokinase YLR446W OS=Saccharomyces cerevisiae (strain ATCC 204508 / S288c) OX=559292 GN=YLR446W PE=3 SV=1	1	1	1	1	1	0	1	1	0	1
Q06205	Q06205	4	4	3	FK506-binding protein 4	FPR4	0		0		0		0		0		0		0		0		0		0		0		0		0		0		0		0		sp|Q06205|FKBP4_YEAST FK506-binding protein 4 OS=Saccharomyces cerevisiae (strain ATCC 204508 / S288c) OX=559292 GN=FPR4 PE=1 SV=1	1	4	4	3	3	4	4	4	3	4
Q06214	Q06214	1	1	1	WD repeat-containing protein JIP5	JIP5	0		0		0		0		0		0		0		0		0		0		0		0		0		0		0		0		sp|Q06214|JIP5_YEAST WD repeat-containing protein JIP5 OS=Saccharomyces cerevisiae (strain ATCC 204508 / S288c) OX=559292 GN=JIP5 PE=1 SV=2	1	1	1	1	0	0	0	1	1	1
Q06338	Q06338	2	2	2	Protein BCP1	BCP1	0		0		0		0		0		0		0		0		0		0		0		0		0		0		0		0		sp|Q06338|BCP1_YEAST Protein BCP1 OS=Saccharomyces cerevisiae (strain ATCC 204508 / S288c) OX=559292 GN=BCP1 PE=1 SV=1	1	2	2	2	0	0	0	1	0	0
Q06385	Q06385	1	1	1	Vacuolar protein sorting-associated protein 74	VPS74	0		0		0		0		0		0		0		0		0		0		0		0		0		0		0		0		sp|Q06385|VPS74_YEAST Vacuolar protein sorting-associated protein 74 OS=Saccharomyces cerevisiae (strain ATCC 204508 / S288c) OX=559292 GN=VPS74 PE=1 SV=1	1	1	1	1	1	1	1	1	1	1
Q06410	Q06410	24	24	24	Autophagy-related protein 17	ATG17	0		0		0		0		0		0		0		0		0		0		0		0		0		0		0		0		sp|Q06410|ATG17_YEAST Autophagy-related protein 17 OS=Saccharomyces cerevisiae (strain ATCC 204508 / S288c) OX=559292 GN=ATG17 PE=1 SV=1	1	24	24	24	23	23	22	22	21	21
Q06523	Q06523	1	1	1	Uncharacterized protein YPR148C	YPR148C	0		0		0		0		0		0		0		0		0		0		0		0		0		0		0		0		sp|Q06523|YP148_YEAST Uncharacterized protein YPR148C OS=Saccharomyces cerevisiae (strain ATCC 204508 / S288c) OX=559292 GN=YPR148C PE=1 SV=1	1	1	1	1	1	0	1	1	0	0
Q06628	Q06628	1	1	1	Autophagy-related protein 13	ATG13	0		0		0		0		0		0		0		0		0		0		0		0		0		0		0		0		sp|Q06628|ATG13_YEAST Autophagy-related protein 13 OS=Saccharomyces cerevisiae (strain ATCC 204508 / S288c) OX=559292 GN=ATG13 PE=1 SV=1	1	1	1	1	0	1	0	0	1	0
Q06685	Q06685	3	3	3	Inositol hexakisphosphate and diphosphoinositol-pentakisphosphate kinase	VIP1	0		0		0		0		0		0		0		0		0		0		0		0		0		0		0		0		sp|Q06685|VIP1_YEAST Inositol hexakisphosphate and diphosphoinositol-pentakisphosphate kinase OS=Saccharomyces cerevisiae (strain ATCC 204508 / S288c) OX=559292 GN=VIP1 PE=1 SV=1	1	3	3	3	1	0	1	2	1	2
Q06705	Q06705	3	3	3	Phosphatidylinositol transfer protein CSR1	CSR1	0		0		0		0		0		0		0		0		0		0		0		0		0		0		0		0		sp|Q06705|CSR1_YEAST Phosphatidylinositol transfer protein CSR1 OS=Saccharomyces cerevisiae (strain ATCC 204508 / S288c) OX=559292 GN=CSR1 PE=1 SV=1	1	3	3	3	1	0	1	3	1	1
Q07451	Q07451	4	4	4	Endoplasmic reticulum transmembrane protein 3	YET3	0		0		0		0		0		0		0		0		0		0		0		0		0		0		0		0		sp|Q07451|YET3_YEAST Endoplasmic reticulum transmembrane protein 3 OS=Saccharomyces cerevisiae (strain ATCC 204508 / S288c) OX=559292 GN=YET3 PE=1 SV=1	1	4	4	4	4	3	3	4	3	4
Q07468	Q07468	5	5	5	Vacuolar morphogenesis protein 6	VAM6	0		0		0		0		0		0		0		0		0		0		0		0		0		0		0		0		sp|Q07468|VAM6_YEAST Vacuolar morphogenesis protein 6 OS=Saccharomyces cerevisiae (strain ATCC 204508 / S288c) OX=559292 GN=VAM6 PE=1 SV=1	1	5	5	5	0	0	0	4	5	5
Q07478	Q07478	4	4	4	ATP-dependent RNA helicase SUB2	SUB2	0		0		0		0		0		0		0		0		0		0		0		0		0		0		0		0		sp|Q07478|SUB2_YEAST ATP-dependent RNA helicase SUB2 OS=Saccharomyces cerevisiae (strain ATCC 204508 / S288c) OX=559292 GN=SUB2 PE=1 SV=1	1	4	4	4	1	2	0	2	2	0
Q07508	Q07508	2	2	2	Protein LUC7	LUC7	0		0		0		0		0		0		0		0		0		0		0		0		0		0		0		0		sp|Q07508|LUC7_YEAST Protein LUC7 OS=Saccharomyces cerevisiae (strain ATCC 204508 / S288c) OX=559292 GN=LUC7 PE=1 SV=1	1	2	2	2	1	2	2	1	0	1
Q07541	Q07541	1	1	1	Uncharacterized protein YDL121C	YDL121C	0		0		0		0		0		0		0		0		0		0		0		0		0		0		0		0		sp|Q07541|EXP1_YEAST ER export of PMA1 protein 1 OS=Saccharomyces cerevisiae (strain ATCC 204508 / S288c) OX=559292 GN=EXP1 PE=1 SV=1	1	1	1	1	1	0	1	1	0	1
Q07551	Q07551	1	1	1	NADPH-dependent alpha-keto amide reductase		0		0		0		0		0		0		0		0		0		0		0		0		0		0		0		0		sp|Q07551|KAR_YEAST NADPH-dependent alpha-keto amide reductase OS=Saccharomyces cerevisiae (strain ATCC 204508 / S288c) OX=559292 GN=YDL124W PE=1 SV=1	1	1	1	1	1	0	1	1	1	1
Q07896	Q07896	1	1	1	Nucleolar complex-associated protein 3	NOC3	0		0		0		0		0		0		0		0		0		0		0		0		0		0		0		0		sp|Q07896|NOC3_YEAST Nucleolar complex-associated protein 3 OS=Saccharomyces cerevisiae (strain ATCC 204508 / S288c) OX=559292 GN=NOC3 PE=1 SV=1	1	1	1	1	1	0	0	1	1	1
Q07897	Q07897	1	1	1	Protein CMS1	CMS1	0		0		0		0		0		0		0		0		0		0		0		0		0		0		0		0		sp|Q07897|CMS1_YEAST Protein CMS1 OS=Saccharomyces cerevisiae (strain ATCC 204508 / S288c) OX=559292 GN=CMS1 PE=1 SV=1	1	1	1	1	1	1	1	1	1	0
Q07915	Q07915	1	1	1	Ribosome biogenesis protein RLP24	RLP24	0		0		0		0		0		0		0		0		0		0		0		0		0		0		0		0		sp|Q07915|RLP24_YEAST Ribosome biogenesis protein RLP24 OS=Saccharomyces cerevisiae (strain ATCC 204508 / S288c) OX=559292 GN=RLP24 PE=1 SV=1	1	1	1	1	1	1	1	1	1	1
Q07949	Q07949	1	1	1	Probable phosphatase PSR2	PSR2	0		0		0		0		0		0		0		0		0		0		0		0		0		0		0		0		sp|Q07949|PSR2_YEAST Probable phosphatase PSR2 OS=Saccharomyces cerevisiae (strain ATCC 204508 / S288c) OX=559292 GN=PSR2 PE=1 SV=1	1	1	1	1	0	0	0	0	0	0
Q08179	Q08179	1	1	1	Mitochondrial distribution and morphology protein 38	MDM38	0		0		0		0		0		0		0		0		0		0		0		0		0		0		0		0		sp|Q08179|MDM38_YEAST Mitochondrial distribution and morphology protein 38 OS=Saccharomyces cerevisiae (strain ATCC 204508 / S288c) OX=559292 GN=MDM38 PE=1 SV=1	1	1	1	1	1	1	1	1	1	1
Q08208	Q08208	2	2	2	Nucleolar protein 12	NOP12	0		0		0		0		0		0		0		0		0		0		0		0		0		0		0		0		sp|Q08208|NOP12_YEAST Nucleolar protein 12 OS=Saccharomyces cerevisiae (strain ATCC 204508 / S288c) OX=559292 GN=NOP12 PE=1 SV=1	1	2	2	2	1	1	2	2	1	2
Q08227	Q08227	1	1	1	Phosphatidylinositol 4,5-bisphosphate 5-phosphatase INP54	INP54	0		0		0		0		0		0		0		0		0		0		0		0		0		0		0		0		sp|Q08227|INP54_YEAST Phosphatidylinositol 4,5-bisphosphate 5-phosphatase INP54 OS=Saccharomyces cerevisiae (strain ATCC 204508 / S288c) OX=559292 GN=INP54 PE=1 SV=1	1	1	1	1	1	1	1	1	1	1
Q08229	Q08229	2	2	2	Protein NBA1	NBA1	0		0		0		0		0		0		0		0		0		0		0		0		0		0		0		0		sp|Q08229|NBA1_YEAST Protein NBA1 OS=Saccharomyces cerevisiae (strain ATCC 204508 / S288c) OX=559292 GN=NBA1 PE=1 SV=1	1	2	2	2	0	0	0	1	0	0
Q08235	Q08235	2	2	2	Ribosome biogenesis protein BRX1	BRX1	0		0		0		0		0		0		0		0		0		0		0		0		0		0		0		0		sp|Q08235|BRX1_YEAST Ribosome biogenesis protein BRX1 OS=Saccharomyces cerevisiae (strain ATCC 204508 / S288c) OX=559292 GN=BRX1 PE=1 SV=2	1	2	2	2	0	0	0	1	2	1
Q08245	Q08245	6	6	6	Protein ZEO1	ZEO1	0		0		0		0		0		0		0		0		0		0		0		0		0		0		0		0		sp|Q08245|ZEO1_YEAST Protein ZEO1 OS=Saccharomyces cerevisiae (strain ATCC 204508 / S288c) OX=559292 GN=ZEO1 PE=1 SV=3	1	6	6	6	2	4	3	2	3	3
Q08412	Q08412	4	4	4	Ubiquitin-binding protein CUE5	CUE5	0		0		0		0		0		0		0		0		0		0		0		0		0		0		0		0		sp|Q08412|CUE5_YEAST Ubiquitin-binding protein CUE5 OS=Saccharomyces cerevisiae (strain ATCC 204508 / S288c) OX=559292 GN=CUE5 PE=1 SV=1	1	4	4	4	1	0	1	4	0	1
Q08438;P36024	Q08438	4;1	4;1	4;1	Phosphopantothenoylcysteine decarboxylase subunit VHS3	VHS3	0		0		0		0		0		0		0		0		0		0		0		0		0		0		0		0		sp|Q08438|VHS3_YEAST Phosphopantothenoylcysteine decarboxylase subunit VHS3 OS=Saccharomyces cerevisiae (strain ATCC 204508 / S288c) OX=559292 GN=VHS3 PE=1 SV=1	2	4	4	4	3	2	0	3	3	2
Q08548	Q08548	1	1	1	Lysophospholipid acyltransferase	ALE1	0		0		0		0		0		0		0		0		0		0		0		0		0		0		0		0		sp|Q08548|ALE1_YEAST Lysophospholipid acyltransferase OS=Saccharomyces cerevisiae (strain ATCC 204508 / S288c) OX=559292 GN=ALE1 PE=1 SV=1	1	1	1	1	1	0	1	1	0	1
Q08651	Q08651	2	2	2	Probable oxidoreductase ENV9	ENV9	0		0		0		0		0		0		0		0		0		0		0		0		0		0		0		0		sp|Q08651|ENV9_YEAST Probable oxidoreductase ENV9 OS=Saccharomyces cerevisiae (strain ATCC 204508 / S288c) OX=559292 GN=ENV9 PE=1 SV=1	1	2	2	2	1	2	2	1	1	2
Q08686	Q08686	2	2	2	Thiosulfate sulfurtransferase TUM1	TUM1	0		0		0		0		0		0		0		0		0		0		0		0		0		0		0		0		sp|Q08686|THTR_YEAST Thiosulfate sulfurtransferase TUM1 OS=Saccharomyces cerevisiae (strain ATCC 204508 / S288c) OX=559292 GN=TUM1 PE=1 SV=1	1	2	2	2	1	1	1	2	2	1
Q08723;REV__Q08641	Q08723	12;1	12;1	12;1	26S proteasome regulatory subunit RPN8	RPN8	0		0		0		0		0		0		0		0		0		0		0		0		0		0		0		0		sp|Q08723|RPN8_YEAST 26S proteasome regulatory subunit RPN8 OS=Saccharomyces cerevisiae (strain ATCC 204508 / S288c) OX=559292 GN=RPN8 PE=1 SV=3	2	12	12	12	7	7	5	12	8	8
Q08746	Q08746	1	1	1	Regulator of ribosome biosynthesis	RRS1	0		0		0		0		0		0		0		0		0		0		0		0		0		0		0		0		sp|Q08746|RRS1_YEAST Regulator of ribosome biosynthesis OS=Saccharomyces cerevisiae (strain ATCC 204508 / S288c) OX=559292 GN=RRS1 PE=1 SV=1	1	1	1	1	1	0	0	1	0	1
Q08822	Q08822	1	1	1	Probable electron transfer flavoprotein-ubiquinone oxidoreductase, mitochondrial	CIR2	0		0		0		0		0		0		0		0		0		0		0		0		0		0		0		0		sp|Q08822|ETFD_YEAST Probable electron transfer flavoprotein-ubiquinone oxidoreductase, mitochondrial OS=Saccharomyces cerevisiae (strain ATCC 204508 / S288c) OX=559292 GN=CIR2 PE=1 SV=1	1	1	1	1	0	0	0	0	0	0
Q08951	Q08951	11	11	11	AP-3 complex subunit delta	APL5	0		0		0		0		0		0		0		0		0		0		0		0		0		0		0		0		sp|Q08951|AP3D_YEAST AP-3 complex subunit delta OS=Saccharomyces cerevisiae (strain ATCC 204508 / S288c) OX=559292 GN=APL5 PE=1 SV=1	1	11	11	11	6	7	8	6	7	6
Q08954	Q08954	1	1	1	Smr domain-containing protein YPL199C	YPL199C	0		0		0		0		0		0		0		0		0		0		0		0		0		0		0		0		sp|Q08954|YP199_YEAST Smr domain-containing protein YPL199C OS=Saccharomyces cerevisiae (strain ATCC 204508 / S288c) OX=559292 GN=YPL199C PE=1 SV=1	1	1	1	1	0	0	0	0	0	0
Q08962	Q08962	3	3	3	60S ribosome subunit biogenesis protein NIP7	NIP7	0		0		0		0		0		0		0		0		0		0		0		0		0		0		0		0		sp|Q08962|NIP7_YEAST 60S ribosome subunit biogenesis protein NIP7 OS=Saccharomyces cerevisiae (strain ATCC 204508 / S288c) OX=559292 GN=NIP7 PE=1 SV=1	1	3	3	3	2	1	1	1	1	1
Q08972	Q08972	7	7	7	[NU+] prion formation protein 1	NEW1	0		0		0		0		0		0		0		0		0		0		0		0		0		0		0		0		sp|Q08972|NEW1_YEAST [NU+] prion formation protein 1 OS=Saccharomyces cerevisiae (strain ATCC 204508 / S288c) OX=559292 GN=NEW1 PE=1 SV=1	1	7	7	7	4	0	1	5	4	3
Q08976	Q08976	1	1	1	Putative uncharacterized protein YPL261C		0		0		0		0		0		0		0		0		0		0		0		0		0		0		0		0		sp|Q08976|YP261_YEAST Uncharacterized protein YPL261C OS=Saccharomyces cerevisiae (strain ATCC 204508 / S288c) OX=559292 GN=YPL261C PE=3 SV=1	1	1	1	1	1	1	1	1	1	1
Q12016	Q12016	1	1	1	Vacuolar protein sorting-associated protein 68	VPS68	0		0		0		0		0		0		0		0		0		0		0		0		0		0		0		0		sp|Q12016|VPS68_YEAST Vacuolar protein sorting-associated protein 68 OS=Saccharomyces cerevisiae (strain ATCC 204508 / S288c) OX=559292 GN=VPS68 PE=1 SV=1	1	1	1	1	1	1	1	1	1	1
Q12018	Q12018	1	1	1	Cell division control protein 53	CDC53	0		0		0		0		0		0		0		0		0		0		0		0		0		0		0		0		sp|Q12018|CDC53_YEAST Cell division control protein 53 OS=Saccharomyces cerevisiae (strain ATCC 204508 / S288c) OX=559292 GN=CDC53 PE=1 SV=1	1	1	1	1	1	1	1	1	1	1
Q12019	Q12019	1	1	1	Midasin	MDN1	0		0		0		0		0		0		0		0		0		0		0		0		0		0		0		0		sp|Q12019|MDN1_YEAST Midasin OS=Saccharomyces cerevisiae (strain ATCC 204508 / S288c) OX=559292 GN=MDN1 PE=1 SV=1	1	1	1	1	1	1	1	1	1	1
Q12024	Q12024	5	5	5	Ribosome biogenesis protein YTM1	YTM1	0		0		0		0		0		0		0		0		0		0		0		0		0		0		0		0		sp|Q12024|YTM1_YEAST Ribosome biogenesis protein YTM1 OS=Saccharomyces cerevisiae (strain ATCC 204508 / S288c) OX=559292 GN=YTM1 PE=1 SV=1	1	5	5	5	2	0	0	2	2	2
Q12027	Q12027	1	1	1	Uncharacterized protein YDL176W	YDL176W	0		0		0		0		0		0		0		0		0		0		0		0		0		0		0		0		sp|Q12027|YD176_YEAST Uncharacterized protein YDL176W OS=Saccharomyces cerevisiae (strain ATCC 204508 / S288c) OX=559292 GN=YDL176W PE=1 SV=1	1	1	1	1	1	1	1	1	1	1
Q12028	Q12028	1	1	1	AP-1 complex subunit gamma-1	APL4	0		0		0		0		0		0		0		0		0		0		0		0		0		0		0		0		sp|Q12028|AP1G1_YEAST AP-1 complex subunit gamma-1 OS=Saccharomyces cerevisiae (strain ATCC 204508 / S288c) OX=559292 GN=APL4 PE=1 SV=1	1	1	1	1	1	0	0	0	0	0
Q12029	Q12029	3	3	3	Probable mitochondrial transport protein FSF1	FSF1	0		0		0		0		0		0		0		0		0		0		0		0		0		0		0		0		sp|Q12029|FSF1_YEAST Sideroflexin FSF1 OS=Saccharomyces cerevisiae (strain ATCC 204508 / S288c) OX=559292 GN=FSF1 PE=1 SV=1	1	3	3	3	2	2	3	2	2	2
Q12092	Q12092	11	11	11	Autophagy-related protein 29	ATG29	0		0		0		0		0		0		0		0		0		0		0		0		0		0		0		0		sp|Q12092|ATG29_YEAST Autophagy-related protein 29 OS=Saccharomyces cerevisiae (strain ATCC 204508 / S288c) OX=559292 GN=ATG29 PE=1 SV=1	1	11	11	11	10	11	11	11	10	10
Q12109	Q12109	2	2	2	Tryptophan--tRNA ligase, cytoplasmic	WRS1	0		0		0		0		0		0		0		0		0		0		0		0		0		0		0		0		sp|Q12109|SYWC_YEAST Tryptophan--tRNA ligase, cytoplasmic OS=Saccharomyces cerevisiae (strain ATCC 204508 / S288c) OX=559292 GN=WRS1 PE=1 SV=1	1	2	2	2	0	0	0	2	0	1
Q12117;P38079	Q12117;P38079	2;1	2;1	2;1	Protein MRH1;Protein YRO2	MRH1;YRO2	0		0		0		0		0		0		0		0		0		0		0		0		0		0		0		0		sp|Q12117|MRH1_YEAST Protein MRH1 OS=Saccharomyces cerevisiae (strain ATCC 204508 / S288c) OX=559292 GN=MRH1 PE=1 SV=1;sp|P38079|YRO2_YEAST Protein YRO2 OS=Saccharomyces cerevisiae (strain ATCC 204508 / S288c) OX=559292 GN=YRO2 PE=1 SV=1	2	2	2	2	2	2	2	2	2	2
Q12118	Q12118	9	9	9	Small glutamine-rich tetratricopeptide repeat-containing protein 2	SGT2	0		0		0		0		0		0		0		0		0		0		0		0		0		0		0		0		sp|Q12118|SGT2_YEAST Small glutamine-rich tetratricopeptide repeat-containing protein 2 OS=Saccharomyces cerevisiae (strain ATCC 204508 / S288c) OX=559292 GN=SGT2 PE=1 SV=1	1	9	9	9	6	5	4	9	5	3
Q12138	Q12138	1	1	1	Putative uncharacterized protein YLR125W		0		0		0		0		0		0		0		0		0		0		0		0		0		0		0		0		sp|Q12138|YL125_YEAST Putative uncharacterized protein YLR125W OS=Saccharomyces cerevisiae (strain ATCC 204508 / S288c) OX=559292 GN=YLR125W PE=4 SV=1	1	1	1	1	0	0	0	0	0	0
Q12154	Q12154	3	3	3	ATPase GET3	GET3	0		0		0		0		0		0		0		0		0		0		0		0		0		0		0		0		sp|Q12154|GET3_YEAST ATPase GET3 OS=Saccharomyces cerevisiae (strain ATCC 204508 / S288c) OX=559292 GN=GET3 PE=1 SV=1	1	3	3	3	1	0	0	3	1	1
Q12159	Q12159	4	4	4	RNA annealing protein YRA1	YRA1	0		0		0		0		0		0		0		0		0		0		0		0		0		0		0		0		sp|Q12159|YRA1_YEAST RNA annealing protein YRA1 OS=Saccharomyces cerevisiae (strain ATCC 204508 / S288c) OX=559292 GN=YRA1 PE=1 SV=2	1	4	4	4	3	3	2	3	3	2
Q12160	Q12160	1	1	1	Uncharacterized protein YPR063C	YPR063C	0		0		0		0		0		0		0		0		0		0		0		0		0		0		0		0		sp|Q12160|YP063_YEAST Uncharacterized protein YPR063C OS=Saccharomyces cerevisiae (strain ATCC 204508 / S288c) OX=559292 GN=YPR063C PE=1 SV=1	1	1	1	1	0	0	0	0	0	0
Q12213;P05737	Q12213;P05737	13;12	13;12	13;12	60S ribosomal protein L7-B;60S ribosomal protein L7-A	RPL7B;RPL7A	0		0		0		0		0		0		0		0		0		0		0		0		0		0		0		0		sp|Q12213|RL7B_YEAST 60S ribosomal protein L7-B OS=Saccharomyces cerevisiae (strain ATCC 204508 / S288c) OX=559292 GN=RPL7B PE=1 SV=3;sp|P05737|RL7A_YEAST 60S ribosomal protein L7-A OS=Saccharomyces cerevisiae (strain ATCC 204508 / S288c) OX=559292 GN=RPL7	2	13	13	13	10	8	7	9	9	9
Q12230	Q12230	8	8	7	Sphingolipid long chain base-responsive protein LSP1	LSP1	0		0		0		0		0		0		0		0		0		0		0		0		0		0		0		0		sp|Q12230|LSP1_YEAST Sphingolipid long chain base-responsive protein LSP1 OS=Saccharomyces cerevisiae (strain ATCC 204508 / S288c) OX=559292 GN=LSP1 PE=1 SV=1	1	8	8	7	5	4	6	5	6	5
Q12246	Q12246	2	2	2	Sphingoid long chain base kinase 4	LCB4	0		0		0		0		0		0		0		0		0		0		0		0		0		0		0		0		sp|Q12246|LCB4_YEAST Sphingoid long chain base kinase 4 OS=Saccharomyces cerevisiae (strain ATCC 204508 / S288c) OX=559292 GN=LCB4 PE=1 SV=1	1	2	2	2	1	0	0	2	0	1
Q12250	Q12250	9	9	9	26S proteasome regulatory subunit RPN5	RPN5	0		0		0		0		0		0		0		0		0		0		0		0		0		0		0		0		sp|Q12250|RPN5_YEAST 26S proteasome regulatory subunit RPN5 OS=Saccharomyces cerevisiae (strain ATCC 204508 / S288c) OX=559292 GN=RPN5 PE=1 SV=3	1	9	9	9	3	2	3	3	5	5
Q12265	Q12265	5	5	5	Ribose-phosphate pyrophosphokinase 5	PRS5	0		0		0		0		0		0		0		0		0		0		0		0		0		0		0		0		sp|Q12265|KPR5_YEAST Ribose-phosphate pyrophosphokinase 5 OS=Saccharomyces cerevisiae (strain ATCC 204508 / S288c) OX=559292 GN=PRS5 PE=1 SV=1	1	5	5	5	3	1	3	4	3	4
Q12285	Q12285	2	2	2	Ubiquitin-like protein MDY2	MDY2	0		0		0		0		0		0		0		0		0		0		0		0		0		0		0		0		sp|Q12285|MDY2_YEAST Ubiquitin-like protein MDY2 OS=Saccharomyces cerevisiae (strain ATCC 204508 / S288c) OX=559292 GN=MDY2 PE=1 SV=1	1	2	2	2	1	1	0	1	0	0
Q12321	Q12321	1	1	1	Mediator of RNA polymerase II transcription subunit 1	MED1	0		0		0		0		0		0		0		0		0		0		0		0		0		0		0		0		sp|Q12321|MED1_YEAST Mediator of RNA polymerase II transcription subunit 1 OS=Saccharomyces cerevisiae (strain ATCC 204508 / S288c) OX=559292 GN=MED1 PE=1 SV=1	1	1	1	1	1	0	1	0	1	1
Q12335	Q12335	2	2	2	Protoplast secreted protein 2	PST2	0		0		0		0		0		0		0		0		0		0		0		0		0		0		0		0		sp|Q12335|PST2_YEAST Protoplast secreted protein 2 OS=Saccharomyces cerevisiae (strain ATCC 204508 / S288c) OX=559292 GN=PST2 PE=1 SV=1	1	2	2	2	2	1	2	2	2	1
Q12349	Q12349	1	1	1	ATP synthase subunit H, mitochondrial	ATP14	0		0		0		0		0		0		0		0		0		0		0		0		0		0		0		0		sp|Q12349|ATP14_YEAST ATP synthase subunit H, mitochondrial OS=Saccharomyces cerevisiae (strain ATCC 204508 / S288c) OX=559292 GN=ATP14 PE=1 SV=1	1	1	1	1	0	1	0	1	1	0
Q12377	Q12377	6	6	6	26S proteasome regulatory subunit RPN6	RPN6	0		0		0		0		0		0		0		0		0		0		0		0		0		0		0		0		sp|Q12377|RPN6_YEAST 26S proteasome regulatory subunit RPN6 OS=Saccharomyces cerevisiae (strain ATCC 204508 / S288c) OX=559292 GN=RPN6 PE=1 SV=3	1	6	6	6	6	5	5	6	5	6
Q12382	Q12382	1	1	1	CTP-dependent diacylglycerol kinase 1	DGK1	0		0		0		0		0		0		0		0		0		0		0		0		0		0		0		0		sp|Q12382|DGK1_YEAST CTP-dependent diacylglycerol kinase 1 OS=Saccharomyces cerevisiae (strain ATCC 204508 / S288c) OX=559292 GN=DGK1 PE=1 SV=1	1	1	1	1	1	0	0	1	0	1
Q12389	Q12389	2	2	2	ATP-dependent RNA helicase DBP10	DBP10	0		0		0		0		0		0		0		0		0		0		0		0		0		0		0		0		sp|Q12389|DBP10_YEAST ATP-dependent RNA helicase DBP10 OS=Saccharomyces cerevisiae (strain ATCC 204508 / S288c) OX=559292 GN=DBP10 PE=1 SV=2	1	2	2	2	2	0	1	2	2	2
Q12402	Q12402	2	2	2	Protein YOP1	YOP1	0		0		0		0		0		0		0		0		0		0		0		0		0		0		0		0		sp|Q12402|YOP1_YEAST Protein YOP1 OS=Saccharomyces cerevisiae (strain ATCC 204508 / S288c) OX=559292 GN=YOP1 PE=1 SV=3	1	2	2	2	2	2	1	2	1	2
Q12421	Q12421	11	11	11	Autophagy-related protein 31	ATG31	0		0		0		0		0		0		0		0		0		0		0		0		0		0		0		0		sp|Q12421|ATG31_YEAST Autophagy-related protein 31 OS=Saccharomyces cerevisiae (strain ATCC 204508 / S288c) OX=559292 GN=ATG31 PE=1 SV=1	1	11	11	11	8	9	7	8	7	8
Q12443	Q12443	1	1	1	Reticulon-like protein 2	RTN2	0		0		0		0		0		0		0		0		0		0		0		0		0		0		0		0		sp|Q12443|RTN2_YEAST Reticulon-like protein 2 OS=Saccharomyces cerevisiae (strain ATCC 204508 / S288c) OX=559292 GN=RTN2 PE=1 SV=1	1	1	1	1	0	0	1	0	0	0
Q12447	Q12447	1	1	1	Polyamine N-acetyltransferase 1	PAA1	0		0		0		0		0		0		0		0		0		0		0		0		0		0		0		0		sp|Q12447|PAA1_YEAST Polyamine N-acetyltransferase 1 OS=Saccharomyces cerevisiae (strain ATCC 204508 / S288c) OX=559292 GN=PAA1 PE=1 SV=1	1	1	1	1	0	0	0	1	0	0
Q12452	Q12452	5	5	5	3-keto-steroid reductase	ERG27	0		0		0		0		0		0		0		0		0		0		0		0		0		0		0		0		sp|Q12452|ERG27_YEAST 3-keto-steroid reductase OS=Saccharomyces cerevisiae (strain ATCC 204508 / S288c) OX=559292 GN=ERG27 PE=1 SV=1	1	5	5	5	1	3	2	4	2	2
Q12453	Q12453	1	1	1	Cytoplasmic export protein 1	CEX1	0		0		0		0		0		0		0		0		0		0		0		0		0		0		0		0		sp|Q12453|CEX1_YEAST Cytoplasmic export protein 1 OS=Saccharomyces cerevisiae (strain ATCC 204508 / S288c) OX=559292 GN=CEX1 PE=1 SV=1	1	1	1	1	1	0	1	1	1	1
Q12460	Q12460	7	7	7	Nucleolar protein 56	NOP56	0		0		0		0		0		0		0		0		0		0		0		0		0		0		0		0		sp|Q12460|NOP56_YEAST Nucleolar protein 56 OS=Saccharomyces cerevisiae (strain ATCC 204508 / S288c) OX=559292 GN=NOP56 PE=1 SV=1	1	7	7	7	5	5	5	6	5	5
Q12462	Q12462	1	1	1	Peroxisomal membrane protein PMP27	PEX11	0		0		0		0		0		0		0		0		0		0		0		0		0		0		0		0		sp|Q12462|PEX11_YEAST Peroxisomal membrane protein PMP27 OS=Saccharomyces cerevisiae (strain ATCC 204508 / S288c) OX=559292 GN=PEX11 PE=1 SV=2	1	1	1	1	1	1	1	1	0	0
Q12493	Q12493	2	2	2	Central kinetochore subunit NKP1	NKP1	0		0		0		0		0		0		0		0		0		0		0		0		0		0		0		0		sp|Q12493|NKP1_YEAST Inner kinetochore subunit NKP1 OS=Saccharomyces cerevisiae (strain ATCC 204508 / S288c) OX=559292 GN=NKP1 PE=1 SV=2	1	2	2	2	2	1	1	1	1	1
Q12499	Q12499	5	5	5	Nucleolar protein 58	NOP58	0		0		0		0		0		0		0		0		0		0		0		0		0		0		0		0		sp|Q12499|NOP58_YEAST Nucleolar protein 58 OS=Saccharomyces cerevisiae (strain ATCC 204508 / S288c) OX=559292 GN=NOP58 PE=1 SV=1	1	5	5	5	5	4	4	5	5	5
Q12522	Q12522	2	2	2	Eukaryotic translation initiation factor 6	TIF6	0		0		0		0		0		0		0		0		0		0		0		0		0		0		0		0		sp|Q12522|IF6_YEAST Eukaryotic translation initiation factor 6 OS=Saccharomyces cerevisiae (strain ATCC 204508 / S288c) OX=559292 GN=TIF6 PE=1 SV=1	1	2	2	2	2	2	2	2	2	2
Q12527;REV__P40457	Q12527	32;1	32;1	32;1	Autophagy-related protein 11	ATG11	0		0		0		0		0		0		0		0		0		0		0		0		0		0		0		0		sp|Q12527|ATG11_YEAST Autophagy-related protein 11 OS=Saccharomyces cerevisiae (strain ATCC 204508 / S288c) OX=559292 GN=ATG11 PE=1 SV=1	2	32	32	32	29	28	32	24	21	21
Q12672	Q12672	3	1	1	60S ribosomal protein L21-B	RPL21B	0		0		0		0		0		0		0		0		0		0		0		0		0		0		0		0		sp|Q12672|RL21B_YEAST 60S ribosomal protein L21-B OS=Saccharomyces cerevisiae (strain ATCC 204508 / S288c) OX=559292 GN=RPL21B PE=1 SV=1	1	3	1	1	3	2	2	3	2	2
Q12680	Q12680	5	5	5	Glutamate synthase [NADH]	GLT1	0		0		0		0		0		0		0		0		0		0		0		0		0		0		0		0		sp|Q12680|GLT1_YEAST Glutamate synthase [NADH] OS=Saccharomyces cerevisiae (strain ATCC 204508 / S288c) OX=559292 GN=GLT1 PE=1 SV=2	1	5	5	5	3	1	2	4	3	3
Q12692;P04912;P04911	Q12692;P04912;P04911	2;1;1	2;1;1	2;1;1	Histone H2A.Z;Histone H2A.2;Histone H2A.1	HTZ1;HTA2;HTA1	0		0		0		0		0		0		0		0		0		0		0		0		0		0		0		0		sp|Q12692|H2AZ_YEAST Histone H2A.Z OS=Saccharomyces cerevisiae (strain ATCC 204508 / S288c) OX=559292 GN=HTZ1 PE=1 SV=3;sp|P04912|H2A2_YEAST Histone H2A.2 OS=Saccharomyces cerevisiae (strain ATCC 204508 / S288c) OX=559292 GN=HTA2 PE=1 SV=2;sp|P04911|H2A1_Y	3	2	2	2	1	1	1	2	1	1
Q12743	Q12743	2	2	2	DER1-like family member protein 1	DFM1	0		0		0		0		0		0		0		0		0		0		0		0		0		0		0		0		sp|Q12743|DFM1_YEAST DER1-like family member protein 1 OS=Saccharomyces cerevisiae (strain ATCC 204508 / S288c) OX=559292 GN=DFM1 PE=1 SV=1	1	2	2	2	0	0	1	1	0	1
Q12745	Q12745	6	6	6	Protein transport protein SEC39	SEC39	0		0		0		0		0		0		0		0		0		0		0		0		0		0		0		0		sp|Q12745|SEC39_YEAST Protein transport protein SEC39 OS=Saccharomyces cerevisiae (strain ATCC 204508 / S288c) OX=559292 GN=SEC39 PE=1 SV=1	1	6	6	6	5	5	5	6	4	4
Q12746	Q12746	2	2	2	Plasma membrane-associated coenzyme Q6 reductase PGA3	PGA3	0		0		0		0		0		0		0		0		0		0		0		0		0		0		0		0		sp|Q12746|PGA3_YEAST Plasma membrane-associated coenzyme Q6 reductase PGA3 OS=Saccharomyces cerevisiae (strain ATCC 204508 / S288c) OX=559292 GN=PGA3 PE=1 SV=1	1	2	2	2	1	1	2	2	2	2
Q2V2P9	Q2V2P9	1	1	1	Uncharacterized protein YDR119W-A	YDR119W-A	0		0		0		0		0		0		0		0		0		0		0		0		0		0		0		0		sp|Q2V2P9|COX26_YEAST Cytochrome c oxidase subunit 26, mitochondrial OS=Saccharomyces cerevisiae (strain ATCC 204508 / S288c) OX=559292 GN=COX26 PE=1 SV=1	1	1	1	1	1	0	0	1	0	1
Q3E795	Q3E795	1	1	1	Uncharacterized protein YLR361C-A	YLR361C-A	0		0		0		0		0		0		0		0		0		0		0		0		0		0		0		0		sp|Q3E795|YL361_YEAST Uncharacterized protein YLR361C-A OS=Saccharomyces cerevisiae (strain ATCC 204508 / S288c) OX=559292 GN=YLR361C-A PE=1 SV=1	1	1	1	1	0	0	0	0	0	0
Q3E7X9;P0C0X0	Q3E7X9;P0C0X0	3;2	3;2	3;2	40S ribosomal protein S28-A;40S ribosomal protein S28-B	RPS28A;RPS28B	0		0		0		0		0		0		0		0		0		0		0		0		0		0		0		0		sp|Q3E7X9|RS28A_YEAST 40S ribosomal protein S28-A OS=Saccharomyces cerevisiae (strain ATCC 204508 / S288c) OX=559292 GN=RPS28A PE=1 SV=1;sp|P0C0X0|RS28B_YEAST 40S ribosomal protein S28-B OS=Saccharomyces cerevisiae (strain ATCC 204508 / S288c) OX=559292 GN	2	3	3	3	2	3	2	2	2	2
Q92317	Q92317	2	2	2	Negative cofactor 2 complex subunit beta	NCB2	0		0		0		0		0		0		0		0		0		0		0		0		0		0		0		0		sp|Q92317|NCB2_YEAST Negative cofactor 2 complex subunit beta OS=Saccharomyces cerevisiae (strain ATCC 204508 / S288c) OX=559292 GN=NCB2 PE=1 SV=1	1	2	2	2	0	0	0	1	0	0
Q99216	Q99216	1	1	1	Pre-rRNA-processing protein PNO1	PNO1	0		0		0		0		0		0		0		0		0		0		0		0		0		0		0		0		sp|Q99216|PNO1_YEAST Pre-rRNA-processing protein PNO1 OS=Saccharomyces cerevisiae (strain ATCC 204508 / S288c) OX=559292 GN=PNO1 PE=1 SV=1	1	1	1	1	0	0	1	1	0	1
Q99287	Q99287	4	4	4	Protein SEY1	SEY1	0		0		0		0		0		0		0		0		0		0		0		0		0		0		0		0		sp|Q99287|SEY1_YEAST Protein SEY1 OS=Saccharomyces cerevisiae (strain ATCC 204508 / S288c) OX=559292 GN=SEY1 PE=1 SV=1	1	4	4	4	1	0	0	1	1	1
Q99296	Q99296	1	1	1	Uncharacterized protein YLR149C	YLR149C	0		0		0		0		0		0		0		0		0		0		0		0		0		0		0		0		sp|Q99296|YL149_YEAST Uncharacterized protein YLR149C OS=Saccharomyces cerevisiae (strain ATCC 204508 / S288c) OX=559292 GN=YLR149C PE=1 SV=1	1	1	1	1	1	1	1	1	0	0
Q99383	Q99383	1	1	1	Nuclear polyadenylated RNA-binding protein 4	HRP1	0		0		0		0		0		0		0		0		0		0		0		0		0		0		0		0		sp|Q99383|HRP1_YEAST Nuclear polyadenylated RNA-binding protein 4 OS=Saccharomyces cerevisiae (strain ATCC 204508 / S288c) OX=559292 GN=HRP1 PE=1 SV=1	1	1	1	1	1	1	1	0	1	0
REV__P22137;Q12096	REV__P22137;Q12096	2;1	2;1	2;1	Glucose N-acetyltransferase 1	GNT1	0		0		0		0		0		0		0		0		0		0		0		0		0		0		0		0		sp|P22137|CLH_YEAST Clathrin heavy chain OS=Saccharomyces cerevisiae (strain ATCC 204508 / S288c) OX=559292 GN=CHC1 PE=1 SV=1;sp|Q12096|GNT1_YEAST Glucose N-acetyltransferase 1 OS=Saccharomyces cerevisiae (strain ATCC 204508 / S288c) OX=559292 GN=GNT1 PE=1	2	2	2	2	2	2	2	2	1	2
REV__P33416	REV__P33416	2	2	2			0		0		0		0		0		0		0		0		0		0		0		0		0		0		0		0		sp|P33416|HSP78_YEAST Heat shock protein 78, mitochondrial OS=Saccharomyces cerevisiae (strain ATCC 204508 / S288c) OX=559292 GN=HSP78 PE=1 SV=2	1	2	2	2	2	2	1	2	2	2
REV__P38131	REV__P38131	1	1	1			0		0		0		0		0		0		0		0		0		0		0		0		0		0		0		0		sp|P38131|KTR4_YEAST Probable mannosyltransferase KTR4 OS=Saccharomyces cerevisiae (strain ATCC 204508 / S288c) OX=559292 GN=KTR4 PE=1 SV=1	1	1	1	1	1	1	1	1	1	1
REV__P38707	REV__P38707	1	1	1			0		0		0		0		0		0		0		0		0		0		0		0		0		0		0		0		sp|P38707|SYNC_YEAST Asparagine--tRNA ligase, cytoplasmic OS=Saccharomyces cerevisiae (strain ATCC 204508 / S288c) OX=559292 GN=DED81 PE=1 SV=1	1	1	1	1	1	1	1	1	1	1
REV__P40825	REV__P40825	1	1	1			0		0		0		0		0		0		0		0		0		0		0		0		0		0		0		0		sp|P40825|SYA_YEAST Alanine--tRNA ligase, mitochondrial OS=Saccharomyces cerevisiae (strain ATCC 204508 / S288c) OX=559292 GN=ALA1 PE=1 SV=3	1	1	1	1	1	1	1	1	1	1
REV__P46367	REV__P46367	1	1	1			0		0		0		0		0		0		0		0		0		0		0		0		0		0		0		0		sp|P46367|ALDH4_YEAST Potassium-activated aldehyde dehydrogenase, mitochondrial OS=Saccharomyces cerevisiae (strain ATCC 204508 / S288c) OX=559292 GN=ALD4 PE=1 SV=2	1	1	1	1	1	1	1	1	1	1
REV__P47007	REV__P47007	1	1	1			0		0		0		0		0		0		0		0		0		0		0		0		0		0		0		0		sp|P47007|MRX5_YEAST MIOREX complex component 5 OS=Saccharomyces cerevisiae (strain ATCC 204508 / S288c) OX=559292 GN=MRX5 PE=1 SV=1	1	1	1	1	1	1	1	1	1	1
REV__P48412	REV__P48412	1	1	1			0		0		0		0		0		0		0		0		0		0		0		0		0		0		0		0		sp|P48412|UPF3_YEAST Nonsense-mediated mRNA decay protein 3 OS=Saccharomyces cerevisiae (strain ATCC 204508 / S288c) OX=559292 GN=UPF3 PE=1 SV=1	1	1	1	1	1	0	0	1	0	1
REV__P53061	REV__P53061	1	1	1			0		0		0		0		0		0		0		0		0		0		0		0		0		0		0		0		sp|P53061|ZIP2_YEAST Protein ZIP2 OS=Saccharomyces cerevisiae (strain ATCC 204508 / S288c) OX=559292 GN=ZIP2 PE=1 SV=1	1	1	1	1	0	1	1	0	0	1
REV__Q04067	REV__Q04067	1	1	1			0		0		0		0		0		0		0		0		0		0		0		0		0		0		0		0		sp|Q04067|EIF3G_YEAST Eukaryotic translation initiation factor 3 subunit G OS=Saccharomyces cerevisiae (strain ATCC 204508 / S288c) OX=559292 GN=TIF35 PE=1 SV=1	1	1	1	1	1	1	1	1	1	1
REV__Q04746	REV__Q04746	2	2	2			0		0		0		0		0		0		0		0		0		0		0		0		0		0		0		0		sp|Q04746|KAR5_YEAST Nuclear fusion protein KAR5 OS=Saccharomyces cerevisiae (strain ATCC 204508 / S288c) OX=559292 GN=KAR5 PE=1 SV=1	1	2	2	2	1	1	1	0	0	2
[truncated: 140 more columns]
