# Supplementary material for: Structure of the HOPS tethering complex, a lysosomal membrane fusion machinery
Source: eLife. 2022 Sep 13;11:e80901. doi: 10.7554/eLife.80901 (PMC9592082; doi:10.7554/eLife.80901)
Supplement: Figure 3—source data 1. [file elife-80901-fig3-data1.zip]

Archive with 9 entries (6 files):
- Figure 3-source data/
- Figure 3-source data/Figure 3b/
- Figure 3-source data/Figure 3c/
- Figure 3-source data/Figure 3b/2022-04-11 Tethering assay_pYpt7-lipos_HOPS mutants_combined data.xlsx
- Figure 3-source data/Figure 3b/2022-04-11 Tethering assay_pYpt7-lipos_HOPS mutants_combined data.pdf
- Figure 3-source data/Figure 3c/20220406_fusion_assay_HOPS_WT_vs_mutants_quantification.xlsx
- Figure 3-source data/Figure 3c/20220406_fusion_assay_HOPS_WT_vs_mutants_raw.xlsx
- Figure 3-source data/Figure 3c/20220406_fusion_assay_HOPS_mutants2.svg
- Figure 3-source data/Figure 3c/20220406_fusion_assay_HOPS_mutants.svg
